# Supplementary material for: Revealing taxon-specific heavy metal-resistance mechanisms in denitrifying phosphorus removal sludge using genome-centric metaproteomics
Source: Microbiome. 2021 Mar 22;9:67. doi: 10.1186/s40168-021-01016-x (PMC7986553; doi:10.1186/s40168-021-01016-x)
Supplement: Supplementary file 3 — Additional file 2: Supplementary dataset. The quality metrics, taxonomy, and abundance of MAGs. [file 40168_2021_1016_MOESM3_ESM.xlsx]

## Sheet: Genome information
Genome	Quality metrics											Taxonomy		LDA analysis			Presence of functional genes										Proteins detected	Relative abundance (the percentage of covered metagenome reads, %)
	Completeness	Contamination	Quality	5S_rRNA	SSU_rRNA	LSU_rRNA	tRNA	MIMAG_quality	GC	N50	Size	GTDB.taxonomy	NCBI.taxonomy	LDA.group	LDA.score	LDA.p	AMO	HAO	NXR	NAP	NAR	NAS	NIR	PPK1	PPK2	PPX		Cd_O	Ni_O	Cr_O	Cd_L_1	Cd_L_2	Cd_L_3	Cd_M_1	Cd_M_2	Cd_M_3	Cd_H_1	Cd_H_2	Cd_H_3	Ni_L_1	Ni_L_2	Ni_L_3	Ni_M_1	Ni_M_2	Ni_M_3	Ni_H_1	Ni_H_2	Ni_H_3	Cr_L_1
MAG-1	96.62	2.066	86.29	Absent	Absent	Absent	20	Medium	0.664	98998	3519692	d__Bacteria;p__Verrucomicrobiota;c__Verrucomicrobiae;o__Opitutales;f__Opitutaceae;g__Lacunisphaera;s__	d__Bacteria;p__Verrucomicrobia;c__Verrucomicrobiae;o__;f__Opitutaceae;g__;s__	Cr	3.07889	5.24e-06	Absent	Absent	Absent	Absent	Absent	Absent	Present	Absent	Present	Absent	0	0.00515848	0.00409882	0.00868086	0.00343538	0.00367185	0.00405711	0.00164858	0.0019648	0.0021129	0.000976	0.00133323	0.00111026	0.00144279	0.00139112	0.00123909	0.00127097	0.00137685	0.00114392	0.000709	0.000724	0.000745	0.0581124
MAG-2	91.89	2.837	77.705	Present	Present	Present	19	High	0.693	60297	3545358	d__Bacteria;p__Verrucomicrobiota;c__Verrucomicrobiae;o__Opitutales;f__Opitutaceae;g__Lacunisphaera;s__	d__Bacteria;p__Verrucomicrobia;c__Verrucomicrobiae;o__;f__Opitutaceae;g__;s__	Cr	2.81883	8.45e-06	Absent	Absent	Absent	Absent	Absent	Absent	Present	Present	Absent	Absent	0	0.0026643	0.00320736	0.00237359	0.00198997	0.00200741	0.00195598	0.00407423	0.00460599	0.00471465	0.0030961	0.00330174	0.00311251	0.000999	0.000854	0.000884	0.00118224	0.00132625	0.00120178	0.000472	0.000482	0.000527	0.202003
MAG-3	91.75	3.082	76.34	Present	Present	Absent	20	Medium	0.646	89434	6445199	d__Bacteria;p__Verrucomicrobiota;c__Verrucomicrobiae;o__Opitutales;f__Opitutaceae;g__UBA6669;s__	d__Bacteria;p__Verrucomicrobia;c__Verrucomicrobiae;o__;f__Opitutaceae;g__;s__	Cr	3.278	1.55e-05	Absent	Absent	Absent	Absent	Absent	Absent	Present	Present	Absent	Absent	0	0.0306435	0.0408003	0.0325649	0.0230924	0.0194728	0.0204399	0.00218648	0.00242913	0.00233743	0.000717	0.000681	0.000656	0.0247375	0.0245164	0.0244137	0.0149298	0.0142192	0.014043	0.00278394	0.00251154	0.00270421	0.635023
MAG-4	83.76	3.082	68.35	Absent	Present	Absent	20	Medium	0.637	13023	6776044	d__Bacteria;p__Verrucomicrobiota;c__Verrucomicrobiae;o__Opitutales;f__Opitutaceae;g__UBA6669;s__	d__Bacteria;p__Verrucomicrobia;c__Verrucomicrobiae;o__;f__Opitutaceae;g__;s__	-	-	-	Absent	Absent	Absent	Absent	Absent	Absent	Present	Present	Absent	Absent	1	0.0102192	0.0152404	0.00814903	0.0303583	0.0279013	0.0284421	0.00723422	0.00820991	0.00808937	0.000796	0.000741	0.000877	0.00150447	0.00150282	0.00151111	0.000847	0.000782	0.000952	0.000276	0.000306	0.000313	0.162988
MAG-5	91.56	3.122	75.95	Absent	Absent	Absent	19	Medium	0.677	12465	6600109	d__Bacteria;p__Verrucomicrobiota;c__Verrucomicrobiae;o__Opitutales;f__Opitutaceae;g__Opitutus;s__	d__Bacteria;p__Verrucomicrobia;c__Verrucomicrobiae;o__;f__Opitutaceae;g__;s__	-	-	-	Absent	Absent	Absent	Absent	Absent	Absent	Present	Present	Absent	Absent	0	0.0197796	0.0204017	0.0162477	0.00559716	0.00569824	0.00542842	0.00499081	0.00528629	0.00511391	0.000306	0.000332	0.000265	0.0559428	0.0560535	0.0551085	0.0172865	0.0195004	0.0192146	0.00424831	0.0038192	0.0042154	0.0542695
MAG-6	93.15	1.369	86.305	Absent	Absent	Absent	17	Medium	0.678	16021	5527569	d__Bacteria;p__Verrucomicrobiota;c__Verrucomicrobiae;o__Opitutales;f__Opitutaceae;g__Opitutus;s__	d__Bacteria;p__Verrucomicrobia;c__Verrucomicrobiae;o__;f__Opitutaceae;g__;s__	-	-	-	Absent	Absent	Absent	Absent	Absent	Absent	Present	Present	Absent	Absent	1	0.032731	0.0304717	0.0351628	0.111904	0.110542	0.108065	0.0717367	0.0844664	0.0841687	0.000425	0.000331	0.000322	0.0142933	0.0142762	0.0139704	0.0287853	0.0308711	0.0294708	0.0115451	0.0107068	0.0114817	0.00272262
MAG-7	99.31	5.068	73.97	Present	Present	Present	20	Medium	0.662	452445	6122566	d__Bacteria;p__Verrucomicrobiota;c__Verrucomicrobiae;o__Opitutales;f__Opitutaceae;g__Opitutus;s__	d__Bacteria;p__Verrucomicrobia;c__Verrucomicrobiae;o__;f__Opitutaceae;g__;s__	CK	3.87272	0.0063611	Absent	Absent	Absent	Absent	Absent	Absent	Present	Present	Absent	Absent	0	1.01294	2.18702	0.791261	0.0880984	0.0926258	0.0903417	0.00857083	0.00947196	0.00968295	0.000556	0.000535	0.000577	0.160409	0.161188	0.160482	0.0178581	0.0218662	0.0213377	0.00285675	0.00281814	0.00299807	0.00444733
MAG-8	97.29	0.675	93.915	Absent	Absent	Absent	20	Medium	0.65	21898	5873719	d__Bacteria;p__Verrucomicrobiota;c__Verrucomicrobiae;o__Pedosphaerales;f__UBA9464;g__;s__	d__Bacteria;p__Verrucomicrobia;c__Verrucomicrobiae;o__Verrucomicrobiales;f__;g__;s__	CK	2.9048	0.000829	Absent	Present	Absent	Absent	Absent	Absent	Present	Present	Absent	Absent	0	0.128726	0.0951365	0.0946499	0.0760009	0.0771442	0.0774229	0.0155354	0.0186227	0.0182475	0.000276	0.000279	0.000267	0.00712742	0.00764983	0.00714144	0.016688	0.0099841	0.0103017	0.000673	0.000598	0.0007	0.00148221
MAG-9	99.32	3.378	82.43	Present	Present	Present	21	High	0.592	74745	8695210	d__Bacteria;p__Verrucomicrobiota;c__Verrucomicrobiae;o__Pedosphaerales;f__UBA11320;g__UBA11320;s__	d__Bacteria;p__Verrucomicrobia;c__Verrucomicrobiae;o__Verrucomicrobiales;f__;g__;s__	-	-	-	Absent	Absent	Absent	Absent	Absent	Absent	Present	Present	Absent	Absent	0	0.120198	0.130786	0.0870891	0.084809	0.0816245	0.0823865	0.0469063	0.0446188	0.0443364	0.000394	0.000409	0.000417	0.0639936	0.0667613	0.0699816	0.0029105	0.00306829	0.00313848	0	0	0	0.000441
MAG-10	65.47	2.394	53.5	Absent	Absent	Absent	13	Medium	0.666	3640	4069866	d__Bacteria;p__Verrucomicrobiota;c__Verrucomicrobiae;o__Pedosphaerales;f__UBA11320;g__;s__	d__Bacteria;p__Verrucomicrobia;c__Verrucomicrobiae;o__Verrucomicrobiales;f__;g__;s__	-	-	-	Absent	Absent	Present	Absent	Absent	Absent	Absent	Absent	Absent	Absent	0	0.0394698	0.0717404	0.0313687	0.0618211	0.05546	0.0557446	0.00287594	0.00325669	0.0035024	0	0	0	0.0173397	0.0161824	0.0162474	0.000365	0.000398	0.000412	0	0	0	0.00820469
MAG-11	97.97	2.732	84.31	Present	Present	Present	21	High	0.626	61489	8804904	d__Bacteria;p__Verrucomicrobiota;c__Verrucomicrobiae;o__Pedosphaerales;f__UBA11320;g__;s__	d__Bacteria;p__Verrucomicrobia;c__Verrucomicrobiae;o__Verrucomicrobiales;f__;g__;s__	-	-	-	Absent	Absent	Present	Absent	Absent	Absent	Absent	Present	Present	Absent	0	0.138641	0.170432	0.118429	0.0945263	0.0838421	0.0866428	0.00916251	0.0101264	0.0102256	0.00162085	0.00152337	0.0015557	0.0227575	0.0230214	0.0229034	0.00102804	0.000986	0.000875	9.98e-05	0	0	0.340647
MAG-12	99.31	0.68	95.91	Present	Present	Present	20	High	0.641	79312	6547602	d__Bacteria;p__Verrucomicrobiota;c__Verrucomicrobiae;o__Verrucomicrobiales;f__DEV007;g__;s__	d__Bacteria;p__Verrucomicrobia;c__Verrucomicrobiae;o__Verrucomicrobiales;f__;g__;s__	CK	3.34777	0.0011979	Absent	Absent	Absent	Absent	Absent	Absent	Absent	Absent	Present	Absent	0	0.0855925	0.360574	0.151227	0.0111979	0.0120444	0.0119537	0.00130324	0.00158991	0.00145826	0.000288	0.000332	0.00026	0.00276981	0.00261708	0.00281784	0.00182018	0.0016376	0.00177068	0.000546	0.000508	0.000543	0.000456
MAG-13	99.31	2.04	89.11	Present	Present	Present	20	High	0.625	119079	6488856	d__Bacteria;p__Verrucomicrobiota;c__Verrucomicrobiae;o__Verrucomicrobiales;f__DEV007;g__Arctic95D-9;s__	d__Bacteria;p__Verrucomicrobia;c__Verrucomicrobiae;o__Verrucomicrobiales;f__;g__;s__	CK	3.47293	0.0044146	Absent	Absent	Absent	Absent	Absent	Absent	Present	Absent	Present	Absent	0	0.546851	0.926051	0.292537	0.0136229	0.0178967	0.0167874	0.000848	0.00114936	0.00106454	0.000392	0.000338	0.000292	0.016321	0.0164532	0.0167268	0.00102732	0.00120535	0.0012609	0.000254	0.000354	0.000301	0.00337856
MAG-14	96.49	3.859	77.195	Present	Present	Present	19	High	0.621	32684	4708304	d__Bacteria;p__Verrucomicrobiota;c__Verrucomicrobiae;o__Verrucomicrobiales;f__Verrucomicrobiaceae;g__Prosthecobacter;s__	d__Bacteria;p__Verrucomicrobia;c__Verrucomicrobiae;o__Verrucomicrobiales;f__Verrucomicrobiaceae;g__;s__	-	-	-	Absent	Absent	Absent	Absent	Absent	Absent	Present	Present	Absent	Absent	0	0.0244391	0.0314638	0.0329695	0.0219394	0.0244103	0.0243582	0.13289	0.186828	0.187724	0.138965	0.133744	0.132627	0.00208698	0.00207646	0.002095	0.00414731	0.00354628	0.00359355	0.000151	0.00016	0.000171	0.00170618
MAG-15	98.63	5.235	72.455	Present	Present	Present	20	Medium	0.611	99494	6761549	d__Bacteria;p__Verrucomicrobiota;c__Verrucomicrobiae;o__Verrucomicrobiales;f__Verrucomicrobiaceae;g__Prosthecobacter;s__	d__Bacteria;p__Verrucomicrobia;c__Verrucomicrobiae;o__Verrucomicrobiales;f__Verrucomicrobiaceae;g__;s__	-	-	-	Absent	Absent	Absent	Absent	Absent	Absent	Absent	Present	Absent	Absent	0	0.015196	0.0163575	0.0207296	0.0718693	0.0744874	0.074784	0.0172566	0.021518	0.0212895	0.00251332	0.00239557	0.00236987	0.725854	0.759837	0.777524	2.55533	1.99992	2.0344	0.00235978	0.00193205	0.00190758	0.0521569
MAG-16	73.5	2.04	63.3	Present	Present	Present	17	Medium	0.623	4168	4702281	d__Bacteria;p__Verrucomicrobiota;c__Verrucomicrobiae;o__Verrucomicrobiales;f__Verrucomicrobiaceae;g__Prosthecobacter;s__	d__Bacteria;p__Verrucomicrobia;c__Verrucomicrobiae;o__Verrucomicrobiales;f__Verrucomicrobiaceae;g__;s__	-	-	-	Absent	Absent	Absent	Absent	Absent	Absent	Absent	Present	Absent	Absent	1	0.00689411	0.00923295	0.00920127	0.00955947	0.00975134	0.00956698	0.0317051	0.031811	0.0312325	0.000517	0.000544	0.000419	0.00199404	0.00202277	0.00196248	0.00380795	0.00329145	0.00336223	0	0	0	0.00341659
MAG-17	97.95	1.7	89.45	Present	Present	Present	20	High	0.56	182726	6495270	d__Bacteria;p__Verrucomicrobiota;c__Verrucomicrobiae;o__Verrucomicrobiales;f__Verrucomicrobiaceae;g__;s__	d__Bacteria;p__Verrucomicrobia;c__Verrucomicrobiae;o__Verrucomicrobiales;f__Verrucomicrobiaceae;g__;s__	Cd	2.97645	4.07e-05	Absent	Absent	Absent	Absent	Absent	Absent	Absent	Present	Absent	Absent	0	0.00403534	0.00235843	0.00109277	0.244016	0.278583	0.282476	0.0437948	0.0566351	0.0569171	0.00678206	0.00705971	0.0069476	0.000814	0.000844	0.000906	0.0113795	0.0186222	0.0197524	0.00292277	0.00216476	0.00225445	0.000471
MAG-18	98.92	2.38	87.02	Absent	Present	Present	20	Medium	0.599	239442	6739639	d__Bacteria;p__Verrucomicrobiota;c__Verrucomicrobiae;o__Verrucomicrobiales;f__Verrucomicrobiaceae;g__;s__	d__Bacteria;p__Verrucomicrobia;c__Verrucomicrobiae;o__Verrucomicrobiales;f__Verrucomicrobiaceae;g__;s__	-	-	-	Absent	Absent	Absent	Absent	Absent	Absent	Absent	Present	Present	Absent	0	0.156009	0.0594587	0.101234	0.189813	0.215314	0.213709	0.0014473	0.00203999	0.00191389	0.00139824	0.00118815	0.00120713	0.000629	0.000727	0.000778	0.00157785	0.00115196	0.00128438	0	0	0	0.000987
MAG-19	89.77	3.409	72.725	Absent	Absent	Absent	20	Medium	0.753	11557	4909343	d__Bacteria;p__Planctomycetota;c__GCA-002687715;o__;f__;g__;s__	d__Bacteria;p__Planctomycetes;c__Planctomycetia;o__;f__;g__;s__	CK	2.87222	1.48e-05	Absent	Absent	Absent	Absent	Present	Absent	Absent	Present	Absent	Absent	0	0.0324773	0.0129691	0.0711066	0.00124374	0.00117457	0.00124733	0.000586	0.000614	0.000594	0.000286	0.000298	0.000329	0.000773	0.000732	0.000663	0.0047428	0.00414016	0.00374369	0.00102497	0.000887	0.00102609	0.00114683
MAG-20	96.59	2.272	85.23	Absent	Absent	Absent	21	Medium	0.7	28800	5499328	d__Bacteria;p__Planctomycetota;c__UBA1135;o__UBA2386;f__UBA2386;g__UBA2386;s__	d__Bacteria;p__Planctomycetes;c__;o__;f__;g__;s__	-	-	-	Absent	Absent	Absent	Absent	Absent	Absent	Absent	Present	Absent	Absent	0	0.0148843	0.0175232	0.0163051	0.020738	0.0200058	0.0189236	0.0112333	0.00728987	0.00687242	0.000489	0.00049	0.000437	0.266511	0.263028	0.255325	0.00222037	0.00198742	0.0017833	0.000269	0	0.000289	0.000762
MAG-21	97.72	2.272	86.36	Present	Absent	Absent	21	Medium	0.7	32959	5071233	d__Bacteria;p__Planctomycetota;c__UBA1135;o__UBA2386;f__UBA2386;g__UBA2386;s__	d__Bacteria;p__Planctomycetes;c__;o__;f__;g__;s__	-	-	-	Absent	Absent	Absent	Absent	Absent	Absent	Absent	Present	Absent	Absent	0	0.0326308	0.0231226	0.0423841	0.186775	0.184631	0.178905	0.0174107	0.0149785	0.0148535	0.000894	0.0010191	0.000827	0.00482067	0.00494562	0.00453901	0.00161854	0.00184908	0.0016792	0.000179	0.000203	0.000146	0.0201936
MAG-22	96.59	2.272	85.23	Absent	Absent	Absent	21	Medium	0.724	131945	5407029	d__Bacteria;p__Planctomycetota;c__UBA1135;o__UBA2386;f__UBA2386;g__UBA2386;s__	d__Bacteria;p__Planctomycetes;c__;o__;f__;g__;s__	-	-	-	Absent	Absent	Absent	Absent	Absent	Absent	Absent	Present	Absent	Absent	0	0.0346915	0.0296075	0.0319392	0.174536	0.177788	0.167185	0.0540622	0.0369937	0.0361417	0.00272647	0.00283607	0.00285359	0.0151903	0.0150356	0.0137246	0.01912	0.0183492	0.0166044	0.00236121	0.00238173	0.00277244	0.00113756
MAG-23	93.18	1.136	87.5	Present	Absent	Absent	21	Medium	0.718	56313	4828380	d__Bacteria;p__Planctomycetota;c__UBA1135;o__UBA2386;f__UBA2386;g__UBA2386;s__	d__Bacteria;p__Planctomycetes;c__;o__;f__;g__;s__	-	-	-	Absent	Absent	Absent	Absent	Absent	Absent	Absent	Present	Absent	Absent	0	0.0846339	0.0557387	0.0961193	0.149031	0.152619	0.146672	0.0293626	0.0298318	0.0290553	0.00231253	0.00218934	0.00206914	0.00666789	0.00637397	0.00624483	0.00255864	0.002507	0.00219515	0.000537	0.000554	0.00055	0.00429546
MAG-24	90.56	0	90.56	Present	Absent	Absent	18	Medium	0.713	19341	4910625	d__Bacteria;p__Planctomycetota;c__UBA1135;o__UBA2386;f__UBA2386;g__UBA2386;s__	d__Bacteria;p__Planctomycetes;c__;o__;f__;g__;s__	-	-	-	Absent	Absent	Absent	Absent	Absent	Absent	Absent	Present	Present	Absent	0	0.100822	0.050258	0.0874744	0.134934	0.128974	0.12465	0.00144363	0.001336	0.00132142	0.000428	0.000469	0.000472	0.0334132	0.0329224	0.0313331	0.00125961	0.00117792	0.00114644	0.000394	0.000414	0.000398	0.000769
MAG-25	82.8	4.545	60.075	Present	Absent	Present	17	Medium	0.709	15610	5328706	d__Bacteria;p__Planctomycetota;c__UBA1135;o__UBA2386;f__UBA2386;g__UBA2386;s__	d__Bacteria;p__Planctomycetes;c__;o__;f__;g__;s__	CK	3.64983	0.000607	Absent	Present	Absent	Absent	Absent	Absent	Absent	Present	Absent	Absent	0	0.947453	0.993005	0.577989	0.245629	0.248442	0.237445	0.0104174	0.00742391	0.0078347	0.000387	0.000433	0.000436	0.115154	0.111741	0.106483	0.0171828	0.0177103	0.0169316	0.00071	0.000674	0.000676	0.000736
MAG-26	88.07	3.977	68.185	Present	Absent	Absent	21	Medium	0.702	13963	5942055	d__Bacteria;p__Planctomycetota;c__UBA1135;o__UBA2386;f__UBA2386;g__UBA2386;s__	d__Bacteria;p__Planctomycetes;c__;o__;f__;g__;s__	-	-	-	Absent	Absent	Absent	Absent	Absent	Absent	Absent	Present	Absent	Absent	0	0.0088449	0.00902886	0.00718471	0.0235186	0.0215844	0.0210904	0.000828	0.000771	0.000856	0.000162	0.000207	0.000173	0.00952058	0.00910489	0.00887315	0.000617	0.000677	0.000545	0.000244	0.000267	0.000259	0.000416
MAG-27	97.84	3.405	80.815	Present	Absent	Absent	21	Medium	0.698	28639	7568695	d__Bacteria;p__Planctomycetota;c__UBA1135;o__UBA1135;f__;g__;s__	d__Bacteria;p__Planctomycetes;c__;o__;f__;g__;s__	-	-	-	Absent	Present	Absent	Absent	Absent	Absent	Absent	Present	Present	Present	0	0.00198786	0.00142124	0.00217665	0.0908347	0.0870994	0.0850561	0.0874511	0.0662984	0.0654178	0.00169735	0.00168112	0.00167641	0.0505505	0.0495566	0.0472398	0.0535284	0.0423203	0.0385441	0.000297	0.000266	0.000265	0.000303
MAG-28	94.26	3.405	77.235	Present	Present	Present	21	High	0.644	130054	5738982	d__Bacteria;p__Planctomycetota;c__UBA1135;o__UBA1135;f__;g__;s__	d__Bacteria;p__Planctomycetes;c__;o__;f__;g__;s__	CK	3.92134	5.26e-05	Absent	Present	Present	Absent	Absent	Absent	Absent	Present	Absent	Absent	0	0.339802	0.167021	0.641963	1.08455	1.14658	1.13108	2.25853	1.86717	1.86947	0.00265229	0.0027679	0.00261532	0.0191799	0.0177472	0.0178238	0.0894553	0.107337	0.106276	0.00202992	0.00237721	0.00234072	0.000586
MAG-29	96.23	5.197	70.245	Present	Present	Present	21	Medium	0.694	255037	6479666	d__Bacteria;p__Planctomycetota;c__UBA1135;o__UBA1135;f__GCA-002686595;g__F1-120-MAGs118;s__	d__Bacteria;p__Planctomycetes;c__;o__;f__;g__;s__	-	-	-	Absent	Present	Absent	Absent	Absent	Absent	Absent	Present	Absent	Absent	0	0.0037979	0.00244569	0.00520292	0.00557819	0.00538835	0.00538107	0.00128356	0.00132242	0.00157255	0.000294	0.000323	0.000313	0.0945906	0.0958532	0.0935169	0.568747	0.523012	0.494528	0.000572	0.00061	0.000693	0.000564
MAG-30	95.45	0	95.45	Absent	Present	Present	21	Medium	0.728	94724	4621812	d__Bacteria;p__Planctomycetota;c__UBA1135;o__UBA1135;f__GCA-002686595;g__SXXH01;s__	d__Bacteria;p__Planctomycetes;c__;o__;f__;g__;s__	CK	3.23987	0.000253	Absent	Absent	Absent	Absent	Present	Absent	Absent	Present	Present	Absent	0	0.233279	0.098303	0.485594	0.0294208	0.0362404	0.0350571	0.00588957	0.00752212	0.00772653	0.00159858	0.00166841	0.00154824	0.077676	0.0710766	0.0681493	0.0263943	0.0321159	0.0306369	0.0111125	0.0104771	0.0112662	0.00341233
MAG-31	97.84	2.867	83.505	Present	Present	Present	21	High	0.66	49893	4469514	d__Bacteria;p__Planctomycetota;c__UBA1135;o__UBA1135;f__GCA-002686595;g__SXXH01;s__	d__Bacteria;p__Planctomycetes;c__;o__;f__;g__;s__	CK	3.3199	3.35e-06	Absent	Absent	Absent	Absent	Present	Absent	Absent	Absent	Absent	Absent	0	0.222881	0.135065	0.391099	0.114475	0.127963	0.124286	0.0427516	0.0561676	0.0543138	0.0282681	0.0296939	0.0280338	0.0311121	0.0298613	0.0298562	0.0189866	0.0247017	0.0247969	0.00853412	0.00834247	0.00883319	0.00302246
MAG-32	82.38	1.43	75.23	Absent	Absent	Absent	19	Medium	0.688	6105	4628642	d__Bacteria;p__Planctomycetota;c__UBA1135;o__B15-G4;f__;g__;s__	d__Bacteria;p__Planctomycetes;c__;o__;f__;g__;s__	-	-	-	Absent	Absent	Absent	Absent	Absent	Absent	Absent	Present	Absent	Absent	0	0.059861	0.034864	0.0910198	0.082989	0.0909243	0.0861719	0.00184988	0.00180243	0.00176353	0.000673	0.000606	0.000694	0.00396991	0.00331776	0.0037015	0.00319136	0.00294432	0.00274379	0.00031	0.000306	0.000301	0.000279
MAG-33	97.66	1.136	91.98	Present	Present	Present	21	High	0.729	224124	5772746	d__Bacteria;p__Planctomycetota;c__UBA1135;o__B15-G4;f__;g__;s__	d__Bacteria;p__Planctomycetes;c__;o__;f__;g__;s__	CK	3.22091	0.000412	Absent	Absent	Absent	Absent	Present	Absent	Absent	Present	Absent	Absent	0	0.00184574	0.00161155	0.00176371	0.00162053	0.00175449	0.0017345	0.000885	0.00101789	0.000937	0.00021	0.000206	0.000247	0.000478	0.000529	0.000505	0.000434	0.000417	0.000512	0.000336	0.000282	0.000333	0.000551
MAG-34	77.3	2.325	65.675	Absent	Present	Absent	20	Medium	0.646	7529	4734734	d__Bacteria;p__Planctomycetota;c__Planctomycetes;o__Gemmatales;f__Gemmataceae;g__Fimbriiglobus;s__	d__Bacteria;p__Planctomycetes;c__Planctomycetia;o__;f__;g__;s__	Cr	3.05752	0.000174	Absent	Absent	Absent	Absent	Absent	Absent	Absent	Present	Absent	Absent	0	0.00775698	0.00365319	0.00984335	0.0125961	0.0138456	0.0127296	0.0118399	0.00934481	0.00953376	0.000827	0.000794	0.000798	0.0109824	0.0103008	0.0102253	0.00721447	0.00902746	0.00892008	0.00434181	0.00444579	0.00526235	0.0759152
MAG-35	95.45	1.136	89.77	Absent	Present	Absent	21	Medium	0.51	158860	5277399	d__Bacteria;p__Planctomycetota;c__Planctomycetes;o__Gemmatales;f__HRBIN36;g__;s__	d__Bacteria;p__Planctomycetes;c__Planctomycetia;o__;f__;g__;s__	-	-	-	Absent	Absent	Absent	Absent	Absent	Absent	Absent	Present	Present	Absent	0	0.00620988	0.00440501	0.00676002	0.0415952	0.0435543	0.0464066	0.192158	0.267209	0.271233	0.00549707	0.00543016	0.00569835	0.0486986	0.0452761	0.0477372	0.138981	0.150777	0.156344	0.0270374	0.026316	0.0242397	0.00342429
MAG-36	88.5	3.977	68.615	Absent	Present	Absent	20	Medium	0.651	8405	9502045	d__Bacteria;p__Planctomycetota;c__Planctomycetes;o__Gemmatales;f__Gemmataceae;g__;s__	d__Bacteria;p__Planctomycetes;c__Planctomycetia;o__;f__;g__;s__	-	-	-	Absent	Absent	Absent	Absent	Absent	Absent	Absent	Present	Present	Absent	1	0.00358298	0.00201063	0.00568629	0.00311913	0.00344887	0.00345481	0.00248703	0.00301346	0.00284968	0.000754	0.000957	0.000906	0.00270787	0.00259116	0.0026519	0.0164388	0.0133804	0.0134643	0.0110018	0.0112671	0.0118126	0.00114797
MAG-37	78.69	0.62	75.59	Absent	Absent	Absent	21	Medium	0.644	6924	5015276	d__Bacteria;p__Planctomycetota;c__Planctomycetes;o__Planctomycetales;f__Planctomycetaceae;g__MB-PLM-1;s__	d__Bacteria;p__Planctomycetes;c__Planctomycetia;o__Planctomycetales;f__Planctomycetaceae;g__;s__	Cr	2.64251	3.17e-05	Absent	Absent	Absent	Absent	Present	Absent	Absent	Absent	Present	Absent	0	0.00716084	0.00854215	0.00500245	0.00784069	0.00911004	0.00908342	0.00370954	0.00488691	0.00502043	0.00096	0.00108205	0.000907	0.00750696	0.0074619	0.00727284	0.00471689	0.00423095	0.00440909	0.00281977	0.00268895	0.00284708	0.0463412
MAG-38	97.75	0	97.75	Present	Present	Present	21	High	0.533	67996	8907889	d__Bacteria;p__Planctomycetota;c__Planctomycetes;o__Planctomycetales;f__Planctomycetaceae;g__F1-80-MAGs062;s__	d__Bacteria;p__Planctomycetes;c__Planctomycetia;o__Planctomycetales;f__Planctomycetaceae;g__Planctomyces;s__	Cr	3.01633	8.13e-06	Absent	Absent	Absent	Absent	Present	Absent	Absent	Present	Present	Present	1	0.012034	0.00925622	0.00708798	0.00390458	0.00398067	0.00418989	0.00528702	0.00601886	0.00614034	0.00232697	0.00224419	0.00223138	0.00186072	0.00195045	0.00184622	0.00157532	0.00169079	0.00175754	0.000526	0.000528	0.000465	0.243383
MAG-39	95.5	1.291	89.045	Present	Present	Present	21	High	0.554	26304	8110872	d__Bacteria;p__Planctomycetota;c__Planctomycetes;o__Planctomycetales;f__Planctomycetaceae;g__SXXK01;s__	d__Bacteria;p__Planctomycetes;c__Planctomycetia;o__Planctomycetales;f__Planctomycetaceae;g__;s__	-	-	-	Absent	Absent	Absent	Absent	Present	Absent	Absent	Present	Present	Present	0	0.00991779	0.0202628	0.00354879	0.06629	0.0789554	0.0796138	0.00179426	0.0018629	0.0018168	0.000421	0.00041	0.000446	0.09632	0.100327	0.10516	0.00170051	0.00139715	0.00142789	0.000289	0.000279	0.000178	0.00072
MAG-40	97.63	1.149	91.885	Present	Present	Present	20	High	0.62	150126	6493898	d__Bacteria;p__Planctomycetota;c__Planctomycetes;o__Pirellulales;f__Ga0077529;g__GCA-2702655;s__	d__Bacteria;p__Planctomycetes;c__Planctomycetia;o__Planctomycetales;f__Planctomycetaceae;g__;s__	Cr	3.43576	5.01e-05	Absent	Absent	Absent	Absent	Absent	Absent	Absent	Present	Present	Absent	1	0.00376088	0.00532715	0.00316856	0.00736794	0.0100149	0.00933935	0.00604334	0.00833681	0.00813733	0.00219109	0.00238366	0.00234534	0.026111	0.0248961	0.0253625	0.0258731	0.0235072	0.0240027	0.00940743	0.0096099	0.00967055	0.219771
MAG-41	82.65	1.149	76.905	Absent	Absent	Absent	16	Medium	0.658	6958	4615325	d__Bacteria;p__Planctomycetota;c__Planctomycetes;o__Pirellulales;f__PALSA-1355;g__;s__	d__Bacteria;p__Planctomycetes;c__Planctomycetia;o__Planctomycetales;f__Planctomycetaceae;g__;s__	CK	2.54046	4.15e-05	Absent	Absent	Absent	Absent	Absent	Absent	Absent	Present	Absent	Present	0	0.0392718	0.038172	0.0365588	0.00936626	0.0114313	0.0112187	0.00545358	0.00651658	0.00652194	0.00156525	0.00189633	0.00167552	0.00392327	0.00422093	0.00420131	0.00278299	0.00257802	0.00262107	0.00162192	0.00152664	0.00167871	0.019608
MAG-42	93.67	4.022	73.56	Present	Absent	Present	21	Medium	0.604	9332	6667229	d__Bacteria;p__Planctomycetota;c__Planctomycetes;o__Pirellulales;f__PALSA-1355;g__;s__	d__Bacteria;p__Planctomycetes;c__Planctomycetia;o__Planctomycetales;f__Planctomycetaceae;g__;s__	Ni	2.61604	5.97e-06	Absent	Absent	Absent	Absent	Absent	Absent	Absent	Present	Absent	Absent	0	0.000459	0.000406	0.000554	0.000844	0.000956	0.000994	0.000707	0.000703	0.000774	0.000221	0.000243	0.000213	0.0080123	0.00836026	0.00830809	0.118956	0.0979828	0.0993217	0.026721	0.0246366	0.0243222	0.00032
MAG-43	87.83	2.538	75.14	Present	Present	Present	19	Medium	0.619	6858	6084370	d__Bacteria;p__Planctomycetota;c__Planctomycetes;o__Pirellulales;f__;g__;s__	d__Bacteria;p__Planctomycetes;c__Planctomycetia;o__Planctomycetales;f__;g__;s__	-	-	-	Absent	Absent	Absent	Absent	Absent	Absent	Absent	Present	Absent	Absent	1	0.0227375	0.0179977	0.0191	0.0673467	0.0786942	0.0767569	0.0272879	0.0354337	0.0357297	0.00837656	0.00928642	0.00904407	0.0358658	0.0373063	0.0374965	0.00884588	0.00851519	0.00884376	0.00379002	0.00369902	0.00354315	0.253731
MAG-44	98.85	4.022	78.74	Present	Present	Present	20	High	0.624	53359	7317231	d__Bacteria;p__Planctomycetota;c__Planctomycetes;o__Pirellulales;f__PALSA-1355;g__;s__	d__Bacteria;p__Planctomycetes;c__Planctomycetia;o__Planctomycetales;f__Planctomycetaceae;g__;s__	Cd	2.69943	0.000164	Absent	Absent	Absent	Absent	Absent	Absent	Absent	Present	Absent	Absent	1	0.0197053	0.0109443	0.0135509	0.119592	0.138615	0.137683	0.0240375	0.0269929	0.0274071	0.00853415	0.00934698	0.00951272	0.0305544	0.031187	0.0324199	0.011299	0.0109003	0.0106898	0.00649603	0.00629736	0.00649964	0.00271261
MAG-45	94.04	0.106	93.51	Present	Present	Present	20	High	0.502	26665	7793661	d__Bacteria;p__Planctomycetota;c__Planctomycetes;o__Pirellulales;f__Pirellulaceae;g__;s__	d__Bacteria;p__Planctomycetes;c__Planctomycetia;o__Planctomycetales;f__Planctomycetaceae;g__;s__	CK	3.22971	0.0103317	Absent	Absent	Absent	Absent	Absent	Absent	Absent	Present	Present	Absent	0	0.226062	0.351646	0.141771	0.0149998	0.0160365	0.0165417	0.000644	0.00074	0.000706	0.000316	0.000344	0.000327	0.0113493	0.0123277	0.013096	0.00213189	0.00183254	0.00203091	0.000844	0.000796	0.000809	0.00391322
MAG-46	91.81	2.758	78.02	Present	Present	Absent	21	Medium	0.543	14312	5763866	d__Bacteria;p__Planctomycetota;c__Planctomycetes;o__Pirellulales;f__Pirellulaceae;g__Mariniblastus;s__	d__Bacteria;p__Planctomycetes;c__Planctomycetia;o__Planctomycetales;f__Planctomycetaceae;g__;s__	CK	2.83138	0.00288122	Absent	Absent	Absent	Absent	Absent	Absent	Absent	Present	Present	Absent	0	0.112914	0.165006	0.0441523	0.00473771	0.00485843	0.00485583	0.0020834	0.00207649	0.0020873	0.00149631	0.00148261	0.00154647	0.0104832	0.0102339	0.010606	0.00411974	0.0033706	0.00339065	0.00246403	0.00264939	0.00257515	0.00235208
MAG-47	97.63	1.149	91.885	Present	Present	Present	21	High	0.536	122288	6421511	d__Bacteria;p__Planctomycetota;c__Planctomycetes;o__Pirellulales;f__Pirellulaceae;g__Mariniblastus;s__	d__Bacteria;p__Planctomycetes;c__Planctomycetia;o__Planctomycetales;f__Planctomycetaceae;g__;s__	CK	3.2167	6.28e-05	Absent	Absent	Absent	Absent	Absent	Absent	Absent	Present	Absent	Absent	0	0.0465593	0.106318	0.0506423	0.000782	0.00113545	0.00109998	0	0	0	0	0	0	0.000782	0.000866	0.000904	0.00176543	0.00211431	0.00238592	0	0	0.000122	0.000333
MAG-48	94.78	3.409	77.735	Present	Present	Present	20	High	0.612	17971	4575817	d__Bacteria;p__Planctomycetota;c__Phycisphaerae;o__UBA1845;f__;g__;s__	d__Bacteria;p__Planctomycetes;c__Phycisphaerae;o__Phycisphaerales;f__;g__;s__	CK	2.59199	0.000384	Absent	Absent	Absent	Absent	Absent	Absent	Absent	Absent	Absent	Absent	2	0.0103438	0.00774481	0.0121642	0.0110913	0.0108721	0.0109319	0.0226258	0.0251294	0.0243762	0.00860043	0.00931379	0.00902891	0.0094218	0.00986948	0.00975381	0.0125339	0.0135227	0.0134503	0.00144233	0.00143825	0.00161831	0.0144657
MAG-49	50.58	0.568	47.74	Absent	Present	Absent	13	Medium	0.669	2892	1695511	d__Bacteria;p__Planctomycetota;c__Phycisphaerae;o__Phycisphaerales;f__SM1A02;g__UBA966;s__	d__Bacteria;p__Planctomycetes;c__Phycisphaerae;o__;f__;g__;s__	CK	2.71875	6.4e-07	Absent	Absent	Absent	Absent	Absent	Absent	Absent	Present	Absent	Absent	0	0.030692	0.0299036	0.0573223	0.0012335	0.00115628	0.00122601	0.000488	0.000417	0.000538	0.000282	0.000243	0.000273	0.000635	0.000541	0.000576	0.00184601	0.00186931	0.00197152	0.000931	0.000935	0.00091	0.00154471
MAG-50	97.34	0.568	94.5	Present	Present	Present	20	High	0.682	89825	4857979	d__Bacteria;p__Planctomycetota;c__Phycisphaerae;o__Phycisphaerales;f__SM1A02;g__;s__	d__Bacteria;p__Planctomycetes;c__Phycisphaerae;o__;f__;g__;s__	CK	3.02419	4.39e-05	Absent	Absent	Absent	Absent	Absent	Absent	Absent	Present	Absent	Absent	0	0.096556	0.102016	0.1124	0.0529813	0.0560968	0.0549986	0.00313469	0.00274526	0.00263458	0.000517	0.000612	0.000569	0.0207229	0.0205267	0.020639	0.0263526	0.0243338	0.0235026	0.00332209	0.00328709	0.00350992	0.000715
MAG-51	98.48	0.568	95.64	Present	Present	Present	20	High	0.653	88315	4994398	d__Bacteria;p__Planctomycetota;c__Phycisphaerae;o__Phycisphaerales;f__SM1A02;g__;s__	d__Bacteria;p__Planctomycetes;c__Phycisphaerae;o__;f__;g__;s__	CK	3.06716	0.00176262	Absent	Present	Absent	Absent	Absent	Absent	Absent	Present	Absent	Absent	0	0.15557	0.0983691	0.167622	0.0166574	0.0177473	0.0190906	0.000726	0.00076	0.000665	0.000335	0.000391	0.000347	0.000963	0.00092	0.000964	0.00529808	0.00562796	0.00556946	0.00144292	0.00131086	0.00151621	0.00295824
MAG-52	88.52	0	88.52	Present	Present	Present	20	Medium	0.658	19254	3121443	d__Bacteria;p__Planctomycetota;c__Phycisphaerae;o__Phycisphaerales;f__SM1A02;g__UBA11155;s__	d__Bacteria;p__Planctomycetes;c__Phycisphaerae;o__;f__;g__;s__	CK	2.86051	4.07e-05	Absent	Present	Absent	Absent	Absent	Absent	Absent	Absent	Present	Absent	0	0.0843942	0.028177	0.144924	0.0209411	0.022406	0.0221317	0.00221975	0.00263293	0.00286821	0.00105191	0.0011798	0.00116583	0.000558	0.000428	0.000418	0.00175332	0.00185569	0.00182009	0.000992	0.00101945	0.0010791	0.00938495
MAG-53	96.59	0	96.59	Present	Present	Present	20	High	0.682	156334	3663853	d__Bacteria;p__Planctomycetota;c__Phycisphaerae;o__Phycisphaerales;f__SM1A02;g__;s__	d__Bacteria;p__Planctomycetes;c__Phycisphaerae;o__;f__;g__;s__	Cd	2.83033	4.75e-05	Absent	Absent	Absent	Absent	Absent	Absent	Absent	Present	Absent	Absent	0	0.0605153	0.0312593	0.0751617	0.175112	0.179172	0.171342	0.0967714	0.072022	0.0719798	0.0188612	0.0195435	0.0192647	0.0279904	0.0267888	0.02615	0.038086	0.0358049	0.0346566	0.0106883	0.0106327	0.0105351	0.0295251
MAG-54	62.85	1.136	57.17	Absent	Present	Absent	15	Medium	0.713	7490	1848423	d__Bacteria;p__Planctomycetota;c__Phycisphaerae;o__Phycisphaerales;f__SM1A02;g__UBA4658;s__	d__Bacteria;p__Planctomycetes;c__Phycisphaerae;o__;f__;g__;s__	CK	2.72012	3.89e-05	Absent	Absent	Absent	Absent	Absent	Absent	Absent	Present	Absent	Absent	0	0.0304234	0.0259524	0.0502133	0.069564	0.0677868	0.0623385	0.0224057	0.027643	0.0270225	0.00881593	0.0098205	0.00838398	0.00886701	0.00906111	0.00826985	0.0259823	0.0219773	0.0218849	0.00959337	0.00812953	0.00894802	0.00460244
MAG-55	78.86	0	78.86	Present	Present	Present	20	Medium	0.703	4846	3044473	d__Bacteria;p__Planctomycetota;c__Phycisphaerae;o__Phycisphaerales;f__SM1A02;g__;s__	d__Bacteria;p__Planctomycetes;c__Phycisphaerae;o__;f__;g__;s__	CK	2.76906	3.53e-05	Absent	Absent	Absent	Absent	Absent	Absent	Absent	Present	Absent	Absent	0	0.0591804	0.0320262	0.114138	0.0132248	0.0139764	0.01387	0.00160502	0.00162465	0.00145097	0.000445	0.000373	0.000425	0.00325473	0.00251388	0.00284863	0.00127184	0.000916	0.000797	0.000586	0.000343	0.000343	0.00149175
MAG-56	82.95	0	82.95	Absent	Present	Present	18	Medium	0.696	132046	3616556	d__Bacteria;p__Planctomycetota;c__Phycisphaerae;o__Phycisphaerales;f__SM1A02;g__;s__	d__Bacteria;p__Planctomycetes;c__Phycisphaerae;o__;f__;g__;s__	-	-	-	Absent	Absent	Absent	Absent	Absent	Absent	Absent	Present	Absent	Absent	0	0.181979	0.115658	0.295967	0.320189	0.330448	0.336651	0.0746812	0.0527082	0.0544068	0.000975	0.00095	0.000976	0.0480628	0.0423854	0.0424396	0.0400753	0.0320628	0.0302804	0.0010384	0.000865	0.0010046	0.00216382
MAG-57	80.68	0.568	77.84	Absent	Present	Present	20	Medium	0.675	13942	3587327	d__Bacteria;p__Planctomycetota;c__Phycisphaerae;o__Phycisphaerales;f__SM1A02;g__UBA2396;s__	d__Bacteria;p__Planctomycetes;c__Phycisphaerae;o__;f__;g__;s__	-	-	-	Absent	Present	Absent	Absent	Absent	Absent	Absent	Present	Absent	Absent	0	0.128472	0.070742	0.182095	0.181492	0.16841	0.170613	0.00298473	0.00302435	0.00293969	0.000504	0.000686	0.000537	0.00639971	0.00572055	0.00520128	0.00554363	0.00710246	0.00698823	0.000456	0.000462	0.000599	0.00143679
MAG-58	92.04	1.838	82.85	Present	Absent	Present	20	Medium	0.666	31397	3413044	d__Bacteria;p__Planctomycetota;c__Phycisphaerae;o__Phycisphaerales;f__SM1A02;g__UBA2402;s__	d__Bacteria;p__Planctomycetes;c__Phycisphaerae;o__;f__;g__;s__	CK	2.8766	0.00219389	Absent	Absent	Absent	Absent	Absent	Absent	Absent	Present	Present	Absent	1	0.0710949	0.0438912	0.12786	0.0396068	0.0409865	0.040355	0.0192008	0.0233563	0.0233471	0.00870631	0.00930357	0.00864001	0.0194079	0.0196628	0.0188934	0.0154614	0.0166969	0.016091	0.008756	0.00892336	0.0086956	0.0201839
MAG-59	93.18	1.136	87.5	Present	Present	Present	20	High	0.646	153410	4123575	d__Bacteria;p__Planctomycetota;c__Phycisphaerae;o__Phycisphaerales;f__SM1A02;g__UBA2402;s__UBA2402 sp002343715	d__Bacteria;p__Planctomycetes;c__Phycisphaerae;o__;f__;g__;s__	CK	3.71569	0.00580192	Absent	Absent	Absent	Absent	Absent	Absent	Absent	Absent	Absent	Absent	0	0.546825	1.27139	1.01738	0.110504	0.110273	0.107993	0.000974	0.00107673	0.00101597	0.000285	0.00029	0.000334	0.138954	0.140453	0.14113	0.000635	0.000566	0.000551	0.000175	0.000218	0.000193	0.000858
MAG-60	92.64	2.84	78.44	Absent	Present	Present	20	Medium	0.628	24997	3861034	d__Bacteria;p__Planctomycetota;c__Phycisphaerae;o__Phycisphaerales;f__SM1A02;g__UBA2396;s__	d__Bacteria;p__Planctomycetes;c__Phycisphaerae;o__Phycisphaerales;f__;g__;s__	Cd	2.36228	0.000583	Absent	Absent	Absent	Absent	Absent	Absent	Absent	Present	Present	Absent	0	0.0228933	0.0160212	0.0310168	0.0473925	0.0500194	0.0488559	0.0182459	0.0231507	0.0241948	0.00598736	0.00670529	0.00694598	0.00307636	0.00317936	0.00323205	0.00423824	0.0041491	0.00409103	0.00104453	0.00129435	0.00114132	0.0298536
MAG-61	97.72	2.84	83.52	Present	Present	Present	21	High	0.633	158263	3984851	d__Bacteria;p__Planctomycetota;c__Phycisphaerae;o__Phycisphaerales;f__SM1A02;g__UBA2396;s__	d__Bacteria;p__Planctomycetes;c__Phycisphaerae;o__;f__;g__;s__	Cd	2.64784	1.6e-05	Absent	Absent	Absent	Absent	Absent	Absent	Absent	Present	Present	Absent	0	0.00677592	0.00564932	0.00968765	0.0335098	0.0345849	0.035036	0.109513	0.143984	0.141383	0.0363089	0.0380813	0.0387893	0.0128395	0.0128393	0.0131878	0.0105201	0.00932255	0.00926126	0.0026069	0.00272769	0.00260226	0.0236687
MAG-62	66.12	3.427	48.985	Absent	Absent	Absent	19	Medium	0.556	2456	3467177	d__Bacteria;p__Spirochaetota;c__UBA12135;o__UBA12135;f__;g__;s__	d__Bacteria;p__Spirochaetes;c__Spirochaetia;o__;f__;g__;s__	-	-	-	Absent	Absent	Absent	Absent	Absent	Absent	Absent	Present	Absent	Absent	0	0.00190082	0.000117	0.00363948	0.000669	0.000535	0.000405	0.0010824	0.000752	0.000743	0.000185	0.000115	0.000145	0	0	0	0.00190394	0.00258925	0.00276322	0.000956	0.000989	0.000773	0
MAG-63	89.55	1.253	83.285	Present	Absent	Absent	19	Medium	0.686	7468	3704699	d__Bacteria;p__Spirochaetota;c__Spirochaetia;o__Treponematales;f__UBA8932;g__;s__	d__Bacteria;p__Spirochaetes;c__Spirochaetia;o__Spirochaetales;f__Spirochaetaceae;g__;s__	Cr	2.76652	3.35e-06	Absent	Absent	Absent	Absent	Absent	Absent	Absent	Present	Absent	Absent	0	0.00218161	0.00100938	0.00222647	0.00119417	0.00104316	0.00097	0.000357	0.0004	0.000408	0.000606	0.000598	0.000502	0.000595	0.000659	0.000544	0.000303	0.000285	0.000207	0.00055	0.000592	0.000457	0.0970305
MAG-64	96.15	3.727	77.515	Absent	Absent	Absent	21	Medium	0.696	7569	5449463	d__Bacteria;p__Gemmatimonadota;c__Gemmatimonadetes;o__Gemmatimonadales;f__GWC2-71-9;g__;s__	d__Bacteria;p__Gemmatimonadetes;c__;o__;f__;g__;s__	Cd	3.2271	4.29e-06	Absent	Absent	Absent	Absent	Absent	Absent	Present	Present	Absent	Absent	0	0.0686236	0.0409279	0.0678173	0.198271	0.20255	0.197447	0.281174	0.179599	0.183803	0.193363	0.201394	0.195215	0.0150627	0.0145056	0.0145095	0.0112586	0.0113835	0.0105552	0.00505072	0.00446698	0.00514139	0.00453952
MAG-65	96.7	3.296	80.22	Present	Present	Present	21	High	0.71	17583	3911338	d__Bacteria;p__Gemmatimonadota;c__Gemmatimonadetes;o__Gemmatimonadales;f__GWC2-71-9;g__;s__	d__Bacteria;p__Gemmatimonadetes;c__;o__;f__;g__;s__	Cd	2.79032	1.09e-05	Absent	Absent	Absent	Absent	Absent	Absent	Absent	Present	Absent	Absent	0	0.00989854	0.00493794	0.0181481	0.0173102	0.0191163	0.0179071	0.137803	0.0848768	0.0861265	0.102208	0.0997244	0.097966	0.00138644	0.00126811	0.00111582	0.0023255	0.00207993	0.00191723	0.00251049	0.00225159	0.00210003	0.00248716
MAG-66	97.25	6.709	63.705	Present	Present	Present	20	Medium	0.71	121658	3998272	d__Bacteria;p__Gemmatimonadota;c__Gemmatimonadetes;o__Gemmatimonadales;f__Gemmatimonadaceae;g__Fen-1231;s__	d__Bacteria;p__Gemmatimonadetes;c__;o__;f__;g__;s__	-	-	-	Absent	Absent	Absent	Absent	Absent	Absent	Present	Present	Absent	Absent	1	0.0870743	0.061464	0.102537	0.147144	0.152374	0.148545	0.177523	0.143199	0.144036	0.027939	0.0286291	0.0286862	0.0950024	0.0959404	0.090858	0.0652679	0.0608189	0.0583679	0.0242146	0.0232188	0.0241318	0.160787
MAG-67	86.99	2.297	75.505	Present	Absent	Present	17	Medium	0.685	6031	4151414	d__Bacteria;p__Gemmatimonadota;c__Gemmatimonadetes;o__Gemmatimonadales;f__Gemmatimonadaceae;g__SCN-70-22;s__	d__Bacteria;p__Gemmatimonadetes;c__;o__;f__;g__;s__	-	-	-	Absent	Absent	Absent	Absent	Absent	Absent	Absent	Present	Present	Absent	1	0.131587	0.0840536	0.155988	0.45787	0.476094	0.464151	1.42453	1.00979	1.01073	0.0163927	0.0129306	0.0120072	0.0617984	0.0603072	0.0589321	0.037528	0.0332198	0.0312625	0.00114464	0.00105784	0.00122978	0.000849
MAG-68	86.23	6.593	53.265	Present	Absent	Present	18	Medium	0.692	6355	4329365	d__Bacteria;p__Gemmatimonadota;c__Gemmatimonadetes;o__Gemmatimonadales;f__Gemmatimonadaceae;g__SCN-70-22;s__	d__Bacteria;p__Gemmatimonadetes;c__;o__;f__;g__;s__	-	-	-	Absent	Absent	Absent	Absent	Absent	Absent	Absent	Present	Present	Absent	1	0.0790364	0.0601895	0.0830054	0.223482	0.233245	0.226444	0.35518	0.227364	0.231241	0.00427182	0.0037381	0.00374802	0.0912	0.0866019	0.084584	0.0557665	0.0495817	0.0455963	0.00235923	0.00304432	0.0026003	0.00607421
MAG-69	100	3.846	80.77	Present	Present	Present	20	High	0.72	213734	5491637	d__Bacteria;p__Actinobacteriota;c__Acidimicrobiia;o__Acidimicrobiales;f__UBA8139;g__;s__	d__Bacteria;p__Actinobacteria;c__Acidimicrobiia;o__Acidimicrobiales;f__;g__;s__	-	-	-	Absent	Absent	Absent	Absent	Absent	Absent	Absent	Present	Present	Absent	0	0.0421959	0.042688	0.0373921	0.036223	0.0425599	0.0418975	0.0115492	0.0120732	0.0121735	0.0040628	0.00472907	0.00432366	0.0179377	0.0170047	0.0161154	0.181841	0.145195	0.137324	0.0113848	0.0103632	0.0115469	0.00498748
MAG-70	98.76	0.875	94.385	Present	Present	Present	20	High	0.719	92264	4954352	d__Bacteria;p__Actinobacteriota;c__Actinomycetia;o__Actinomycetales;f__Kineosporiaceae;g__;s__	d__Bacteria;p__Actinobacteria;c__Actinobacteria;o__Kineosporiales;f__Kineosporiaceae;g__;s__	Cr	3.51146	3.95e-06	Absent	Absent	Absent	Absent	Present	Absent	Absent	Present	Present	Present	0	0.0671072	0.027647	0.0423915	0.00975562	0.011881	0.0117476	0.00425969	0.00385667	0.00380879	0.00161692	0.00196147	0.00190196	0.00169319	0.000985	0.000822	0.00257784	0.00260677	0.00238405	0.00110279	0.000821	0.000816	0.435401
MAG-71	97.25	1.27	90.9	Present	Present	Present	18	High	0.73	16728	4362132	d__Bacteria;p__Actinobacteriota;c__Actinomycetia;o__Mycobacteriales;f__Pseudonocardiaceae;g__Pseudonocardia;s__	d__Bacteria;p__Actinobacteria;c__Actinobacteria;o__Corynebacteriales;f__Pseudonocardiaceae;g__Pseudonocardia;s__	Cr	3.7785	8.03e-06	Absent	Absent	Absent	Absent	Present	Absent	Absent	Present	Present	Present	1	0.0192354	0.00583546	0.0143277	0.00608885	0.00803178	0.00774762	0.00227762	0.00284963	0.00256622	0.00105703	0.00109509	0.000938	0.000702	0.000731	0.000764	0.001328	0.00135874	0.00128482	0.00118876	0.00116489	0.00117471	0.22602
MAG-72	93.01	4.121	72.405	Present	Absent	Present	21	Medium	0.696	12920	9754155	d__Bacteria;p__Myxococcota;c__Myxococcia;o__Myxococcales;f__Myxococcaceae;g__;s__	d__Bacteria;p__Proteobacteria;c__Deltaproteobacteria;o__Myxococcales;f__Myxococcaceae;g__;s__	-	-	-	Absent	Absent	Present	Absent	Absent	Absent	Absent	Present	Absent	Absent	0	0.0306187	0.0109077	0.0628034	0.0881808	0.0940452	0.0934943	0.0180808	0.0112456	0.0108153	0.00125724	0.00135338	0.00125259	0.0154452	0.0119973	0.0116857	0.01215	0.0114857	0.0103807	0.000667	0.000664	0.000776	0.00143015
MAG-73	96.12	2.603	83.105	Present	Present	Present	22	High	0.704	162502	8810604	d__Bacteria;p__Myxococcota;c__Myxococcia;o__Myxococcales;f__Myxococcaceae;g__;s__	d__Bacteria;p__Proteobacteria;c__Deltaproteobacteria;o__Myxococcales;f__Myxococcaceae;g__;s__	CK	2.80371	0.000229	Absent	Absent	Present	Absent	Absent	Absent	Present	Present	Present	Absent	0	0.0709036	0.0928117	0.130049	0.0711471	0.0667099	0.0668335	0.0722973	0.0436771	0.0440287	0.0126448	0.0131223	0.0126445	0.0106059	0.0105682	0.0100054	0.11331	0.0879187	0.0820525	0.0452455	0.0282818	0.0309203	0.00158344
MAG-74	85.79	4.189	64.845	Present	Absent	Absent	19	Medium	0.681	10396	8982160	d__Bacteria;p__Myxococcota;c__Myxococcia;o__Myxococcales;f__Myxococcaceae;g__Archangium_A;s__	d__Bacteria;p__Proteobacteria;c__Deltaproteobacteria;o__Myxococcales;f__Myxococcaceae;g__Archangium;s__	CK	2.93159	0.00805025	Absent	Absent	Absent	Absent	Absent	Absent	Absent	Present	Present	Absent	0	0.145248	0.120708	0.124934	0.0667074	0.058098	0.0577139	0.00526351	0.00330778	0.00337026	0.000542	0.00051	0.000509	0.00948707	0.00948039	0.00950511	0.038613	0.0272787	0.0250216	0.00170231	0.00173357	0.00176918	0.00793782
MAG-75	83.97	3.41	66.92	Absent	Absent	Absent	21	Medium	0.662	15519	8828644	d__Bacteria;p__Myxococcota;c__Myxococcia;o__Myxococcales;f__Myxococcaceae;g__Archangium_A;s__	d__Bacteria;p__Proteobacteria;c__Deltaproteobacteria;o__Myxococcales;f__Myxococcaceae;g__Archangium;s__	-	-	-	Absent	Absent	Present	Absent	Absent	Absent	Present	Present	Absent	Absent	0	0.032586	0.0175291	0.0734364	0.0618112	0.0665846	0.0655812	0.057953	0.0356204	0.036246	0.00878132	0.00868618	0.00824292	0.00621517	0.00528019	0.00508701	0.0114349	0.01053	0.00978785	0.00114294	0.000998	0.00106886	0.00102436
MAG-76	53.7	0.161	52.895	Present	Absent	Present	13	Medium	0.682	6992	3211140	d__Bacteria;p__Myxococcota;c__Myxococcia;o__Myxococcales;f__Myxococcaceae;g__Archangium_A;s__	d__Bacteria;p__Proteobacteria;c__Deltaproteobacteria;o__Myxococcales;f__Myxococcaceae;g__Archangium;s__	-	-	-	Absent	Absent	Absent	Absent	Absent	Absent	Absent	Present	Absent	Absent	0	0.0322777	0.0324853	0.0335352	0.0327815	0.028803	0.0285716	0.054833	0.0300494	0.0305228	0.0291387	0.0292108	0.0290067	0.0113619	0.0114102	0.0113984	0.00212535	0.00189558	0.00154191	0.000581	0.000708	0.000637	0.079221
MAG-77	67.14	0	67.14	Present	Absent	Present	18	Medium	0.721	4112	7498825	d__Bacteria;p__Myxococcota;c__Polyangia;o__Nannocystales;f__Nannocystaceae;g__Ga0077550;s__Ga0077550 sp001464385	d__Bacteria;p__Proteobacteria;c__Deltaproteobacteria;o__Myxococcales;f__;g__;s__	-	-	-	Absent	Absent	Absent	Absent	Absent	Absent	Absent	Present	Absent	Absent	0	0.0012197	0.000872	0.000979	0.00129516	0.00140312	0.00131622	0.00813059	0.00968978	0.0094445	0.00236574	0.00198288	0.001956	0.000678	0.000636	0.000609	0.00139229	0.00135823	0.00134981	0.000189	0.000214	0.000182	0.000634
MAG-78	58.05	0.877	53.665	Absent	Absent	Absent	15	Medium	0.726	3838	7846100	d__Bacteria;p__Myxococcota;c__Polyangia;o__Nannocystales;f__Nannocystaceae;g__Nannocystis;s__	d__Bacteria;p__Proteobacteria;c__Deltaproteobacteria;o__Myxococcales;f__;g__;s__	-	-	-	Absent	Absent	Absent	Absent	Absent	Absent	Absent	Present	Absent	Absent	0	0.0260864	0.00539882	0.00403856	0.050846	0.0445984	0.0434456	0.00495809	0.0045491	0.00444517	0.000504	0.000424	0.000375	0.00119741	0.000908	0.000802	0.00215525	0.00188542	0.00179761	0.00108395	0.000848	0.000967	0.132852
MAG-79	94.22	5.578	66.33	Present	Absent	Absent	20	Medium	0.726	183880	10546149	d__Bacteria;p__Myxococcota;c__Polyangia;o__Nannocystales;f__Nannocystaceae;g__Nannocystis;s__	d__Bacteria;p__Proteobacteria;c__Deltaproteobacteria;o__Myxococcales;f__;g__;s__	-	-	-	Absent	Absent	Absent	Absent	Absent	Absent	Absent	Present	Absent	Absent	0	1.75607	0.334116	0.612262	0.151515	0.139004	0.134124	0.00131566	0.00128729	0.00115962	0.000471	0.000491	0.000436	0.0540999	0.0536563	0.0509686	0.00117356	0.000986	0.000962	0.000719	0.000604	0.000639	3.47227
MAG-80	91.68	1.451	84.425	Absent	Absent	Absent	19	Medium	0.708	14650	8491969	d__Bacteria;p__Myxococcota;c__Polyangia;o__Haliangiales;f__Haliangiaceae;g__;s__	d__Bacteria;p__Proteobacteria;c__Deltaproteobacteria;o__Myxococcales;f__;g__;s__	Cd	2.51782	1e-05	Absent	Absent	Absent	Absent	Absent	Absent	Present	Present	Absent	Absent	0	0.00669859	0.00269151	0.0135393	0.0516379	0.0521353	0.0507301	0.0425616	0.0266581	0.0255426	0.0150913	0.0169692	0.0162902	0.000635	0.000562	0.000575	0.00358431	0.00343444	0.00329564	0.00122089	0.00120546	0.00116303	0.000634
MAG-81	97.74	1.474	90.37	Absent	Absent	Absent	21	Medium	0.741	87096	9798296	d__Bacteria;p__Myxococcota;c__Polyangia;o__Haliangiales;f__Haliangiaceae;g__;s__	d__Bacteria;p__Proteobacteria;c__Deltaproteobacteria;o__Myxococcales;f__;g__;s__	Cr	3.03613	1.19e-05	Absent	Absent	Absent	Absent	Absent	Absent	Present	Present	Present	Absent	0	0.00516864	0.00283561	0.00822003	0.00465474	0.00462332	0.00443081	0.00236983	0.00217411	0.00224451	0.000622	0.000649	0.000668191	0.00114148	0.00116437	0.00111067	0.000985	0.00100908	0.000925	0.000395	0.000395	0.000382	0.452479
MAG-82	93.22	6.451	60.965	Absent	Absent	Absent	21	Medium	0.639	156501	9208367	d__Bacteria;p__Myxococcota;c__Polyangia;o__Palsa-1104;f__;g__;s__	d__Bacteria;p__Proteobacteria;c__Deltaproteobacteria;o__Myxococcales;f__;g__;s__	Cd	3.66219	8.52e-05	Absent	Present	Present	Absent	Absent	Absent	Absent	Present	Present	Absent	0	0.00617532	0.00291432	0.0408726	0.0113474	0.0104664	0.010363	2.30265	1.71088	1.68243	0.0769381	0.062769	0.062881	0.00372241	0.00380245	0.00393397	0.117623	0.0698087	0.0669883	0.00140277	0.00126644	0.00140476	0.000581
MAG-83	89.67	4.562	66.86	Present	Absent	Absent	20	Medium	0.625	113842	7219394	d__Bacteria;p__Myxococcota;c__Polyangia;o__Palsa-1104;f__;g__;s__	d__Bacteria;p__Proteobacteria;c__Deltaproteobacteria;o__Myxococcales;f__;g__;s__	-	-	-	Absent	Present	Present	Absent	Absent	Absent	Absent	Present	Absent	Absent	0	0.318484	0.0239582	0.00410471	0.577704	0.524811	0.516111	0.00392546	0.00362117	0.00335454	0.000242	0.00031	0.000302	0.00351669	0.00394591	0.00396597	0.00120277	0.00135575	0.00132515	0.00023	0	0	0.000319
MAG-84	90	4.516	67.42	Present	Absent	Absent	22	Medium	0.605	145017	6704187	d__Bacteria;p__Myxococcota;c__Polyangia;o__Palsa-1104;f__;g__;s__	d__Bacteria;p__Proteobacteria;c__Deltaproteobacteria;o__Myxococcales;f__;g__;s__	CK	3.50624	0.000658	Absent	Absent	Present	Absent	Absent	Absent	Absent	Present	Present	Absent	0	0.43585	0.597805	0.0132422	0.00774695	0.00721177	0.00729267	0.00071	0.000645	0.000613	0	0	0	0.000198	0.000299	0.000359	0.0001	0	0	0	0	0	0
MAG-85	96.12	4.377	74.235	Present	Absent	Present	21	Medium	0.712	27446	8895270	d__Bacteria;p__Myxococcota;c__Polyangia;o__Polyangiales;f__;g__;s__	d__Bacteria;p__Proteobacteria;c__Deltaproteobacteria;o__Myxococcales;f__;g__;s__	-	-	-	Absent	Absent	Present	Absent	Absent	Absent	Absent	Present	Present	Absent	0	0.0583346	0.0618203	0.107332	0.103707	0.104986	0.10236	0.0783502	0.0878128	0.0867519	0.00444364	0.00434073	0.00414157	0.00368189	0.00373241	0.0034304	0.00261964	0.00247691	0.00262637	0.000379	0.000387	0.000391	0.000736
MAG-86	51.17	0.322	49.56	Absent	Absent	Absent	10	Medium	0.677	2594	4826798	d__Bacteria;p__Myxococcota;c__Polyangia;o__Polyangiales;f__Polyangiaceae;g__;s__	d__Bacteria;p__Proteobacteria;c__Deltaproteobacteria;o__Myxococcales;f__;g__;s__	-	-	-	Absent	Absent	Absent	Absent	Absent	Absent	Absent	Absent	Absent	Absent	0	0.00458692	0.00207498	0.00860122	0.0708785	0.0708358	0.0707985	0.00348596	0.00438949	0.0041187	0.000457	0.000532	0.000525	0.00117826	0.0010025	0.00111273	0.000993	0.00111647	0.00122877	0.000153	0.000154	0.000157	0.00145832
MAG-87	94.15	4.431	71.995	Present	Absent	Absent	21	Medium	0.696	89432	9664394	d__Bacteria;p__Myxococcota;c__Polyangia;o__Polyangiales;f__Polyangiaceae;g__;s__	d__Bacteria;p__Proteobacteria;c__Deltaproteobacteria;o__Myxococcales;f__;g__;s__	Cr	3.53155	3.04e-05	Absent	Absent	Absent	Absent	Absent	Absent	Absent	Present	Present	Absent	0	0.110761	0.0573459	0.19033	0.365661	0.386864	0.376756	0.0322467	0.0347233	0.0351659	0.00897935	0.00904436	0.00874989	0.00376884	0.00378374	0.0037226	0.00350181	0.00408876	0.00390437	0.00198054	0.0018911	0.0021525	0.65756
MAG-88	62.61	1.743	53.895	Present	Absent	Present	14	Medium	0.697	3215	5381558	d__Bacteria;p__Myxococcota;c__Polyangia;o__Polyangiales;f__Polyangiaceae;g__SXNL01;s__	d__Bacteria;p__Proteobacteria;c__Deltaproteobacteria;o__Myxococcales;f__;g__;s__	CK	2.65356	0.000565	Absent	Absent	Absent	Absent	Absent	Absent	Absent	Present	Present	Present	0	0.0290253	0.128504	0.0592062	0.0273923	0.0265393	0.0268736	0.0138669	0.0155881	0.0155266	0.00106024	0.000727	0.000799	0.00420933	0.00452272	0.00431796	0.000675	0.000706	0.000594	7.95e-05	0.000111	0	0.000427
MAG-89	91.68	5.322	65.07	Present	Absent	Present	17	Medium	0.725	9121	8736330	d__Bacteria;p__Myxococcota;c__Polyangia;o__Polyangiales;f__Polyangiaceae;g__SXNL01;s__	d__Bacteria;p__Proteobacteria;c__Deltaproteobacteria;o__Myxococcales;f__;g__;s__	CK	2.91936	2.04e-05	Absent	Absent	Present	Absent	Absent	Absent	Absent	Present	Present	Absent	0	0.0714329	0.0779865	0.176481	0.0233953	0.0233972	0.0224709	0.00207593	0.00225531	0.00220543	0.000548	0.000522	0.000537	0.000642	0.000637	0.000612	0.000794	0.00072	0.000744	0.000235	0.000184	0.000179	0.00114106
MAG-90	94.51	1.29	88.06	Present	Present	Present	22	High	0.704	220727	6707257	d__Bacteria;p__Myxococcota;c__Polyangia;o__Polyangiales;f__Ga0077539;g__;s__	d__Bacteria;p__Proteobacteria;c__Deltaproteobacteria;o__Myxococcales;f__;g__;s__	-	-	-	Absent	Absent	Absent	Absent	Absent	Absent	Absent	Present	Absent	Absent	0	0.00181716	0.00389325	0.0335809	0.00154193	0.00157297	0.00147434	0.00126328	0.00131145	0.00129731	0.000362	0.000412	0.000464	0.596771	0.585419	0.561582	0.00184163	0.00172821	0.00169509	0.000587	0.000671	0.000641	0.130959
MAG-91	95.16	2.869	80.815	Absent	Present	Absent	21	Medium	0.683	212406	10377599	d__Bacteria;p__Myxococcota;c__Polyangia;o__Polyangiales;f__Ga0077539;g__Ga0077539;s__	d__Bacteria;p__Proteobacteria;c__Deltaproteobacteria;o__Myxococcales;f__;g__;s__	-	-	-	Absent	Absent	Absent	Absent	Absent	Absent	Absent	Present	Absent	Absent	0	0.0762531	0.113772	0.125873	0.0120751	0.010957	0.0109556	0.000321	0.000345	0.000354	0	0	0	0.0681858	0.0628718	0.0612636	0.198436	0.156564	0.148982	0.00117191	0.00100453	0.00100661	0.000365
MAG-92	89.03	3.548	71.29	Absent	Present	Absent	19	Medium	0.703	13363	7253893	d__Bacteria;p__Myxococcota;c__UBA9042;o__PHBI01;f__PHBI01;g__SXIE01;s__	d__Bacteria;p__Proteobacteria;c__Deltaproteobacteria;o__;f__;g__;s__	Cr	2.82769	2.94e-06	Absent	Absent	Absent	Absent	Absent	Absent	Absent	Present	Absent	Absent	0	0.00575055	0.00619988	0.00842432	0.00209845	0.00185719	0.00184508	0.00099	0.00101886	0.000994	0.000308	0.000268	0.000255	0.000412	0.000439	0.000454	0.000451	0.000509	0.000496	0.000427	0	0.000446	0.130274
MAG-93	96.95	1.727	88.315	Present	Absent	Present	20	Medium	0.731	89259	7263571	d__Bacteria;p__Myxococcota;c__UBA796;o__UBA796;f__UBA796;g__;s__	d__Bacteria;p__Proteobacteria;c__Deltaproteobacteria;o__;f__;g__;s__	-	-	-	Absent	Absent	Absent	Absent	Absent	Absent	Present	Present	Absent	Absent	0	0.00158954	0.00323309	0.369861	0.137924	0.1025	0.108541	0.00112846	0.00114706	0.0012657	0.000592	0.000628	0.000604	0.00135221	0.00142023	0.00145469	0.00117806	0.001242	0.00121094	0	0	0	0.00716886
MAG-94	87.35	0.165	86.525	Absent	Present	Absent	18	Medium	0.582	11447	3719961	d__Bacteria;p__Proteobacteria;c__Alphaproteobacteria;o__Rhodospirillales;f__Rhodospirillaceae;g__GCA-2737725;s__	d__Bacteria;p__Proteobacteria;c__Alphaproteobacteria;o__Rhodospirillales;f__Rhodospirillaceae;g__;s__	Cr	2.60101	1.77e-05	Absent	Absent	Absent	Absent	Absent	Absent	Absent	Absent	Absent	Present	0	0.012819	0.0132401	0.0202064	0.00999543	0.0103323	0.0105174	0.00895015	0.0095124	0.00956485	0.00412212	0.00369944	0.00380753	0.00647674	0.00579736	0.00622197	0.00178189	0.00168631	0.00176013	0.0012265	0.00122489	0.00115793	0.0941302
MAG-95	86.19	0.845	81.965	Absent	Present	Absent	15	Medium	0.623	9442	3372579	d__Bacteria;p__Proteobacteria;c__Alphaproteobacteria;o__Rhodospirillales;f__Rhodospirillaceae;g__GCA-2737725;s__	d__Bacteria;p__Proteobacteria;c__Alphaproteobacteria;o__Rhodospirillales;f__Rhodospirillaceae;g__;s__	-	-	-	Absent	Absent	Absent	Present	Absent	Absent	Absent	Present	Absent	Present	0	0.00815243	0.00974928	0.0118347	0.00879556	0.00817949	0.00854156	0.00447816	0.00477426	0.00463286	0.00280521	0.00278572	0.00275953	0.0417475	0.0389498	0.0391164	0.0506472	0.0511694	0.0523918	0.0117085	0.0107278	0.0103748	0.0178873
MAG-96	90.43	0.231	89.275	Present	Present	Present	17	Medium	0.487	32836	1939570	d__Bacteria;p__Proteobacteria;c__Alphaproteobacteria;o__Micavibrionales;f__Micavibrionaceae;g__UBA1573;s__	d__Bacteria;p__Proteobacteria;c__Alphaproteobacteria;o__;f__;g__;s__	CK	3.8624	0.00175857	Absent	Absent	Absent	Absent	Absent	Absent	Absent	Absent	Absent	Present	0	0.649184	0.864621	1.71172	0.0130537	0.0129379	0.01361	0.00262722	0.00248246	0.00255908	0.00250363	0.00263287	0.00283828	0.0159818	0.0167947	0.0174486	0.00588214	0.00448809	0.00453997	0.00590451	0.0060609	0.00626767	0.00755948
MAG-97	90	1.623	81.885	Present	Absent	Present	19	Medium	0.487	21837	1877121	d__Bacteria;p__Proteobacteria;c__Alphaproteobacteria;o__Micavibrionales;f__Micavibrionaceae;g__;s__	d__Bacteria;p__Proteobacteria;c__Alphaproteobacteria;o__;f__;g__;s__	-	-	-	Absent	Absent	Absent	Absent	Present	Absent	Absent	Absent	Absent	Present	0	0.0130624	0.00507723	0.0114254	0.0313663	0.0314472	0.0322751	0.00323282	0.00236454	0.0023507	0.00170019	0.00165645	0.00194842	0.000718	0.000468	0.000607	0.0070783	0.00752057	0.00763947	0.00749776	0.00809236	0.00764643	0.203283
MAG-98	93.47	0	93.47	Present	Present	Present	20	High	0.446	115390	1887449	d__Bacteria;p__Proteobacteria;c__Alphaproteobacteria;o__Micavibrionales;f__Micavibrionaceae;g__UBA1573;s__	d__Bacteria;p__Proteobacteria;c__Alphaproteobacteria;o__;f__;g__;s__	CK	3.10353	6.4e-07	Absent	Absent	Absent	Absent	Absent	Absent	Absent	Absent	Absent	Present	1	0.000521	0.000744	0.000836	0.00022	0.00021	0.00025	0	0	0	0	0	0	8.29e-05	0	0	0	0	0	0	0	0	0.000721
MAG-99	90.69	1.484	83.27	Absent	Absent	Absent	20	Medium	0.408	22310	1625314	d__Bacteria;p__Proteobacteria;c__Alphaproteobacteria;o__;f__;g__;s__	d__Bacteria;p__Proteobacteria;c__Alphaproteobacteria;o__;f__;g__;s__	CK	2.91337	3.23e-06	Absent	Absent	Absent	Absent	Present	Absent	Absent	Present	Absent	Absent	0	0.10333	0.106736	0.0329933	0.00384251	0.00352145	0.00340039	0.00213119	0.00209417	0.00193743	0.00172291	0.00153116	0.0018292	0.00111725	0.00117114	0.00121903	0.000991	0.000734	0.000876	0.000537	0.000426	0.000481	0.00134774
MAG-100	77.72	0.434	75.55	Absent	Absent	Absent	19	Medium	0.456	51558	1333091	d__Bacteria;p__Proteobacteria;c__Alphaproteobacteria;o__Caedimonadales;f__Caedimonadaceae;g__Caedimonas;s__	d__Bacteria;p__Proteobacteria;c__Alphaproteobacteria;o__Holosporales;f__Caedimonadaceae;g__Caedimonas;s__	CK	3.77776	0.00148414	Absent	Absent	Absent	Absent	Absent	Absent	Absent	Present	Absent	Absent	0	2.15911	2.4385	0.0619146	0.00399369	0.00396915	0.00509451	0.000234	0.000371	0.000209	8.79e-05	0	0.000229	0.000363	0.000677	0.000783	0.00414277	0.00542047	0.00536071	0.0011719	0.00128964	0.00104997	0.000256
MAG-101	62.88	2.188	51.94	Absent	Absent	Absent	16	Medium	0.407	2629	1505208	d__Bacteria;p__Proteobacteria;c__Alphaproteobacteria;o__UBA9655;f__UBA9655;g__UBA9655;s__	d__Bacteria;p__Proteobacteria;c__Alphaproteobacteria;o__;f__;g__;s__	-	-	-	Absent	Absent	Absent	Absent	Absent	Absent	Absent	Absent	Absent	Absent	0	0.00423316	0.0041942	0.00206114	0.00185903	0.00191398	0.00202285	0.000925	0.000889	0.000959	0.000608	0.000528	0.000557	0.000467	0.000512	0.000557	0.000511	0.000618	0.000565	0.000958	0.00120337	0.00106966	0.000742
MAG-102	97.04	4.13	76.39	Present	Present	Present	20	High	0.577	1634205	3158474	d__Bacteria;p__Proteobacteria;c__Alphaproteobacteria;o__Micavibrionales;f__UBA2020;g__UBA2020;s__	d__Bacteria;p__Proteobacteria;c__Alphaproteobacteria;o__;f__;g__;s__	Cr	3.74477	1.72e-05	Absent	Absent	Absent	Absent	Present	Absent	Absent	Present	Absent	Present	0	0.00179136	0.00215893	0.00168294	0.00144236	0.00135405	0.0013261	0.00103843	0.000899	0.000981	0.00124213	0.00148896	0.00135972	0.00183324	0.00190377	0.0020317	0.00167786	0.00160411	0.00140672	0.00128154	0.00146212	0.00128217	0.40022
MAG-103	63.06	2.401	51.055	Absent	Absent	Absent	16	Medium	0.672	10152	3641293	d__Bacteria;p__Proteobacteria;c__Alphaproteobacteria;o__Dongiales;f__Dongiaceae;g__SYSU-D60009;s__	d__Bacteria;p__Proteobacteria;c__Alphaproteobacteria;o__Rhodospirillales;f__Rhodospirillaceae;g__;s__	-	-	-	Absent	Absent	Absent	Absent	Present	Absent	Absent	Present	Absent	Absent	2	0.147835	0.276211	0.190657	0.31836	0.331048	0.322685	0.441969	0.390069	0.386696	0.0745735	0.0803122	0.0785674	0.101784	0.10124	0.100572	0.060539	0.0607399	0.0597758	0.0266279	0.0266598	0.028964	0.132989
MAG-104	94.54	1.637	86.355	Absent	Absent	Absent	19	Medium	0.645	17861	3740539	d__Bacteria;p__Proteobacteria;c__Alphaproteobacteria;o__Dongiales;f__Dongiaceae;g__Dongia;s__	d__Bacteria;p__Proteobacteria;c__Alphaproteobacteria;o__Rhodospirillales;f__Rhodospirillaceae;g__;s__	Ni	2.60412	0.000419	Absent	Absent	Absent	Absent	Present	Absent	Absent	Present	Absent	Present	2	0.0202381	0.0468689	0.0278672	0.0414568	0.0414315	0.0411101	0.0545876	0.0575159	0.0550499	0.0222931	0.0227074	0.0224501	0.145691	0.149619	0.152807	0.0306954	0.0276612	0.0279743	0.0111319	0.0116488	0.0118599	0.0089078
MAG-105	63.7	1.237	57.515	Absent	Absent	Absent	9	Medium	0.646	2870	2543102	d__Bacteria;p__Proteobacteria;c__Alphaproteobacteria;o__;f__;g__;s__	d__Bacteria;p__Proteobacteria;c__Alphaproteobacteria;o__;f__;g__;s__	Cr	2.73322	2.14e-06	Absent	Absent	Absent	Absent	Present	Absent	Absent	Present	Absent	Absent	0	0.0046502	0.00860685	0.00465507	0.00327278	0.00355551	0.00313479	0.00301796	0.00317816	0.00310508	0.00310489	0.00292398	0.00292287	0.00272566	0.00257015	0.00252517	0.00135958	0.00142453	0.00158208	0.000654	0.000622	0.000805	0.0187167
MAG-106	89	3.493	71.535	Absent	Present	Absent	20	Medium	0.671	51829	3354336	d__Bacteria;p__Proteobacteria;c__Alphaproteobacteria;o__Azospirillales;f__;g__;s__	d__Bacteria;p__Proteobacteria;c__Alphaproteobacteria;o__Rhodospirillales;f__;g__;s__	CK	3.17736	1.42e-05	Absent	Absent	Absent	Absent	Absent	Absent	Absent	Present	Absent	Present	1	0.209691	0.278969	0.303212	0.114898	0.117343	0.112322	0.19111	0.166324	0.166181	0.154301	0.154141	0.147627	0.0144118	0.014141	0.0140195	0.00669341	0.00862037	0.00829985	0.00383804	0.00393814	0.00397358	0.00366883
MAG-107	86.62	4.927	61.985	Present	Present	Absent	18	Medium	0.682	13275	3670573	d__Bacteria;p__Proteobacteria;c__Alphaproteobacteria;o__ATCC43930;f__Stellaceae;g__;s__	d__Bacteria;p__Proteobacteria;c__Alphaproteobacteria;o__Rhodospirillales;f__;g__;s__	CK	3.12588	0.000318	Absent	Absent	Absent	Absent	Present	Present	Absent	Present	Absent	Present	2	0.168284	0.406616	0.231605	0.107165	0.111938	0.106373	0.178295	0.166153	0.165514	0.0961682	0.102538	0.0982645	0.132779	0.127263	0.125029	0.0129433	0.0142303	0.0142429	0.00519184	0.00497171	0.00490163	0.0357667
MAG-108	93.85	1.996	83.87	Present	Present	Present	19	High	0.698	15833	5336746	d__Bacteria;p__Proteobacteria;c__Alphaproteobacteria;o__;f__;g__;s__	d__Bacteria;p__Proteobacteria;c__Alphaproteobacteria;o__;f__;g__;s__	CK	3.05412	4.13e-06	Absent	Absent	Absent	Absent	Present	Absent	Absent	Present	Present	Present	1	0.0899175	0.10061	0.122564	0.122941	0.132135	0.128638	0.205309	0.239675	0.235232	0.0436075	0.0499492	0.0481088	0.0264758	0.0247422	0.0239842	0.0185626	0.0251647	0.0242326	0.00988651	0.0105381	0.0108741	0.00652058
MAG-109	93.88	1.077	88.495	Absent	Present	Absent	19	Medium	0.705	131222	7206373	d__Bacteria;p__Proteobacteria;c__Alphaproteobacteria;o__;f__;g__;s__	d__Bacteria;p__Proteobacteria;c__Alphaproteobacteria;o__;f__;g__;s__	-	-	-	Absent	Absent	Absent	Present	Present	Absent	Present	Present	Present	Present	1	0.166756	0.163438	0.176258	0.133694	0.1501	0.142943	0.0890167	0.105795	0.104634	0.0133242	0.0136653	0.012774	0.0096499	0.00878438	0.0089548	0.00806973	0.0107072	0.0103728	0.00286272	0.00286024	0.00294039	0.00814434
MAG-110	88.23	5.231	62.075	Present	Present	Present	19	Medium	0.674	30918	5085089	d__Bacteria;p__Proteobacteria;c__Alphaproteobacteria;o__Oceanibaculales;f__Oceanibaculaceae;g__;s__	d__Bacteria;p__Proteobacteria;c__Alphaproteobacteria;o__Rhodospirillales;f__Rhodospirillaceae;g__;s__	Cr	2.6549	6.4e-05	Absent	Absent	Absent	Absent	Present	Absent	Absent	Present	Present	Present	0	0.0278704	0.0353557	0.038186	0.0187402	0.0201045	0.0195749	0.0439723	0.0492185	0.0482908	0.0171007	0.0182073	0.0174114	0.00668856	0.00608342	0.00642428	0.00799647	0.00911574	0.00881635	0.00248365	0.00247206	0.00261362	0.0530554
MAG-111	76.67	0.869	72.325	Present	Present	Absent	17	Medium	0.688	9716	4199181	d__Bacteria;p__Proteobacteria;c__Alphaproteobacteria;o__Dongiales;f__;g__;s__	d__Bacteria;p__Proteobacteria;c__Alphaproteobacteria;o__Rhodospirillales;f__;g__;s__	CK	2.89466	2.01e-05	Absent	Absent	Absent	Absent	Absent	Absent	Absent	Present	Present	Present	0	0.0509146	0.0838565	0.0619383	0.0778751	0.0840695	0.0812918	0.0622191	0.0975184	0.0972634	0.0276061	0.0302248	0.0289404	0.0408354	0.0411382	0.0398366	0.0409511	0.0554381	0.0537005	0.0188098	0.019037	0.0202945	0.00523041
MAG-112	93.23	1.965	83.405	Absent	Absent	Absent	18	Medium	0.697	17932	4597227	d__Bacteria;p__Proteobacteria;c__Alphaproteobacteria;o__Bin65;f__Bin65;g__SBBV01;s__	d__Bacteria;p__Proteobacteria;c__Alphaproteobacteria;o__Rhodospirillales;f__Rhodospirillaceae;g__Candidatus Odyssella;s__	-	-	-	Absent	Absent	Absent	Absent	Present	Absent	Absent	Present	Present	Present	0	0.0763634	0.0363082	0.136075	0.062248	0.0712104	0.0700948	0.116959	0.131363	0.129413	0.0416882	0.0466895	0.0450972	0.00628715	0.00589937	0.00578708	0.011805	0.0143065	0.0137462	0.00495978	0.00491092	0.00527393	0.00825731
MAG-113	52.65	1.304	46.13	Absent	Absent	Absent	13	Medium	0.709	3807	2326688	d__Bacteria;p__Proteobacteria;c__Alphaproteobacteria;o__Reyranellales;f__Reyranellaceae;g__SYSU-D60007;s__	d__Bacteria;p__Proteobacteria;c__Alphaproteobacteria;o__Rhodospirillales;f__;g__;s__	CK	2.78962	0.000116	Absent	Absent	Absent	Absent	Absent	Absent	Absent	Present	Absent	Absent	0	0.040649	0.0379624	0.0712015	0.0383094	0.0467611	0.0455431	0.0136992	0.0187493	0.018945	0.00522615	0.00613941	0.00572155	0.0188109	0.016904	0.0164944	0.0180049	0.0237488	0.0228106	0.00413759	0.00412624	0.00453853	0.00667975
MAG-114	73.58	3.043	58.365	Absent	Absent	Absent	18	Medium	0.706	10272	4277275	d__Bacteria;p__Proteobacteria;c__Alphaproteobacteria;o__UBA2562;f__UBA2562;g__;s__	d__Bacteria;p__Proteobacteria;c__Alphaproteobacteria;o__;f__;g__;s__	-	-	-	Absent	Absent	Absent	Present	Absent	Absent	Present	Present	Absent	Present	0	0.0595188	0.091338	0.0571241	0.0648319	0.0676225	0.0639535	0.103269	0.0920046	0.0886121	0.0136787	0.0137781	0.0134439	0.0166891	0.0159788	0.0160644	0.00465081	0.00543598	0.00512616	0.00282539	0.00289814	0.00301188	0.00314949
MAG-115	96.35	2.155	85.575	Absent	Absent	Absent	20	Medium	0.67	19083	3433173	d__Bacteria;p__Proteobacteria;c__Alphaproteobacteria;o__Rhodospirillales;f__2-12-FULL-67-15;g__;s__	d__Bacteria;p__Proteobacteria;c__Alphaproteobacteria;o__Rhodospirillales;f__;g__;s__	Cd	3.35096	3.16e-06	Absent	Absent	Absent	Absent	Absent	Absent	Absent	Present	Absent	Absent	0	0.124603	0.0557617	0.115661	0.149999	0.188174	0.179664	0.557184	0.804831	0.785242	0.123255	0.148515	0.145156	0.0145742	0.0163284	0.0164372	0.0526173	0.06329	0.0625676	0.0218177	0.0191961	0.0207004	0.011157
MAG-116	95.64	1.757	86.855	Absent	Absent	Absent	19	Medium	0.667	47683	3308831	d__Bacteria;p__Proteobacteria;c__Alphaproteobacteria;o__Rhodospirillales;f__2-12-FULL-67-15;g__;s__	d__Bacteria;p__Proteobacteria;c__Alphaproteobacteria;o__Rhodospirillales;f__;g__;s__	-	-	-	Absent	Absent	Absent	Absent	Absent	Absent	Absent	Present	Absent	Absent	2	0.131506	0.0497066	0.113538	0.101608	0.143328	0.137123	0.242766	0.264461	0.260095	0.0752526	0.0965515	0.0943211	0.00382636	0.0045409	0.00407189	0.0388061	0.0373744	0.0387231	0.0247917	0.0242675	0.025817	0.0378391
MAG-117	85.11	1.884	75.69	Absent	Absent	Absent	15	Medium	0.653	24221	3279094	d__Bacteria;p__Proteobacteria;c__Alphaproteobacteria;o__Sphingomonadales;f__Sphingomonadaceae;g__Sphingosinicella;s__	d__Bacteria;p__Proteobacteria;c__Alphaproteobacteria;o__Sphingomonadales;f__Sphingomonadaceae;g__Sphingosinicella;s__	-	-	-	Absent	Absent	Absent	Absent	Absent	Absent	Absent	Present	Absent	Present	0	0.0084763	0.0113334	0.0105073	0.025427	0.0283595	0.0292965	0.0168325	0.0209524	0.0206519	0.0118174	0.0126093	0.0122521	0.0397486	0.0379802	0.0379596	0.0202458	0.0282435	0.0277891	0.0093467	0.0118651	0.0114884	0.0250086
MAG-118	96.72	1.425	89.595	Present	Absent	Present	20	Medium	0.672	646796	2559485	d__Bacteria;p__Proteobacteria;c__Alphaproteobacteria;o__Sphingomonadales;f__Sphingomonadaceae;g__Qipengyuania;s__	d__Bacteria;p__Proteobacteria;c__Alphaproteobacteria;o__Sphingomonadales;f__Sphingomonadaceae;g__Altererythrobacter;s__	-	-	-	Absent	Absent	Absent	Absent	Absent	Absent	Absent	Present	Present	Present	10	0.00354641	0.00451779	0.00328965	0.00309836	0.00319097	0.00319446	0.00294541	0.00394381	0.00390381	3.0786	2.98749	2.92164	0.00168839	0.00164556	0.00181164	0.00157442	0.0019611	0.00211669	0.00762905	0.00864981	0.00862361	0.00368977
MAG-119	97.42	1.646	89.19	Present	Absent	Present	20	Medium	0.662	68337	3928115	d__Bacteria;p__Proteobacteria;c__Alphaproteobacteria;o__Sphingomonadales;f__Sphingomonadaceae;g__Sphingopyxis;s__	d__Bacteria;p__Proteobacteria;c__Alphaproteobacteria;o__Sphingomonadales;f__Sphingomonadaceae;g__Sphingopyxis;s__	-	-	-	Absent	Absent	Absent	Absent	Absent	Present	Absent	Present	Present	Absent	12	0.00291696	0.006605	0.002819	0.00182852	0.00171	0.00168818	0.00122154	0.00133933	0.00135361	0.00136383	0.00160448	0.00153424	0.00192842	0.00191333	0.00175155	0.0011962	0.00164657	0.00170702	0.343707	0.343902	0.365985	0.00156307
MAG-120	99.42	2.997	84.435	Present	Absent	Present	20	Medium	0.648	161132	3880343	d__Bacteria;p__Proteobacteria;c__Alphaproteobacteria;o__Sphingomonadales;f__Sphingomonadaceae;g__Sphingopyxis;s__	d__Bacteria;p__Proteobacteria;c__Alphaproteobacteria;o__Sphingomonadales;f__Sphingomonadaceae;g__Sphingopyxis;s__	Ni	3.80118	0.000107	Absent	Absent	Absent	Absent	Absent	Present	Absent	Present	Absent	Present	48	0.00328307	0.00684943	0.00290565	0.00171582	0.00164271	0.00174131	0.00144228	0.00173055	0.00194773	0.00145359	0.00166398	0.0018519	0.00869732	0.00645547	0.00627469	0.0073729	0.0259208	0.0268852	2.12962	2.27679	2.38349	0.00175857
MAG-121	98.01	2.743	84.295	Present	Absent	Present	19	Medium	0.64	144879	3859738	d__Bacteria;p__Proteobacteria;c__Alphaproteobacteria;o__Sphingomonadales;f__Sphingomonadaceae;g__Sphingopyxis;s__	d__Bacteria;p__Proteobacteria;c__Alphaproteobacteria;o__Sphingomonadales;f__Sphingomonadaceae;g__Sphingopyxis;s__	Ni	4.12644	3.56e-06	Absent	Absent	Absent	Absent	Absent	Absent	Absent	Present	Absent	Absent	55	0.00289776	0.00540236	0.00375727	0.0015852	0.00130326	0.00124806	0.000795	0.000925	0.000917	0.00105922	0.0012512	0.0010801	0.0267015	0.0261317	0.0259098	0.068543	0.123464	0.121112	4.65643	4.92618	5.11348	0.0153209
MAG-122	63.08	0	63.08	Absent	Absent	Absent	16	Medium	0.694	3055	2178820	d__Bacteria;p__Proteobacteria;c__Alphaproteobacteria;o__Rhodobacterales;f__Rhodobacteraceae;g__Mangrovicoccus;s__	d__Bacteria;p__Proteobacteria;c__Alphaproteobacteria;o__Rhodobacterales;f__Rhodobacteraceae;g__Mangrovicoccus;s__	-	-	-	Absent	Absent	Absent	Absent	Present	Present	Absent	Present	Present	Absent	0	0.00770039	0.00947267	0.0163075	0.0371007	0.0391695	0.0385647	0.00696763	0.00793394	0.00790929	0.00120617	0.00131297	0.00147293	0.0378023	0.0382336	0.036482	0.0102128	0.0162114	0.0156465	0.00334702	0.0033607	0.00344977	0.00932836
MAG-123	97.48	2.904	82.96	Absent	Absent	Absent	20	Medium	0.666	124975	3835440	d__Bacteria;p__Proteobacteria;c__Alphaproteobacteria;o__Rhodobacterales;f__Rhodobacteraceae;g__Tabrizicola;s__	d__Bacteria;p__Proteobacteria;c__Alphaproteobacteria;o__Rhodobacterales;f__Rhodobacteraceae;g__Tabrizicola;s__	Cr	2.89217	0.000313	Absent	Absent	Absent	Absent	Absent	Absent	Present	Present	Present	Absent	7	0.0392475	0.0510452	0.0402136	0.0177748	0.0265311	0.0256117	0.0103538	0.0132474	0.013242	0.00281116	0.00342627	0.00315566	0.094283	0.0821048	0.0823397	0.0122351	0.01581	0.0161407	0.00342519	0.00336478	0.00353609	0.177405
MAG-124	94.11	0.883	89.695	Present	Absent	Absent	20	Medium	0.661	63976	3788555	d__Bacteria;p__Proteobacteria;c__Alphaproteobacteria;o__Rhodobacterales;f__Rhodobacteraceae;g__Tabrizicola;s__	d__Bacteria;p__Proteobacteria;c__Alphaproteobacteria;o__Rhodobacterales;f__Rhodobacteraceae;g__Tabrizicola;s__	Cr	3.20316	4.59e-05	Absent	Absent	Absent	Absent	Absent	Absent	Present	Present	Present	Absent	8	0.0163506	0.0204614	0.015824	0.00999617	0.0134105	0.0136956	0.00717704	0.00842261	0.00851211	0.00154151	0.00145647	0.00141994	0.0129209	0.012661	0.0121541	0.0035332	0.00433114	0.00403421	0.00171299	0.00162883	0.00164946	0.322752
MAG-125	89.6	1.235	83.425	Absent	Absent	Absent	20	Medium	0.643	44722	3583112	d__Bacteria;p__Proteobacteria;c__Alphaproteobacteria;o__Rhodobacterales;f__Rhodobacteraceae;g__Tabrizicola;s__	d__Bacteria;p__Proteobacteria;c__Alphaproteobacteria;o__Rhodobacterales;f__Rhodobacteraceae;g__Tabrizicola;s__	Ni	2.70442	6.09e-05	Absent	Absent	Absent	Absent	Present	Absent	Present	Present	Present	Absent	4	0.00402537	0.0107551	0.00391512	0.00667769	0.00690935	0.0066271	0.00317579	0.00299488	0.00296999	0.000569	0.000569	0.000522	0.145667	0.131079	0.133028	0.0333704	0.0378454	0.0353304	0.0187682	0.0196486	0.0198833	0.00595537
MAG-126	54.69	1.398	47.7	Present	Absent	Absent	15	Medium	0.637	3409	2115684	d__Bacteria;p__Proteobacteria;c__Alphaproteobacteria;o__Rhodobacterales;f__Rhodobacteraceae;g__Tabrizicola;s__	d__Bacteria;p__Proteobacteria;c__Alphaproteobacteria;o__Rhodobacterales;f__Rhodobacteraceae;g__Tabrizicola;s__	-	-	-	Absent	Absent	Absent	Absent	Present	Absent	Absent	Present	Present	Absent	4	0.0255335	0.111668	0.0284874	0.0859745	0.0937154	0.0929732	0.0371552	0.0363956	0.036646	0.00166217	0.00177138	0.00189501	0.0444148	0.0443608	0.0447724	0.0633134	0.0530259	0.051685	0.00131459	0.00122616	0.0013696	0.00432358
MAG-127	56.62	1.515	49.045	Present	Absent	Present	14	Medium	0.637	6122	2401560	d__Bacteria;p__Proteobacteria;c__Alphaproteobacteria;o__Rhodobacterales;f__Rhodobacteraceae;g__Tabrizicola;s__	d__Bacteria;p__Proteobacteria;c__Alphaproteobacteria;o__Rhodobacterales;f__Rhodobacteraceae;g__Tabrizicola;s__	-	-	-	Absent	Absent	Absent	Absent	Present	Absent	Absent	Present	Present	Absent	1	0.0501974	0.149074	0.0516327	0.114498	0.1199	0.120912	0.0579836	0.0602145	0.0587179	0.0187502	0.0194975	0.0192108	0.0439811	0.0432575	0.0442572	0.023514	0.0219162	0.0210634	0.004598	0.00448038	0.00458534	0.0264294
MAG-128	85.73	2.853	71.465	Absent	Absent	Absent	17	Medium	0.658	5055	3309486	d__Bacteria;p__Proteobacteria;c__Alphaproteobacteria;o__Rhodobacterales;f__Rhodobacteraceae;g__UBA1943;s__	d__Bacteria;p__Proteobacteria;c__Alphaproteobacteria;o__Rhodobacterales;f__Rhodobacteraceae;g__;s__	Cr	2.71345	8.15e-05	Absent	Absent	Absent	Absent	Absent	Absent	Present	Present	Present	Absent	2	0.00437275	0.00853529	0.00369426	0.00202748	0.00210546	0.00213827	0.00121119	0.00146067	0.00136489	0.000704	0.000696	0.000703	0.00489209	0.00428261	0.00423587	0.00553419	0.00654653	0.00651167	0.00309328	0.00299608	0.00306099	0.0138625
MAG-129	96.53	3.27	80.18	Absent	Absent	Absent	19	Medium	0.659	14938	3419766	d__Bacteria;p__Proteobacteria;c__Alphaproteobacteria;o__Rhodobacterales;f__Rhodobacteraceae;g__Gemmobacter;s__	d__Bacteria;p__Proteobacteria;c__Alphaproteobacteria;o__Rhodobacterales;f__Rhodobacteraceae;g__Gemmobacter;s__	Cr	2.722	2.17e-05	Absent	Absent	Absent	Present	Absent	Present	Absent	Present	Present	Absent	2	0.00565687	0.00414287	0.00550744	0.00311424	0.00343861	0.00330798	0.00921785	0.0127097	0.0119234	0.00524106	0.00578728	0.00590743	0.00236881	0.0024089	0.00238894	0.00229384	0.00297949	0.00285996	0.00161257	0.0016824	0.00173606	0.042657
MAG-130	96	6.566	63.17	Absent	Absent	Absent	18	Medium	0.673	43661	4084099	d__Bacteria;p__Proteobacteria;c__Alphaproteobacteria;o__Rhizobiales;f__Ancalomicrobiaceae;g__;s__	d__Bacteria;p__Proteobacteria;c__Alphaproteobacteria;o__Rhizobiales;f__Hyphomicrobiaceae;g__;s__	Cr	4.54883	4.65e-06	Absent	Absent	Absent	Present	Absent	Present	Present	Present	Present	Present	6	0.014021	0.0188628	0.0139559	0.011682	0.012172	0.0115004	0.00938275	0.0100585	0.010334	0.00517016	0.00569002	0.00557768	0.00663855	0.00700437	0.00713293	0.00638236	0.00728191	0.00713879	0.00542314	0.00519313	0.00539874	4.76034
MAG-131	91.79	2.56	78.99	Absent	Present	Absent	19	Medium	0.697	16283	4124646	d__Bacteria;p__Proteobacteria;c__Alphaproteobacteria;o__Rhizobiales;f__Beijerinckiaceae;g__;s__	d__Bacteria;p__Proteobacteria;c__Alphaproteobacteria;o__Rhizobiales;f__Methylobacteriaceae;g__;s__	-	-	-	Absent	Absent	Absent	Present	Absent	Absent	Present	Present	Present	Present	0	0.0185243	0.0145607	0.0183524	0.01043	0.0113686	0.0109769	0.0077849	0.00956832	0.00965739	0.00524471	0.00629119	0.00600348	0.00504394	0.00519314	0.00518182	0.00378991	0.00464957	0.00463208	0.00377268	0.00384692	0.00393366	0.0232746
MAG-132	51.06	0.379	49.165	Absent	Present	Absent	8	Medium	0.657	7250	1854147	d__Bacteria;p__Proteobacteria;c__Alphaproteobacteria;o__Rhizobiales;f__Xanthobacteraceae;g__;s__	d__Bacteria;p__Proteobacteria;c__Alphaproteobacteria;o__Rhizobiales;f__Bradyrhizobiaceae;g__;s__	CK	2.76389	8.43e-06	Absent	Absent	Absent	Absent	Absent	Absent	Absent	Present	Absent	Present	2	0.081955	0.0276356	0.0764202	0.0304239	0.0419229	0.0415214	0.0621139	0.0682637	0.0675789	0.0294047	0.0415705	0.0408812	0.00283207	0.00291187	0.00294063	0.00579291	0.00720149	0.00693557	0.00452076	0.00481752	0.00500319	0.0161006
MAG-133	98.88	3.481	81.475	Present	Present	Present	20	High	0.675	457305	4752574	d__Bacteria;p__Proteobacteria;c__Alphaproteobacteria;o__Rhizobiales;f__Phreatobacteraceae;g__Phreatobacter;s__	d__Bacteria;p__Proteobacteria;c__Alphaproteobacteria;o__Rhizobiales;f__;g__Phreatobacter;s__	-	-	-	Absent	Absent	Absent	Absent	Present	Present	Absent	Present	Absent	Present	130	0.0107708	0.0122313	0.010175	0.00782452	0.00836978	0.00835852	0.00648957	0.00750851	0.00751883	0.457239	0.525401	0.508486	0.00420007	0.00408329	0.00373693	0.00961709	0.0106871	0.0106434	0.145249	0.138244	0.14657	0.0314568
MAG-134	97.92	1.385	90.995	Present	Present	Present	19	High	0.625	204125	5213963	d__Bacteria;p__Proteobacteria;c__Alphaproteobacteria;o__Rhizobiales;f__Rhizobiaceae;g__RCIZ01;s__	d__Bacteria;p__Proteobacteria;c__Alphaproteobacteria;o__Rhizobiales;f__Rhizobiaceae;g__Mesorhizobium;s__	-	-	-	Absent	Absent	Absent	Absent	Present	Absent	Absent	Present	Present	Present	54	0.00524341	0.00616366	0.0051441	0.00444735	0.00489551	0.00469913	0.00549213	0.00580335	0.00575354	0.00396511	0.0041952	0.00432987	0.004651	0.00492417	0.00475599	0.0726426	0.0578698	0.0590307	0.576038	0.587884	0.598153	0.0137957
MAG-135	69.13	1.724	60.51	Present	Absent	Present	19	Medium	0.653	6957	4249924	d__Bacteria;p__Proteobacteria;c__Alphaproteobacteria;o__Rhizobiales;f__Rhizobiaceae;g__;s__	d__Bacteria;p__Proteobacteria;c__Alphaproteobacteria;o__Rhizobiales;f__Rhizobiaceae;g__;s__	Ni	2.72438	0.000369	Absent	Absent	Absent	Absent	Absent	Absent	Absent	Present	Present	Present	2	0.0058117	0.00655196	0.00536356	0.00384646	0.00421384	0.00408442	0.00365103	0.0040419	0.00402289	0.00909915	0.0091827	0.00875805	0.00546386	0.00579366	0.00569285	0.112939	0.13333	0.132513	0.0478892	0.0477865	0.0501326	0.00536206
MAG-136	98.01	1.359	91.215	Absent	Absent	Absent	20	Medium	0.658	114252	4244093	d__Bacteria;p__Proteobacteria;c__Alphaproteobacteria;o__Rhizobiales;f__Devosiaceae;g__Devosia;s__Devosia sp001899065	d__Bacteria;p__Proteobacteria;c__Alphaproteobacteria;o__Rhizobiales;f__Hyphomicrobiaceae;g__Devosia;s__	CK	3.21686	0.0100121	Absent	Absent	Absent	Absent	Absent	Absent	Present	Present	Present	Present	5	0.27755	0.438336	0.300296	0.141676	0.16596	0.16344	0.0638156	0.106599	0.106213	0.0354177	0.0424045	0.0412675	0.10669	0.105515	0.105581	0.0235839	0.0370482	0.0370343	0.00717009	0.00800973	0.00831323	0.0392772
MAG-137	79.46	1.724	70.84	Present	Absent	Absent	19	Medium	0.657	5714	4639837	d__Bacteria;p__Proteobacteria;c__Alphaproteobacteria;o__Rhizobiales;f__Devosiaceae;g__Devosia;s__	d__Bacteria;p__Proteobacteria;c__Alphaproteobacteria;o__Rhizobiales;f__Hyphomicrobiaceae;g__Devosia;s__	-	-	-	Absent	Absent	Absent	Absent	Absent	Present	Present	Absent	Present	Present	3	0.004835	0.00518569	0.00472868	0.0031029	0.00326705	0.00335177	0.00226237	0.00254738	0.00249821	0.00103648	0.00129371	0.00117443	0.00474042	0.00496684	0.00473398	0.0393919	0.0527516	0.0519714	0.105539	0.106282	0.113237	0.00352862
MAG-138	95.39	5.241	69.185	Present	Present	Present	20	Medium	0.648	247307	3819478	d__Bacteria;p__Proteobacteria;c__Alphaproteobacteria;o__Rhizobiales;f__Hyphomicrobiaceae;g__;s__	d__Bacteria;p__Proteobacteria;c__Alphaproteobacteria;o__Rhizobiales;f__Hyphomicrobiaceae;g__;s__	Cr	4.37421	5.23e-06	Absent	Absent	Absent	Absent	Absent	Present	Present	Present	Present	Present	9	0.0122931	0.0113335	0.0143395	0.0125478	0.0134407	0.0127635	0.0119477	0.013608	0.0134335	0.00563556	0.00631281	0.00638134	0.00512451	0.00502034	0.00517153	0.00484537	0.00561322	0.00541118	0.00450209	0.00477676	0.00496045	3.50632
MAG-139	98.7	0.342	96.99	Present	Present	Present	20	High	0.61	426751	3983039	d__Bacteria;p__Proteobacteria;c__Alphaproteobacteria;o__Rhizobiales;f__Hyphomicrobiaceae;g__Hyphomicrobium;s__	d__Bacteria;p__Proteobacteria;c__Alphaproteobacteria;o__Rhizobiales;f__Hyphomicrobiaceae;g__Hyphomicrobium;s__	Cr	3.02932	1.16e-05	Absent	Present	Absent	Absent	Present	Present	Present	Present	Present	Absent	3	0.00450553	0.00378801	0.00440796	0.00338049	0.00417272	0.00383025	0.00467197	0.0049743	0.00473501	0.00194568	0.00210478	0.00220854	0.00295258	0.00294671	0.00284252	0.00192385	0.00226766	0.0024692	0.00150632	0.00173166	0.00154503	0.0755123
MAG-140	98.29	1.011	93.235	Present	Present	Present	19	High	0.64	137375	4254277	d__Bacteria;p__Proteobacteria;c__Alphaproteobacteria;o__Rhizobiales;f__Hyphomicrobiaceae;g__Hyphomicrobium;s__Hyphomicrobium zavarzinii	d__Bacteria;p__Proteobacteria;c__Alphaproteobacteria;o__Rhizobiales;f__Hyphomicrobiaceae;g__Hyphomicrobium;s__Hyphomicrobium zavarzinii	Cr	2.79828	0.000132	Absent	Absent	Absent	Present	Present	Present	Present	Present	Present	Present	13	0.00450956	0.00501826	0.00372944	0.00564292	0.00675718	0.00689932	0.0112636	0.0147287	0.0144323	0.00471454	0.00495181	0.00493493	0.0254154	0.0252668	0.0254778	0.0120675	0.0142171	0.014542	0.0056521	0.00613997	0.00652252	0.0628341
MAG-141	94.71	4.298	73.22	Present	Present	Absent	19	Medium	0.622	14284	3936418	d__Bacteria;p__Proteobacteria;c__Alphaproteobacteria;o__Rhizobiales;f__Anderseniellaceae;g__;s__	d__Bacteria;p__Proteobacteria;c__Alphaproteobacteria;o__Rhizobiales;f__;g__;s__	-	-	-	Absent	Absent	Absent	Absent	Present	Absent	Absent	Present	Present	Present	2	0.0904296	0.0611169	0.101448	0.0888285	0.104628	0.103965	0.0278491	0.0406678	0.0385383	0.00370232	0.00455581	0.00462606	0.00404088	0.0038286	0.00395351	0.00756317	0.0101629	0.0101745	0.00267057	0.00273801	0.00290517	0.0358719
MAG-142	66.68	3.413	49.615	Absent	Absent	Absent	13	Medium	0.611	6488	2831553	d__Bacteria;p__Proteobacteria;c__Alphaproteobacteria;o__Rhizobiales;f__Anderseniellaceae;g__;s__	d__Bacteria;p__Proteobacteria;c__Alphaproteobacteria;o__Rhizobiales;f__;g__;s__	CK	2.72248	2.05e-05	Absent	Absent	Absent	Absent	Present	Absent	Absent	Present	Present	Present	1	0.0857028	0.0494926	0.102577	0.0267271	0.0339365	0.0322066	0.0158289	0.0188863	0.0190711	0.00570263	0.00708481	0.00711137	0.00248129	0.00210645	0.00237375	0.002961	0.00500528	0.00459571	0.00079	0.000803	0.000942	0.0380114
MAG-143	93.69	2.55	80.94	Absent	Absent	Absent	19	Medium	0.591	14844	3182812	d__Bacteria;p__Proteobacteria;c__Alphaproteobacteria;o__Rhizobiales;f__Anderseniellaceae;g__PALSA-927;s__	d__Bacteria;p__Proteobacteria;c__Alphaproteobacteria;o__Rhizobiales;f__;g__;s__	Cr	3.68827	8.85e-06	Absent	Absent	Absent	Absent	Present	Absent	Present	Present	Absent	Present	3	0.115	0.149275	0.211499	0.118577	0.135407	0.134116	0.0346619	0.0560103	0.055212	0.00987466	0.011295	0.0107203	0.0251357	0.0261944	0.0269298	0.00700741	0.0120049	0.0127129	0.00221749	0.00254369	0.00260273	0.653815
MAG-144	99.56	1.304	93.04	Absent	Present	Absent	19	Medium	0.625	22968	3375302	d__Bacteria;p__Proteobacteria;c__Alphaproteobacteria;o__Rhizobiales;f__Anderseniellaceae;g__PALSA-927;s__	d__Bacteria;p__Proteobacteria;c__Alphaproteobacteria;o__Rhizobiales;f__;g__;s__	-	-	-	Absent	Absent	Absent	Absent	Absent	Absent	Present	Present	Present	Present	1	0.0617134	0.156904	0.0490192	0.0671621	0.0743673	0.0736904	0.0104401	0.018617	0.0170267	0.0030849	0.00392533	0.00366639	0.0796194	0.0898731	0.0920883	0.0131372	0.0186768	0.0196054	0.00226647	0.00235175	0.00236269	0.0126877
MAG-145	94.56	0.217	93.475	Absent	Absent	Absent	18	Medium	0.69	41355	3074949	d__Bacteria;p__Proteobacteria;c__Alphaproteobacteria;o__UBA1301;f__UBA1301;g__;s__	d__Bacteria;p__Proteobacteria;c__Alphaproteobacteria;o__;f__;g__;s__	CK	3.18384	0.0116363	Absent	Absent	Absent	Absent	Present	Absent	Absent	Present	Present	Present	2	0.147621	0.266138	0.255636	0.0220291	0.0310082	0.0300574	0.00590396	0.00833328	0.00800688	0.00329141	0.00380562	0.0038073	0.0151441	0.0153481	0.0154456	0.00332859	0.00412332	0.00393653	0.00270806	0.00272666	0.00273324	0.0088
MAG-146	90.07	1.956	80.29	Absent	Absent	Absent	20	Medium	0.643	14127	3955106	d__Bacteria;p__Proteobacteria;c__Alphaproteobacteria;o__UBA1301;f__UBA1301;g__SZUA-430;s__	d__Bacteria;p__Proteobacteria;c__Alphaproteobacteria;o__;f__;g__;s__	CK	2.74431	5.41e-05	Absent	Absent	Absent	Absent	Absent	Absent	Present	Present	Present	Present	1	0.0298388	0.0195874	0.0456485	0.0455147	0.0524742	0.0497725	0.0281929	0.031035	0.0306434	0.00928666	0.0106689	0.0102258	0.00343955	0.00348957	0.00331476	0.00607428	0.007929	0.00787024	0.00237351	0.0025196	0.00258221	0.0659756
MAG-147	83.65	3.695	65.175	Present	Absent	Absent	19	Medium	0.636	10074	3774190	d__Bacteria;p__Proteobacteria;c__Alphaproteobacteria;o__UBA1301;f__UBA1301;g__SZUA-430;s__	d__Bacteria;p__Proteobacteria;c__Alphaproteobacteria;o__;f__;g__;s__	Cr	2.82225	4.66e-06	Absent	Absent	Absent	Absent	Absent	Absent	Absent	Present	Present	Present	1	0.0200674	0.0229141	0.0306227	0.01989	0.0210706	0.0210432	0.00731636	0.0089564	0.00839384	0.00306441	0.00380905	0.0036728	0.00448956	0.00426427	0.00464589	0.00276292	0.0038076	0.00322668	0.00102234	0.00119807	0.00108464	0.0903624
MAG-148	98.05	2.329	86.405	Absent	Absent	Absent	19	Medium	0.711	46754	4599220	d__Bacteria;p__Proteobacteria;c__Alphaproteobacteria;o__Caulobacterales;f__Caulobacteraceae;g__Phenylobacterium;s__	d__Bacteria;p__Proteobacteria;c__Alphaproteobacteria;o__Caulobacterales;f__Caulobacteraceae;g__Phenylobacterium;s__	Ni	2.88416	1.76e-05	Absent	Absent	Absent	Absent	Absent	Absent	Absent	Present	Present	Present	4	0.0172405	0.0330413	0.0272341	0.019329	0.0180187	0.0176527	0.0149336	0.012263	0.0121168	0.00420422	0.00478505	0.00418246	0.096957	0.0951124	0.0936512	0.126514	0.139304	0.133653	0.0527978	0.0515808	0.0565334	0.051781
MAG-149	95.7	4.243	74.485	Present	Absent	Present	20	Medium	0.706	27080	4487260	d__Bacteria;p__Proteobacteria;c__Alphaproteobacteria;o__Caulobacterales;f__Caulobacteraceae;g__Phenylobacterium;s__	d__Bacteria;p__Proteobacteria;c__Alphaproteobacteria;o__Caulobacterales;f__Caulobacteraceae;g__Phenylobacterium;s__	-	-	-	Absent	Absent	Absent	Absent	Present	Absent	Absent	Present	Present	Present	3	0.129571	0.199729	0.184051	0.0549736	0.061074	0.0575185	0.0131501	0.0172228	0.0167953	0.00560284	0.00546841	0.00503164	0.032105	0.0310035	0.0297944	0.0290257	0.0348786	0.0337153	0.0100523	0.00960937	0.0102115	0.0624231
MAG-150	95.17	0.487	92.735	Present	Present	Present	19	High	0.664	224124	3614704	d__Bacteria;p__Proteobacteria;c__Alphaproteobacteria;o__Caulobacterales;f__Hyphomonadaceae;g__VFBF01;s__	d__Bacteria;p__Proteobacteria;c__Alphaproteobacteria;o__Caulobacterales;f__Hyphomonadaceae;g__;s__	CK	3.69897	0.000178	Absent	Absent	Absent	Absent	Present	Absent	Absent	Present	Absent	Absent	1	0.482978	0.897992	0.451094	1.18499	1.22061	1.18693	0.365755	0.511901	0.504567	0.179415	0.183869	0.178771	0.594928	0.591953	0.592337	0.440455	0.51764	0.511864	0.216263	0.208283	0.223818	0.103765
MAG-151	96.67	1.623	88.555	Absent	Present	Absent	20	Medium	0.672	324104	4362838	d__Bacteria;p__Proteobacteria;c__Alphaproteobacteria;o__Caulobacterales;f__Hyphomonadaceae;g__;s__	d__Bacteria;p__Proteobacteria;c__Alphaproteobacteria;o__Caulobacterales;f__Hyphomonadaceae;g__;s__	CK	2.94793	2.07e-05	Absent	Absent	Absent	Absent	Absent	Absent	Absent	Present	Absent	Present	0	0.0792594	0.0801669	0.108357	0.06254	0.070236	0.0686575	0.0334634	0.0356752	0.0361014	0.0185007	0.0187122	0.0184721	0.0213748	0.0211158	0.0203279	0.00849788	0.0125588	0.0121773	0.00488185	0.00471125	0.00480818	0.0108913
MAG-152	87.01	0.984	82.09	Absent	Absent	Absent	19	Medium	0.654	79318	2652890	d__Bacteria;p__Proteobacteria;c__Alphaproteobacteria;o__Caulobacterales;f__Hyphomonadaceae;g__SWB02;s__	d__Bacteria;p__Proteobacteria;c__Alphaproteobacteria;o__Caulobacterales;f__Hyphomonadaceae;g__;s__	CK	2.95565	6.05e-06	Absent	Absent	Absent	Absent	Present	Absent	Absent	Present	Absent	Absent	0	0.127509	0.126908	0.168556	0.0860314	0.0933669	0.0891555	0.0326307	0.0426921	0.0418444	0.0166593	0.0156968	0.0164986	0.0102344	0.00956256	0.00927655	0.00391637	0.00470981	0.00444872	0.00178353	0.00197724	0.00184485	0.0193255
MAG-153	94.53	0.243	93.315	Present	Present	Present	20	High	0.638	146146	2959365	d__Bacteria;p__Proteobacteria;c__Alphaproteobacteria;o__Caulobacterales;f__Hyphomonadaceae;g__SWB02;s__SWB02 sp002343395	d__Bacteria;p__Proteobacteria;c__Alphaproteobacteria;o__Caulobacterales;f__Hyphomonadaceae;g__;s__	Cd	2.89624	2.14e-05	Absent	Absent	Absent	Absent	Present	Absent	Absent	Present	Present	Absent	1	0.0127187	0.0159511	0.0137653	0.0983927	0.101534	0.101899	0.144101	0.180724	0.181541	0.0598427	0.0626289	0.0616951	0.00272575	0.0027891	0.00291687	0.010957	0.0128306	0.0131928	0.0047436	0.00500581	0.00509364	0.00958679
MAG-154	96.31	1.12	90.71	Absent	Absent	Absent	19	Medium	0.631	109839	3458208	d__Bacteria;p__Proteobacteria;c__Alphaproteobacteria;o__Caulobacterales;f__Hyphomonadaceae;g__SWB02;s__	d__Bacteria;p__Proteobacteria;c__Alphaproteobacteria;o__Caulobacterales;f__Hyphomonadaceae;g__;s__	Cr	3.08453	3.79e-06	Absent	Absent	Absent	Absent	Present	Absent	Absent	Present	Present	Absent	0	0.0407016	0.0293983	0.0513007	0.0405307	0.0449938	0.0451023	0.0192958	0.0235031	0.0228194	0.0125615	0.0129231	0.01341	0.00163509	0.00181512	0.00167372	0.00199864	0.00262899	0.0024204	0.00105044	0.00112599	0.00107201	0.139035
MAG-155	67.63	1.731	58.975	Absent	Absent	Absent	15	Medium	0.65	8846	1943026	d__Bacteria;p__Proteobacteria;c__Alphaproteobacteria;o__Caulobacterales;f__Hyphomonadaceae;g__SWB02;s__	d__Bacteria;p__Proteobacteria;c__Alphaproteobacteria;o__Caulobacterales;f__Hyphomonadaceae;g__;s__	-	-	-	Absent	Absent	Absent	Absent	Absent	Absent	Absent	Present	Absent	Absent	0	0.0231146	0.0266795	0.0250572	0.0350348	0.0374687	0.0355465	0.0425457	0.0531149	0.0548739	0.0223776	0.02312	0.0211126	0.00323965	0.00300821	0.00319505	0.0042346	0.00491338	0.00561475	0.00219779	0.00185558	0.00216465	0.0121805
MAG-156	77.33	3.462	60.02	Absent	Absent	Absent	15	Medium	0.655	13571	3933410	d__Bacteria;p__Proteobacteria;c__Gammaproteobacteria;o__Burkholderiales;f__Ga0077523;g__Ga0077526;s__	d__Bacteria;p__Proteobacteria;c__Betaproteobacteria;o__;f__;g__;s__	Cd	2.81862	2.26e-05	Absent	Absent	Absent	Absent	Present	Absent	Absent	Present	Present	Present	4	0.0459324	0.0281887	0.0601433	0.0779883	0.082858	0.0816332	0.11313	0.141177	0.141232	0.0346107	0.0352241	0.034866	0.020971	0.0200347	0.0202581	0.0456787	0.0564935	0.0551775	0.0155952	0.0162029	0.0166991	0.00556162
MAG-157	89.77	2.643	76.555	Present	Absent	Present	18	Medium	0.658	10061	3367224	d__Bacteria;p__Proteobacteria;c__Gammaproteobacteria;o__Burkholderiales;f__Ga0077523;g__;s__	d__Bacteria;p__Proteobacteria;c__Betaproteobacteria;o__;f__;g__;s__	Cr	3.07807	3.81e-05	Absent	Absent	Absent	Absent	Absent	Present	Present	Present	Present	Present	4	0.0387566	0.0207141	0.0436377	0.0350141	0.0423578	0.04138	0.0233443	0.0315421	0.031026	0.0103393	0.0118345	0.0116782	0.0175652	0.0182664	0.0176981	0.0117398	0.0150044	0.0149713	0.00783677	0.00817782	0.00797805	0.182092
MAG-158	93.48	2.896	79	Present	Absent	Absent	18	Medium	0.657	12806	4095349	d__Bacteria;p__Proteobacteria;c__Gammaproteobacteria;o__Burkholderiales;f__;g__;s__	d__Bacteria;p__Proteobacteria;c__Betaproteobacteria;o__Burkholderiales;f__;g__;s__	Cr	4.02071	0.000105	Absent	Present	Absent	Absent	Present	Present	Present	Present	Present	Present	6	0.268891	0.107026	0.267723	0.273007	0.326966	0.321756	0.298522	0.351579	0.347778	0.0724095	0.0865942	0.0835427	0.106025	0.105035	0.104113	0.186098	0.25471	0.256448	0.0980746	0.107042	0.115115	2.17767
MAG-159	93.36	0.355	91.585	Absent	Absent	Absent	20	Medium	0.628	235017	3937828	d__Bacteria;p__Proteobacteria;c__Gammaproteobacteria;o__Burkholderiales;f__UKL13-2;g__;s__	d__Bacteria;p__Proteobacteria;c__Betaproteobacteria;o__;f__;g__;s__	Cr	3.60204	5.85e-06	Absent	Absent	Absent	Present	Absent	Present	Present	Present	Present	Present	3	0.00953683	0.009151	0.0114228	0.0105743	0.00901997	0.00853548	0.00743402	0.00863869	0.0080626	0.00904449	0.00987832	0.00944574	0.0106751	0.00824874	0.0081049	0.00751061	0.00592479	0.00609239	0.00572298	0.00504159	0.00554656	0.7617
MAG-160	83.74	2.006	73.71	Absent	Absent	Absent	19	Medium	0.657	22410	3304251	d__Bacteria;p__Proteobacteria;c__Gammaproteobacteria;o__Burkholderiales;f__UKL13-2;g__UKL13-2;s__	d__Bacteria;p__Proteobacteria;c__Betaproteobacteria;o__;f__;g__;s__	Cr	2.85879	0.000121	Absent	Absent	Absent	Present	Absent	Absent	Present	Present	Absent	Present	2	0.0444859	0.0389751	0.062866	0.0559004	0.0650189	0.0651691	0.0491541	0.0647275	0.0643079	0.0174196	0.0190754	0.0182305	0.0189988	0.0174147	0.017567	0.00795227	0.00832926	0.00821902	0.00547909	0.00534926	0.00581629	0.102513
MAG-161	68.63	1.816	59.55	Absent	Present	Absent	17	Medium	0.613	4011	2847747	d__Bacteria;p__Proteobacteria;c__Gammaproteobacteria;o__Burkholderiales;f__UKL13-2;g__UKL13-2;s__	d__Bacteria;p__Proteobacteria;c__Betaproteobacteria;o__;f__;g__;s__	CK	2.58051	0.000182	Absent	Absent	Absent	Present	Absent	Absent	Absent	Present	Absent	Present	3	0.0547322	0.0227448	0.0761646	0.0184095	0.0228403	0.0234187	0.00585166	0.00744601	0.00699583	0.0023948	0.00261118	0.00237922	0.00296288	0.00292788	0.00303471	0.00120402	0.00144139	0.00142892	0.00116269	0.00118868	0.00112649	0.0118747
MAG-162	94.02	0	94.02	Absent	Present	Absent	19	Medium	0.587	13453	4112550	d__Bacteria;p__Proteobacteria;c__Gammaproteobacteria;o__Burkholderiales;f__UKL13-2;g__UKL13-2;s__	d__Bacteria;p__Proteobacteria;c__Betaproteobacteria;o__;f__;g__;s__	Cr	2.65528	2.56e-05	Absent	Absent	Absent	Present	Absent	Present	Present	Present	Absent	Present	3	0.0120037	0.00921391	0.023148	0.0176476	0.0209569	0.0215388	0.0175455	0.0202882	0.0206832	0.00376575	0.00388836	0.00385146	0.00285211	0.00224559	0.00224117	0.00175485	0.00200081	0.00207322	0.00407222	0.00393653	0.00435111	0.0451558
MAG-163	69.87	0.617	66.785	Present	Absent	Present	10	Medium	0.553	4285	2300416	d__Bacteria;p__Proteobacteria;c__Gammaproteobacteria;o__Burkholderiales;f__UKL13-2;g__UKL13-2;s__	d__Bacteria;p__Proteobacteria;c__Betaproteobacteria;o__;f__;g__;s__	-	-	-	Absent	Absent	Absent	Absent	Absent	Absent	Absent	Present	Absent	Present	0	0.0276375	0.00583333	0.0432697	0.0663808	0.0800838	0.0811244	0.0164786	0.0166119	0.0158516	0.00143397	0.0015427	0.00162875	0.00128067	0.00137116	0.00127574	0.00119023	0.00139462	0.00134928	0.00141353	0.00136928	0.00127266	0.00130661
MAG-164	68.89	0.987	63.955	Absent	Absent	Absent	14	Medium	0.618	3229	2875817	d__Bacteria;p__Proteobacteria;c__Gammaproteobacteria;o__Burkholderiales;f__Chitinimonadaceae;g__Chitinimonas;s__	d__Bacteria;p__Proteobacteria;c__Betaproteobacteria;o__Burkholderiales;f__Burkholderiaceae;g__Chitinimonas;s__	-	-	-	Absent	Absent	Absent	Absent	Present	Absent	Absent	Present	Absent	Absent	3	0.086867	0.150177	0.0137831	0.00309935	0.00308872	0.00298874	0.00364419	0.00442553	0.00434736	0.00488974	0.0047525	0.00510244	0.00310879	0.00315063	0.00333336	0.00426001	0.00471885	0.00455795	0.00698196	0.00713449	0.00727358	0.00270265
MAG-165	58.69	2.628	45.55	Absent	Absent	Absent	14	Medium	0.542	8239	2047440	d__Bacteria;p__Proteobacteria;c__Gammaproteobacteria;o__Burkholderiales;f__Methylophilaceae;g__Methylobacillus;s__Methylobacillus glycogenes	d__Bacteria;p__Proteobacteria;c__Betaproteobacteria;o__Nitrosomonadales;f__Methylophilaceae;g__Methylobacillus;s__Methylobacillus glycogenes	-	-	-	Absent	Absent	Absent	Absent	Absent	Absent	Absent	Present	Absent	Present	2	0.00297229	0.00287021	0.00392938	0.00716091	0.00753933	0.00790252	0.00777344	0.00933062	0.00861043	0.380644	0.3587	0.365396	0.00659956	0.00654091	0.00736155	0.0099303	0.0115453	0.011241	0.0393167	0.0381158	0.0372897	0.00604123
MAG-166	99.36	0.239	98.165	Present	Present	Present	20	High	0.479	92702	2932803	d__Bacteria;p__Proteobacteria;c__Gammaproteobacteria;o__Burkholderiales;f__Nitrosomonadaceae;g__Nitrosomonas;s__	d__Bacteria;p__Proteobacteria;c__Betaproteobacteria;o__Nitrosomonadales;f__Nitrosomonadaceae;g__Nitrosomonas;s__	Cr	3.48021	9.47e-06	Present	Present	Absent	Absent	Absent	Absent	Present	Present	Absent	Absent	16	0.01148	0.0111599	0.0103715	0.00534936	0.00538248	0.0060021	0.00658433	0.00637892	0.00626553	0.00662896	0.00608412	0.00645784	0.0100519	0.0106166	0.0112498	0.0191405	0.023172	0.0231574	0.0192924	0.0216748	0.0196162	0.324426
MAG-167	76.65	5.876	47.27	Present	Absent	Absent	17	Medium	0.492	7307	2807143	d__Bacteria;p__Proteobacteria;c__Gammaproteobacteria;o__Burkholderiales;f__Nitrosomonadaceae;g__Nitrosomonas;s__	d__Bacteria;p__Proteobacteria;c__Betaproteobacteria;o__Nitrosomonadales;f__Nitrosomonadaceae;g__Nitrosomonas;s__	Ni	3.27854	0.000161	Present	Absent	Absent	Absent	Absent	Absent	Present	Present	Absent	Absent	51	0.480054	0.567917	0.333787	0.0606288	0.0612948	0.0638266	0.0340694	0.0243309	0.0255055	0.159866	0.161775	0.167954	0.165502	0.161401	0.172667	0.219392	0.306769	0.316282	0.747531	0.779314	0.730812	0.02687
MAG-168	83.84	3.403	66.825	Present	Absent	Absent	17	Medium	0.672	15944	2798421	d__Bacteria;p__Proteobacteria;c__Gammaproteobacteria;o__Burkholderiales;f__Rhodocyclaceae;g__;s__	d__Bacteria;p__Proteobacteria;c__Betaproteobacteria;o__Rhodocyclales;f__Rhodocyclaceae;g__;s__	Cd	2.85803	4.81e-06	Absent	Absent	Absent	Present	Absent	Absent	Present	Present	Absent	Present	16	0.0700172	0.0487488	0.079094	0.063489	0.0654781	0.0652231	0.1855	0.24125	0.237152	0.145868	0.159911	0.154593	0.0750058	0.0788891	0.0776335	0.0690028	0.0720104	0.0701072	0.065487	0.0647212	0.0655241	0.0209639
MAG-169	70.08	2.685	56.655	Absent	Absent	Absent	14	Medium	0.651	4234	2563475	d__Bacteria;p__Proteobacteria;c__Gammaproteobacteria;o__Burkholderiales;f__Rhodocyclaceae;g__Sulfuritalea;s__	d__Bacteria;p__Proteobacteria;c__Betaproteobacteria;o__Nitrosomonadales;f__Sterolibacteriaceae;g__;s__	-	-	-	Absent	Absent	Absent	Present	Absent	Absent	Present	Present	Present	Present	13	0.0318886	0.0226588	0.0350723	0.033135	0.0347228	0.0342881	0.0997962	0.124664	0.123055	0.0413689	0.0404835	0.0396055	0.0357752	0.0357201	0.0354496	0.0413549	0.0455377	0.0442536	0.0389763	0.0364667	0.038683	0.0137244
MAG-170	86.81	3.379	69.915	Absent	Absent	Absent	20	Medium	0.695	18767	3944056	d__Bacteria;p__Proteobacteria;c__Gammaproteobacteria;o__Burkholderiales;f__Rhodocyclaceae;g__;s__	d__Bacteria;p__Proteobacteria;c__Betaproteobacteria;o__Rhodocyclales;f__Rhodocyclaceae;g__;s__	Cd	2.99371	1.32e-05	Absent	Absent	Absent	Present	Absent	Present	Present	Present	Present	Present	6	0.0330682	0.016822	0.0360335	0.048483	0.0491223	0.0478877	0.306837	0.345815	0.344456	0.0574485	0.0585978	0.0570595	0.0309885	0.0315706	0.0311366	0.0329574	0.0348752	0.0346607	0.0371883	0.0370266	0.0384477	0.00855602
MAG-171	71.75	1.818	62.66	Absent	Absent	Absent	18	Medium	0.681	4255	3137949	d__Bacteria;p__Proteobacteria;c__Gammaproteobacteria;o__Burkholderiales;f__Rhodocyclaceae;g__;s__	d__Bacteria;p__Proteobacteria;c__Betaproteobacteria;o__Rhodocyclales;f__Rhodocyclaceae;g__;s__	-	-	-	Absent	Absent	Absent	Present	Absent	Absent	Present	Present	Present	Present	7	0.0853047	0.0273933	0.121447	0.0397616	0.040088	0.0404487	0.099614	0.114399	0.112931	0.0335558	0.0339081	0.0329494	0.027198	0.0277993	0.0273676	0.0333596	0.0384822	0.0373342	0.0479528	0.0483522	0.0505971	0.00996673
MAG-172	81.03	0	81.03	Absent	Absent	Absent	19	Medium	0.644	100557	3969740	d__Bacteria;p__Proteobacteria;c__Gammaproteobacteria;o__Burkholderiales;f__Rhodocyclaceae;g__;s__	d__Bacteria;p__Proteobacteria;c__Betaproteobacteria;o__Rhodocyclales;f__Rhodocyclaceae;g__;s__	Cd	4.00539	2.61e-06	Absent	Absent	Absent	Present	Present	Present	Present	Present	Present	Present	21	0.282613	0.136953	0.382583	0.814246	0.89194	0.873946	2.64888	3.4356	3.4013	0.425418	0.439364	0.433839	0.116982	0.109378	0.111276	0.113393	0.146688	0.144977	0.0582148	0.0588319	0.0622454	0.0153434
MAG-173	97.92	0.871	93.565	Present	Present	Present	20	High	0.634	79523	5133472	d__Bacteria;p__Proteobacteria;c__Gammaproteobacteria;o__Burkholderiales;f__Rhodocyclaceae;g__;s__	d__Bacteria;p__Proteobacteria;c__Betaproteobacteria;o__Rhodocyclales;f__Rhodocyclaceae;g__;s__	-	-	-	Absent	Absent	Absent	Present	Absent	Present	Present	Present	Present	Present	8	0.0166025	0.0129952	0.01289	0.0221743	0.0219497	0.0221591	0.0246411	0.0270108	0.0272379	0.00917039	0.00965742	0.0093649	0.0149599	0.0154779	0.0147692	0.0119454	0.0124345	0.0123722	0.010054	0.0102352	0.0102435	0.00326755
MAG-174	92.65	6.447	60.415	Present	Present	Present	19	Medium	0.656	5728	5047698	d__Bacteria;p__Proteobacteria;c__Gammaproteobacteria;o__Burkholderiales;f__Rhodocyclaceae;g__;s__	d__Bacteria;p__Proteobacteria;c__Betaproteobacteria;o__Rhodocyclales;f__Rhodocyclaceae;g__;s__	-	-	-	Absent	Absent	Absent	Present	Absent	Absent	Present	Present	Absent	Present	8	0.201906	0.169002	0.091555	0.406332	0.375015	0.38522	0.331255	0.314175	0.313782	0.0161931	0.0158467	0.0152026	0.344598	0.331686	0.320893	0.0321269	0.0345936	0.0340262	0.0237785	0.0230797	0.0235622	0.00301343
MAG-175	96.12	0	96.12	Present	Present	Absent	19	Medium	0.655	122146	3536468	d__Bacteria;p__Proteobacteria;c__Gammaproteobacteria;o__Burkholderiales;f__Rhodocyclaceae;g__Methyloversatilis;s__	d__Bacteria;p__Proteobacteria;c__Betaproteobacteria;o__Nitrosomonadales;f__Sterolibacteriaceae;g__Methyloversatilis;s__	-	-	-	Absent	Absent	Absent	Absent	Absent	Present	Absent	Present	Absent	Present	21	0.0297742	0.0247174	0.0291802	0.0277854	0.0274165	0.0277793	0.0422599	0.0534695	0.0527367	0.0324204	0.0333471	0.0329097	0.0383378	0.0401357	0.0394423	0.0339154	0.036325	0.035573	0.0371847	0.0384752	0.0385592	0.0121385
MAG-176	97.92	0	97.92	Absent	Absent	Absent	19	Medium	0.664	166338	4293910	d__Bacteria;p__Proteobacteria;c__Gammaproteobacteria;o__Burkholderiales;f__Rhodocyclaceae;g__Methyloversatilis;s__Methyloversatilis discipulorum	d__Bacteria;p__Proteobacteria;c__Betaproteobacteria;o__Nitrosomonadales;f__Sterolibacteriaceae;g__Methyloversatilis;s__Methyloversatilis discipulorum	-	-	-	Absent	Absent	Absent	Absent	Present	Present	Absent	Present	Absent	Present	49	0.0306082	0.0257655	0.0300186	0.028765	0.0291222	0.0290873	0.0481744	0.0609159	0.0611133	0.181171	0.184803	0.181705	0.0343418	0.0360909	0.0350562	0.0414101	0.0453326	0.0451219	0.766559	0.811375	0.867763	0.0108443
MAG-177	77.86	2.849	63.615	Present	Present	Absent	15	Medium	0.689	12902	3042621	d__Bacteria;p__Proteobacteria;c__Gammaproteobacteria;o__Burkholderiales;f__Rhodocyclaceae;g__Thauera;s__	d__Bacteria;p__Proteobacteria;c__Betaproteobacteria;o__Rhodocyclales;f__Zoogloeaceae;g__Thauera;s__	-	-	-	Absent	Absent	Absent	Present	Absent	Present	Present	Present	Present	Present	93	1.22894	1.40497	1.04973	1.10469	0.98346	0.98819	0.703724	0.643087	0.631297	0.060671	0.0600788	0.0581735	5.23403	5.31778	5.17685	2.44995	1.89786	1.83396	0.181513	0.17478	0.183005	0.334842
MAG-178	64.45	3.316	47.87	Present	Present	Absent	15	Medium	0.695	8665	2366929	d__Bacteria;p__Proteobacteria;c__Gammaproteobacteria;o__Burkholderiales;f__Rhodocyclaceae;g__Thauera;s__Thauera aminoaromatica	d__Bacteria;p__Proteobacteria;c__Betaproteobacteria;o__Rhodocyclales;f__Zoogloeaceae;g__Thauera;s__	-	-	-	Absent	Absent	Absent	Absent	Present	Present	Present	Present	Absent	Present	115	5.30659	5.97679	4.49558	4.72467	4.20668	4.17083	2.92164	2.5663	2.55697	0.0908074	0.090171	0.0868074	24.0831	24.1369	23.3764	10.8811	8.26381	7.9755	0.476427	0.430361	0.458144	0.263637
MAG-179	90.51	0.553	87.745	Present	Absent	Present	18	Medium	0.624	9544	3414741	d__Bacteria;p__Proteobacteria;c__Gammaproteobacteria;o__Burkholderiales;f__Rhodocyclaceae;g__UBA2357;s__	d__Bacteria;p__Proteobacteria;c__Betaproteobacteria;o__Rhodocyclales;f__Zoogloeaceae;g__;s__	CK	3.24025	0.00420779	Absent	Absent	Absent	Present	Absent	Present	Present	Present	Present	Present	30	0.156435	0.300258	0.108777	0.0833503	0.0993596	0.101316	0.0331604	0.0371031	0.0374797	0.0193956	0.0184815	0.0186559	0.10394	0.109608	0.10722	0.0599419	0.0633038	0.0625683	0.0335563	0.0350435	0.0356374	0.0506124
MAG-180	85.79	1.78	76.89	Absent	Absent	Absent	12	Medium	0.653	6735	3091094	d__Bacteria;p__Proteobacteria;c__Gammaproteobacteria;o__Burkholderiales;f__Rhodocyclaceae;g__UBA2357;s__	d__Bacteria;p__Proteobacteria;c__Betaproteobacteria;o__Rhodocyclales;f__Zoogloeaceae;g__;s__	Cr	3.97274	1.69e-05	Absent	Absent	Absent	Absent	Absent	Absent	Absent	Present	Present	Present	39	0.0412551	0.0454044	0.0350529	0.036108	0.0363836	0.0361005	0.0412248	0.0491142	0.0471659	0.0264272	0.0256705	0.0256789	0.0924422	0.096333	0.0949065	0.062679	0.0573187	0.0566214	0.0494659	0.0517981	0.0529964	1.76761
MAG-181	77.09	0.525	74.465	Present	Absent	Absent	17	Medium	0.682	15971	3542001	d__Bacteria;p__Proteobacteria;c__Gammaproteobacteria;o__Burkholderiales;f__Rhodocyclaceae;g__Zoogloea;s__	d__Bacteria;p__Proteobacteria;c__Betaproteobacteria;o__Rhodocyclales;f__Zoogloeaceae;g__Zoogloea;s__	Ni	2.96777	4.94e-06	Absent	Absent	Absent	Present	Absent	Present	Present	Present	Present	Present	64	0.0950027	0.122986	0.080767	0.185263	0.1789	0.178491	0.430258	0.474395	0.474189	0.421741	0.390442	0.381089	0.346132	0.362505	0.357753	0.493756	0.53359	0.531508	1.15088	1.23225	1.28224	0.0238875
MAG-182	69.82	1.724	61.2	Present	Absent	Absent	13	Medium	0.644	5238	2997411	d__Bacteria;p__Proteobacteria;c__Gammaproteobacteria;o__Burkholderiales;f__Rhodocyclaceae;g__Zoogloea;s__	d__Bacteria;p__Proteobacteria;c__Betaproteobacteria;o__Rhodocyclales;f__Zoogloeaceae;g__Zoogloea;s__	Cd	3.65859	7.78e-05	Absent	Absent	Absent	Present	Absent	Absent	Present	Present	Present	Present	213	0.333576	0.23607	0.310602	1.45952	1.37866	1.38029	2.43957	2.61384	2.59693	2.09745	1.91664	1.8906	0.825039	0.844465	0.858568	2.01972	2.38038	2.37126	2.49717	2.61666	2.70993	0.031629
MAG-183	62.79	3.31	46.24	Present	Absent	Absent	17	Medium	0.664	4537	3223336	d__Bacteria;p__Proteobacteria;c__Gammaproteobacteria;o__Burkholderiales;f__Rhodocyclaceae;g__Zoogloea;s__	d__Bacteria;p__Proteobacteria;c__Betaproteobacteria;o__Rhodocyclales;f__Zoogloeaceae;g__Zoogloea;s__	Cd	3.33389	4.49e-05	Absent	Absent	Absent	Absent	Absent	Absent	Present	Present	Present	Present	239	0.308789	0.522243	0.207462	0.817115	0.802098	0.806481	2.09143	2.34456	2.33686	2.37164	2.15373	2.12961	1.10706	1.1318	1.12849	1.6943	1.98816	1.98523	11.0181	11.8743	12.3824	0.0779955
MAG-184	72.57	0.862	68.26	Absent	Absent	Absent	16	Medium	0.637	21727	2502788	d__Bacteria;p__Proteobacteria;c__Gammaproteobacteria;o__Burkholderiales;f__Rhodocyclaceae;g__;s__	d__Bacteria;p__Proteobacteria;c__Betaproteobacteria;o__Rhodocyclales;f__Zoogloeaceae;g__;s__	Ni	2.73578	4.79e-05	Absent	Absent	Absent	Absent	Absent	Present	Present	Present	Present	Present	13	0.0687902	0.0919758	0.0729331	0.0575659	0.0541324	0.0559069	0.0416471	0.043852	0.0448774	0.0136719	0.0133617	0.0131664	0.220266	0.224194	0.227828	0.0817094	0.106008	0.103302	0.0306182	0.0309372	0.0311689	0.0017782
MAG-185	92.71	1.671	84.355	Absent	Absent	Absent	17	Medium	0.648	36905	3111616	d__Bacteria;p__Proteobacteria;c__Gammaproteobacteria;o__Burkholderiales;f__Rhodocyclaceae;g__UBA5533;s__	d__Bacteria;p__Proteobacteria;c__Betaproteobacteria;o__Rhodocyclales;f__Zoogloeaceae;g__;s__	CK	4.16383	6.21e-05	Absent	Absent	Absent	Absent	Absent	Present	Present	Present	Present	Present	16	1.44704	1.71572	1.50925	1.50664	1.41404	1.43206	1.08165	1.11178	1.11202	0.0444405	0.0419059	0.0419732	2.88263	2.90934	2.92409	1.15575	1.54792	1.53525	0.183034	0.1549	0.164048	0.00828545
MAG-186	85.56	0.947	80.825	Absent	Absent	Absent	19	Medium	0.649	95374	3059777	d__Bacteria;p__Proteobacteria;c__Gammaproteobacteria;o__Burkholderiales;f__Rhodocyclaceae;g__Azonexus;s__	d__Bacteria;p__Proteobacteria;c__Betaproteobacteria;o__Rhodocyclales;f__Azonexaceae;g__Dechloromonas;s__	CK	3.79958	1.11e-05	Absent	Absent	Absent	Absent	Present	Present	Present	Present	Present	Present	39	0.0664818	0.0267595	0.0542	0.387511	0.385387	0.383702	1.09034	1.0643	1.06277	0.200005	0.197469	0.194719	0.0808815	0.0828615	0.0852585	0.148188	0.170366	0.168522	0.182318	0.175357	0.178255	0.0178332
MAG-187	75.36	1.338	68.67	Present	Absent	Present	15	Medium	0.637	4467	2534942	d__Bacteria;p__Proteobacteria;c__Gammaproteobacteria;o__Burkholderiales;f__Rhodocyclaceae;g__UBA1934;s__	d__Bacteria;p__Proteobacteria;c__Betaproteobacteria;o__;f__;g__;s__	-	-	-	Absent	Absent	Absent	Present	Absent	Absent	Present	Present	Absent	Absent	15	0.0401516	0.0172483	0.0406475	0.134233	0.13681	0.136478	0.0879588	0.0906862	0.0904228	0.0563053	0.0562722	0.0565298	0.0454309	0.0475019	0.0472062	0.0835644	0.0995002	0.0959948	0.0950439	0.0931831	0.0936624	0.0105168
MAG-188	67.98	2.948	53.24	Present	Absent	Present	15	Medium	0.655	3924	2178551	d__Bacteria;p__Proteobacteria;c__Gammaproteobacteria;o__Burkholderiales;f__Rhodocyclaceae;g__Azonexus;s__	d__Bacteria;p__Proteobacteria;c__Betaproteobacteria;o__Rhodocyclales;f__Azonexaceae;g__Dechloromonas;s__	Cr	4.2045	3.7e-06	Absent	Absent	Absent	Absent	Absent	Present	Present	Present	Present	Present	17	0.313064	0.137069	0.503883	0.722686	0.732318	0.72832	0.967688	1.24485	1.23611	0.231314	0.225723	0.220392	0.22791	0.229773	0.227304	0.437913	0.533407	0.528992	0.404685	0.378841	0.391025	2.75385
MAG-189	65.74	3.309	49.195	Absent	Absent	Absent	15	Medium	0.618	6214	2579178	d__Bacteria;p__Proteobacteria;c__Gammaproteobacteria;o__Burkholderiales;f__Rhodocyclaceae;g__Azonexus;s__	d__Bacteria;p__Proteobacteria;c__Betaproteobacteria;o__Rhodocyclales;f__Azonexaceae;g__Dechloromonas;s__	-	-	-	Absent	Absent	Absent	Present	Absent	Absent	Present	Present	Present	Present	12	0.190047	0.0782054	0.245759	0.798576	0.750215	0.754701	0.359982	0.414944	0.411513	0.104466	0.10242	0.100216	0.109429	0.110641	0.112821	0.210281	0.262987	0.262986	0.216798	0.203218	0.209123	0.604694
MAG-190	79.55	1.742	70.84	Absent	Absent	Absent	19	Medium	0.627	25670	3171406	d__Bacteria;p__Proteobacteria;c__Gammaproteobacteria;o__Burkholderiales;f__Rhodocyclaceae;g__Azonexus;s__	d__Bacteria;p__Proteobacteria;c__Betaproteobacteria;o__Rhodocyclales;f__Azonexaceae;g__Dechloromonas;s__	Ni	3.06468	3.79e-06	Absent	Absent	Absent	Absent	Absent	Absent	Absent	Present	Present	Present	70	0.0913777	0.0700637	0.0859177	0.10424	0.102823	0.103664	0.109686	0.123344	0.121915	0.502243	0.493798	0.489202	0.363858	0.372418	0.369428	0.829435	0.96488	0.956181	1.19865	1.10658	1.12831	0.0619428
MAG-191	67.8	2.388	55.86	Present	Absent	Absent	19	Medium	0.632	11936	2376767	d__Bacteria;p__Proteobacteria;c__Gammaproteobacteria;o__Burkholderiales;f__Rhodocyclaceae;g__Azonexus;s__	d__Bacteria;p__Proteobacteria;c__Betaproteobacteria;o__Rhodocyclales;f__Azonexaceae;g__Dechloromonas;s__	-	-	-	Absent	Absent	Absent	Present	Absent	Present	Present	Present	Present	Present	120	0.107145	0.12228	0.0937237	0.117978	0.117721	0.116737	0.12365	0.139542	0.137576	1.53822	1.50507	1.48893	0.536271	0.547045	0.544415	1.06328	1.22852	1.21918	1.79507	1.66939	1.71909	0.206717
MAG-192	78.05	4.018	57.96	Present	Absent	Present	16	Medium	0.62	8133	3097080	d__Bacteria;p__Proteobacteria;c__Gammaproteobacteria;o__Burkholderiales;f__Rhodocyclaceae;g__Azonexus;s__	d__Bacteria;p__Proteobacteria;c__Betaproteobacteria;o__Rhodocyclales;f__Azonexaceae;g__Dechloromonas;s__	Cd	4.53024	4.72e-05	Absent	Absent	Absent	Present	Absent	Present	Present	Present	Present	Present	140	0.194979	0.211875	0.177365	0.226037	0.231382	0.226382	0.229155	0.280897	0.282028	16.5817	16.2388	16.1216	0.886968	0.909123	0.925196	0.694199	0.810824	0.803377	6.94661	6.48415	6.62613	0.17105
MAG-193	78.53	2.659	65.235	Present	Absent	Present	20	Medium	0.597	44713	2542052	d__Bacteria;p__Proteobacteria;c__Gammaproteobacteria;o__Burkholderiales;f__Rhodocyclaceae;g__Azonexus;s__	d__Bacteria;p__Proteobacteria;c__Betaproteobacteria;o__Rhodocyclales;f__Azonexaceae;g__Dechloromonas;s__	Ni	3.58956	3.4e-06	Absent	Absent	Absent	Present	Absent	Absent	Present	Present	Present	Present	103	0.0494722	0.0441604	0.044831	0.0683118	0.0703674	0.0685048	0.0744636	0.0788578	0.0795423	0.360042	0.350849	0.349248	0.651562	0.656468	0.667553	1.38568	1.80935	1.82866	0.712761	0.664737	0.677144	0.0418249
MAG-194	76.9	3.027	61.765	Absent	Absent	Absent	14	Medium	0.62	13331	2274114	d__Bacteria;p__Proteobacteria;c__Gammaproteobacteria;o__Burkholderiales;f__Rhodocyclaceae;g__Azonexus;s__	d__Bacteria;p__Proteobacteria;c__Betaproteobacteria;o__Rhodocyclales;f__Azonexaceae;g__Dechloromonas;s__	Ni	4.25344	5.93e-06	Absent	Absent	Absent	Absent	Absent	Present	Present	Present	Present	Present	68	0.294706	0.261873	0.309135	0.304508	0.317413	0.316808	0.174388	0.206474	0.208931	0.396562	0.394942	0.391088	1.15648	1.13155	1.14076	2.27021	4.31255	4.32133	3.14216	3.08899	3.17201	0.106369
MAG-195	91.46	0.789	87.515	Absent	Absent	Absent	18	Medium	0.586	23424	4047277	d__Bacteria;p__Proteobacteria;c__Gammaproteobacteria;o__Burkholderiales;f__Rhodocyclaceae;g__Propionivibrio;s__	d__Bacteria;p__Proteobacteria;c__Betaproteobacteria;o__Rhodocyclales;f__Rhodocyclaceae;g__Propionivibrio;s__	Cr	2.83211	6.02e-06	Absent	Absent	Absent	Absent	Absent	Present	Present	Present	Present	Present	9	0.0341354	0.0128901	0.0411236	0.0474786	0.0461022	0.0460758	0.0977406	0.107198	0.106203	0.0246884	0.0244665	0.0241697	0.0145737	0.0146937	0.0151753	0.028235	0.0329713	0.032528	0.030402	0.0282312	0.0295753	0.100184
MAG-196	95.54	0.473	93.175	Absent	Absent	Absent	19	Medium	0.603	23061	3261884	d__Bacteria;p__Proteobacteria;c__Gammaproteobacteria;o__Burkholderiales;f__Rhodocyclaceae;g__Accumulibacter;s__	d__Bacteria;p__Proteobacteria;c__Betaproteobacteria;o__;f__;g__Candidatus Accumulibacter;s__	-	-	-	Absent	Absent	Absent	Absent	Present	Absent	Present	Present	Present	Present	16	0.0538408	0.014127	0.13461	0.155661	0.165095	0.165662	0.0424419	0.0490493	0.0487337	0.0131311	0.0140973	0.0139091	0.00685123	0.00736195	0.00726312	0.0168486	0.0209165	0.0207985	0.012799	0.0114949	0.0117367	0.00392205
MAG-197	93.9	4.079	73.505	Present	Absent	Absent	18	Medium	0.642	28361	4528009	d__Bacteria;p__Proteobacteria;c__Gammaproteobacteria;o__Burkholderiales;f__Rhodocyclaceae;g__Accumulibacter;s__Accumulibacter phosphatis_C	d__Bacteria;p__Proteobacteria;c__Betaproteobacteria;o__;f__;g__Candidatus Accumulibacter;s__Accumulibacter phosphatis	-	-	-	Absent	Absent	Absent	Present	Absent	Present	Present	Present	Present	Present	79	0.118603	0.0449038	0.14195	0.537169	0.486553	0.493435	0.282278	0.283792	0.282859	0.0163788	0.0163787	0.0167282	0.0231734	0.021215	0.0211632	0.0448011	0.0622932	0.0628071	0.0185983	0.0179756	0.018437	0.00888291
MAG-198	92.93	3.091	77.475	Absent	Absent	Absent	16	Medium	0.636	14907	3659525	d__Bacteria;p__Proteobacteria;c__Gammaproteobacteria;o__Burkholderiales;f__Rhodocyclaceae;g__Accumulibacter;s__	d__Bacteria;p__Proteobacteria;c__Betaproteobacteria;o__;f__;g__Candidatus Accumulibacter;s__	CK	2.88207	0.000173	Absent	Absent	Absent	Present	Absent	Absent	Present	Present	Present	Present	40	0.146432	0.0433882	0.185423	0.199961	0.205045	0.208363	0.0746594	0.0798145	0.0806124	0.0141682	0.0143978	0.0144143	0.0185101	0.0190314	0.0185507	0.0333676	0.0419913	0.0412311	0.0272123	0.0246354	0.0255959	0.0864102
MAG-199	72.45	0.532	69.79	Absent	Absent	Absent	18	Medium	0.66	15247	3057625	d__Bacteria;p__Proteobacteria;c__Gammaproteobacteria;o__Burkholderiales;f__Rhodocyclaceae;g__Accumulibacter;s__	d__Bacteria;p__Proteobacteria;c__Betaproteobacteria;o__;f__;g__Candidatus Accumulibacter;s__	-	-	-	Absent	Absent	Absent	Present	Absent	Present	Present	Present	Present	Present	69	0.801697	0.214922	0.586857	1.84868	1.9797	1.95393	0.279802	0.310303	0.306457	0.0159593	0.0156017	0.0157273	0.0302862	0.0333638	0.0329655	0.0479156	0.0603406	0.0601743	0.0200012	0.0194613	0.0201131	0.010641
MAG-200	94.33	1.005	89.305	Absent	Absent	Absent	19	Medium	0.626	19725	3501550	d__Bacteria;p__Proteobacteria;c__Gammaproteobacteria;o__Burkholderiales;f__Rhodocyclaceae;g__Accumulibacter;s__	d__Bacteria;p__Proteobacteria;c__Betaproteobacteria;o__;f__;g__Candidatus Accumulibacter;s__	-	-	-	Absent	Absent	Absent	Present	Present	Present	Present	Present	Present	Present	43	0.308802	0.143207	0.249607	1.41687	1.32469	1.34072	0.55634	0.642821	0.639044	0.0309826	0.0320531	0.0312822	0.0218247	0.0142773	0.0139657	0.0327523	0.0427434	0.0428241	0.0188104	0.0185403	0.0188211	0.00997558
MAG-201	92.72	1.587	84.785	Absent	Absent	Absent	18	Medium	0.609	19825	3874446	d__Bacteria;p__Proteobacteria;c__Gammaproteobacteria;o__Burkholderiales;f__Rhodocyclaceae;g__Accumulibacter;s__Accumulibacter sp000584975	d__Bacteria;p__Proteobacteria;c__Betaproteobacteria;o__;f__;g__Candidatus Accumulibacter;s__	Cd	4.2411	0.000241	Absent	Absent	Absent	Absent	Absent	Present	Absent	Present	Present	Present	332	0.0887305	0.0379778	0.092314	0.944177	0.851194	0.868796	6.5579	6.21771	6.2099	0.029613	0.0328085	0.0322375	0.0604251	0.0434672	0.0430974	1.18722	2.04865	2.06116	0.0140506	0.0142174	0.0146766	0.00731145
MAG-202	87.76	0.95	83.01	Absent	Absent	Absent	16	Medium	0.616	15819	3664898	d__Bacteria;p__Proteobacteria;c__Gammaproteobacteria;o__Burkholderiales;f__Rhodocyclaceae;g__Accumulibacter;s__	d__Bacteria;p__Proteobacteria;c__Betaproteobacteria;o__;f__;g__Candidatus Accumulibacter;s__	CK	3.54893	1.21e-05	Absent	Absent	Absent	Absent	Present	Present	Absent	Present	Present	Present	266	0.238737	0.0978541	0.158073	0.278901	0.276736	0.281678	0.615426	0.597938	0.593542	0.0372141	0.0382349	0.0384865	0.0235669	0.0191147	0.0194853	0.137898	0.256421	0.25603	0.0221816	0.0226954	0.023564	0.00566376
MAG-203	95.26	1.005	90.235	Absent	Present	Absent	17	Medium	0.642	40012	3922603	d__Bacteria;p__Proteobacteria;c__Gammaproteobacteria;o__Burkholderiales;f__Rhodocyclaceae;g__Accumulibacter;s__Accumulibacter sp000585075	d__Bacteria;p__Proteobacteria;c__Betaproteobacteria;o__;f__;g__Candidatus Accumulibacter;s__	-	-	-	Absent	Absent	Absent	Present	Absent	Present	Present	Present	Present	Present	155	0.148214	0.0651851	0.242997	0.689021	0.664971	0.67493	0.305159	0.344202	0.338725	0.015743	0.0155585	0.0160769	0.121165	0.096253	0.0933068	0.0699161	0.101479	0.100284	0.0219332	0.0205794	0.0212983	0.00932908
MAG-204	94.43	6.297	62.945	Present	Present	Present	20	Medium	0.665	141007	5568989	d__Bacteria;p__Proteobacteria;c__Gammaproteobacteria;o__Burkholderiales;f__;g__;s__	d__Bacteria;p__Proteobacteria;c__Betaproteobacteria;o__Burkholderiales;f__;g__;s__	-	-	-	Absent	Absent	Absent	Absent	Present	Present	Absent	Present	Present	Absent	11	0.0384671	0.0297508	0.0572491	0.134136	0.142993	0.139797	1.02365	1.18117	1.16768	3.55614	3.7335	3.64561	0.129852	0.128254	0.127653	0.753425	0.904159	0.898412	0.049503	0.0526941	0.0526771	0.0878399
MAG-205	94.78	1.895	85.305	Present	Absent	Present	19	Medium	0.712	37809	5489972	d__Bacteria;p__Proteobacteria;c__Gammaproteobacteria;o__Burkholderiales;f__;g__;s__	d__Bacteria;p__Proteobacteria;c__Betaproteobacteria;o__Burkholderiales;f__;g__;s__	Cd	2.81791	7.03e-05	Absent	Absent	Absent	Absent	Absent	Present	Absent	Present	Present	Present	4	0.0465518	0.0628331	0.0615725	0.0680749	0.0708179	0.0679034	0.0701691	0.0986959	0.0979456	0.0962453	0.105275	0.1009	0.0576195	0.0551852	0.0524076	0.0415318	0.0554504	0.0535676	0.0141446	0.0140715	0.0147852	0.014605
MAG-206	81.25	1.311	74.695	Present	Absent	Absent	16	Medium	0.663	85093	3752533	d__Bacteria;p__Proteobacteria;c__Gammaproteobacteria;o__Burkholderiales;f__Burkholderiaceae;g__Hydrogenophaga;s__	d__Bacteria;p__Proteobacteria;c__Betaproteobacteria;o__Burkholderiales;f__Burkholderiaceae;g__Hydrogenophaga;s__	CK	3.06278	0.00212722	Absent	Absent	Absent	Absent	Present	Present	Present	Present	Present	Absent	20	0.174841	0.507847	0.134799	0.0743585	0.0793151	0.078548	0.024528	0.0276081	0.0274577	0.0330648	0.0327172	0.0329254	0.0441032	0.0446424	0.0451226	0.0235973	0.0252595	0.0252756	0.0354758	0.0349976	0.0364758	0.0543847
MAG-207	92.79	2.18	81.89	Absent	Absent	Absent	18	Medium	0.647	152406	3451868	d__Bacteria;p__Proteobacteria;c__Gammaproteobacteria;o__Burkholderiales;f__Burkholderiaceae;g__SCMQ01;s__	d__Bacteria;p__Proteobacteria;c__Betaproteobacteria;o__Burkholderiales;f__Burkholderiaceae;g__;s__	Cr	3.81841	0.000168	Absent	Absent	Absent	Absent	Present	Present	Absent	Present	Present	Absent	25	0.0172325	0.0224704	0.0210828	0.0351788	0.0360778	0.0355858	0.013295	0.0148861	0.0150893	0.0141279	0.0136408	0.0132571	0.019083	0.0195595	0.018586	0.013785	0.0150369	0.0142339	0.0127813	0.0125584	0.0127052	0.0972838
MAG-208	78.92	2.041	68.715	Absent	Absent	Absent	17	Medium	0.658	8396	2611533	d__Bacteria;p__Proteobacteria;c__Gammaproteobacteria;o__Burkholderiales;f__Burkholderiaceae;g__Comamonas_D;s__	d__Bacteria;p__Proteobacteria;c__Betaproteobacteria;o__Burkholderiales;f__Burkholderiaceae;g__Comamonas;s__	Cr	2.83758	8.76e-05	Absent	Absent	Absent	Present	Absent	Present	Present	Present	Absent	Present	22	0.07066	0.0463653	0.0318263	0.031239	0.0307669	0.0318296	0.0104058	0.0114495	0.0119926	0.037604	0.0388539	0.0379563	0.0211719	0.0220242	0.0218923	0.0262729	0.0303517	0.0303698	0.0199242	0.0199917	0.0204421	0.0611657
MAG-209	92.17	8.024	52.05	Present	Absent	Absent	20	Medium	0.665	122217	6298909	d__Bacteria;p__Proteobacteria;c__Gammaproteobacteria;o__Burkholderiales;f__Burkholderiaceae;g__Comamonas;s__Comamonas acidovorans	d__Bacteria;p__Proteobacteria;c__Betaproteobacteria;o__Burkholderiales;f__Burkholderiaceae;g__Comamonas;s__Delftia acidovorans	Cd	4.16779	2.72e-05	Absent	Absent	Absent	Absent	Present	Present	Absent	Present	Present	Absent	357	0.0164365	0.0173706	0.0172636	0.813394	0.815405	0.805459	0.196962	0.250669	0.248979	5.249	5.10746	5.00842	0.0200967	0.0205008	0.0202071	0.0536438	0.0514468	0.0501435	0.335663	0.322242	0.339291	0.0228819
MAG-210	90.43	2.911	75.875	Absent	Absent	Absent	17	Medium	0.69	18835	4765622	d__Bacteria;p__Proteobacteria;c__Gammaproteobacteria;o__Burkholderiales;f__Burkholderiaceae;g__Rhodoferax;s__	d__Bacteria;p__Proteobacteria;c__Betaproteobacteria;o__Burkholderiales;f__Burkholderiaceae;g__Rhodoferax;s__	Cr	3.05514	0.000147	Absent	Absent	Absent	Absent	Present	Absent	Absent	Present	Present	Absent	18	0.070984	0.11678	0.0785968	0.118355	0.120188	0.116079	0.0178683	0.0212521	0.0208837	0.012028	0.0122081	0.0118862	0.103185	0.100436	0.0992112	0.0168532	0.0169438	0.0166183	0.0107878	0.01033	0.0105384	0.129975
MAG-211	84.59	1.698	76.1	Present	Present	Present	17	Medium	0.711	42485	5005045	d__Bacteria;p__Proteobacteria;c__Gammaproteobacteria;o__Burkholderiales;f__Burkholderiaceae;g__JOSHI-001;s__	d__Bacteria;p__Proteobacteria;c__Betaproteobacteria;o__Burkholderiales;f__Burkholderiaceae;g__;s__	-	-	-	Absent	Absent	Absent	Absent	Absent	Present	Present	Present	Present	Absent	5	0.104533	0.117261	0.108445	0.243948	0.24372	0.237391	0.0542547	0.0575507	0.0564159	0.0132219	0.0138533	0.0129424	0.186373	0.188983	0.183853	0.103479	0.112245	0.108317	0.0241293	0.0268535	0.0285593	0.205913
MAG-212	68.96	1.724	60.34	Present	Present	Present	19	Medium	0.69	90330	4965000	d__Bacteria;p__Proteobacteria;c__Gammaproteobacteria;o__Burkholderiales;f__Burkholderiaceae;g__Rubrivivax;s__	d__Bacteria;p__Proteobacteria;c__Betaproteobacteria;o__Burkholderiales;f__Burkholderiaceae;g__Rubrivivax;s__	Cr	4.63829	0.000182	Absent	Absent	Absent	Absent	Present	Present	Present	Present	Present	Absent	12	0.0607918	0.065676	0.0877078	0.168789	0.173584	0.169926	0.0747697	0.0760052	0.0760067	0.0313137	0.0298667	0.0297753	0.0883259	0.0899908	0.0887872	0.0796794	0.0843799	0.0832864	0.0325628	0.0329517	0.0342177	6.50818
MAG-213	61.95	2.689	48.505	Absent	Present	Absent	14	Medium	0.721	5747	3450525	d__Bacteria;p__Proteobacteria;c__Gammaproteobacteria;o__Burkholderiales;f__Burkholderiaceae;g__Rubrivivax;s__	d__Bacteria;p__Proteobacteria;c__Betaproteobacteria;o__Burkholderiales;f__Burkholderiaceae;g__Rubrivivax;s__	Cr	4.41594	0.000147	Absent	Absent	Absent	Present	Absent	Absent	Absent	Present	Present	Absent	10	1.06907	1.3715	1.80622	2.08818	2.11205	2.04263	0.373377	0.439307	0.430272	0.0185928	0.018614	0.0181945	0.973907	0.941492	0.902072	1.3261	1.33988	1.29219	0.0245051	0.0246402	0.0250428	2.69205
MAG-214	71.62	2.298	60.13	Present	Absent	Present	19	Medium	0.716	71864	5255933	d__Bacteria;p__Proteobacteria;c__Gammaproteobacteria;o__Burkholderiales;f__Burkholderiaceae;g__Rubrivivax;s__	d__Bacteria;p__Proteobacteria;c__Betaproteobacteria;o__Burkholderiales;f__Burkholderiaceae;g__Rubrivivax;s__	Cr	3.36172	0.000244	Absent	Absent	Absent	Present	Absent	Present	Present	Present	Present	Absent	8	0.0612128	0.0661777	0.0846319	0.23323	0.238951	0.233369	0.0458733	0.0479618	0.0482615	0.00866024	0.00891055	0.00896866	0.107941	0.109809	0.106272	0.0730069	0.0834752	0.0826545	0.015068	0.0142483	0.0150053	0.354058
MAG-215	73.14	1.26	66.84	Absent	Present	Absent	16	Medium	0.714	29028	4589012	d__Bacteria;p__Proteobacteria;c__Gammaproteobacteria;o__Burkholderiales;f__Burkholderiaceae;g__Rubrivivax;s__	d__Bacteria;p__Proteobacteria;c__Betaproteobacteria;o__Burkholderiales;f__Burkholderiaceae;g__Rubrivivax;s__	-	-	-	Absent	Absent	Absent	Absent	Present	Absent	Present	Absent	Present	Absent	5	0.13985	0.141026	0.181303	0.310332	0.320926	0.310856	0.0850588	0.0867432	0.0851981	0.00730208	0.00743875	0.00716139	0.141919	0.138432	0.133955	0.0426561	0.0477666	0.0464135	0.0103756	0.0104534	0.0107555	0.222767
MAG-216	70.61	1.8	61.61	Present	Present	Absent	17	Medium	0.713	23723	4431608	d__Bacteria;p__Proteobacteria;c__Gammaproteobacteria;o__Burkholderiales;f__Burkholderiaceae;g__Rubrivivax;s__	d__Bacteria;p__Proteobacteria;c__Betaproteobacteria;o__Burkholderiales;f__Burkholderiaceae;g__Rubrivivax;s__	-	-	-	Absent	Absent	Absent	Present	Absent	Absent	Present	Present	Present	Absent	5	0.108379	0.114159	0.144031	0.30998	0.322493	0.314054	0.144498	0.173709	0.170086	0.00596006	0.00599134	0.00590791	0.128641	0.128428	0.124672	0.0433115	0.049862	0.0475917	0.00954765	0.00957308	0.0101378	0.226301
MAG-217	75.17	3.271	58.815	Absent	Absent	Absent	20	Medium	0.705	23241	5386116	d__Bacteria;p__Proteobacteria;c__Gammaproteobacteria;o__Burkholderiales;f__Burkholderiaceae;g__Rubrivivax;s__	d__Bacteria;p__Proteobacteria;c__Betaproteobacteria;o__Burkholderiales;f__Burkholderiaceae;g__Rubrivivax;s__	Cr	3.36334	6.95e-05	Absent	Absent	Absent	Absent	Absent	Absent	Present	Present	Present	Absent	2	0.179524	0.139863	0.21646	0.293809	0.316916	0.308214	0.152106	0.130485	0.128535	0.00741074	0.00732016	0.00721142	0.10132	0.0986994	0.096228	0.074457	0.0914033	0.0892147	0.012841	0.0127818	0.0137864	0.499401
MAG-218	82.65	2.803	68.635	Absent	Present	Absent	17	Medium	0.723	34760	4313487	d__Bacteria;p__Proteobacteria;c__Gammaproteobacteria;o__Burkholderiales;f__Burkholderiaceae;g__Rubrivivax;s__	d__Bacteria;p__Proteobacteria;c__Betaproteobacteria;o__Burkholderiales;f__Burkholderiaceae;g__Rubrivivax;s__	Cr	3.30278	5.38e-05	Absent	Absent	Absent	Present	Absent	Absent	Present	Absent	Present	Absent	3	0.139165	0.0932124	0.194022	0.246658	0.26104	0.254097	0.0710291	0.0666964	0.0672307	0.00698855	0.00755333	0.00719369	0.0949543	0.0957499	0.0918403	0.043772	0.0495418	0.0485159	0.0111298	0.0104899	0.0114653	0.335755
MAG-219	83.39	7.322	46.78	Present	Present	Present	19	Medium	0.686	29181	5017708	d__Bacteria;p__Proteobacteria;c__Gammaproteobacteria;o__Burkholderiales;f__Burkholderiaceae;g__Rubrivivax;s__	d__Bacteria;p__Proteobacteria;c__Betaproteobacteria;o__Burkholderiales;f__Burkholderiaceae;g__Rubrivivax;s__	-	-	-	Absent	Absent	Absent	Present	Present	Present	Absent	Present	Present	Absent	9	0.940791	0.644573	1.0856	1.01794	1.07865	1.04833	0.104707	0.158521	0.15624	0.0170519	0.0176016	0.017254	0.162979	0.161914	0.158759	0.0433997	0.0483484	0.0477525	0.0181649	0.0175813	0.018538	2.40048
MAG-220	67.24	1.724	58.62	Present	Present	Present	14	Medium	0.709	18490	3927974	d__Bacteria;p__Proteobacteria;c__Gammaproteobacteria;o__Burkholderiales;f__Burkholderiaceae;g__Rubrivivax;s__	d__Bacteria;p__Proteobacteria;c__Betaproteobacteria;o__Burkholderiales;f__Burkholderiaceae;g__Rubrivivax;s__	-	-	-	Absent	Absent	Absent	Absent	Present	Present	Absent	Present	Present	Absent	6	0.365234	0.40706	0.489865	1.28908	1.31888	1.25812	0.24437	0.292184	0.290434	0.0655639	0.0609595	0.0572466	1.07107	1.04136	1.00619	0.841972	0.983969	0.949761	0.266652	0.245325	0.269031	0.192059
MAG-221	78.41	0.467	76.075	Absent	Absent	Absent	18	Medium	0.685	23573	3931503	d__Bacteria;p__Proteobacteria;c__Gammaproteobacteria;o__Burkholderiales;f__Burkholderiaceae;g__JOSHI-001;s__	d__Bacteria;p__Proteobacteria;c__Betaproteobacteria;o__Burkholderiales;f__Burkholderiaceae;g__;s__	-	-	-	Absent	Absent	Absent	Present	Absent	Present	Present	Present	Present	Absent	8	0.179241	0.109252	0.235935	0.241525	0.269599	0.26228	0.0715941	0.092702	0.0899584	0.0194219	0.0217213	0.0210316	0.0726475	0.0735698	0.0723314	0.0375286	0.0433733	0.0426406	0.0153678	0.0150891	0.0162275	0.139868
MAG-222	88.05	6.658	54.76	Absent	Absent	Absent	20	Medium	0.696	94489	5880000	d__Bacteria;p__Proteobacteria;c__Gammaproteobacteria;o__Burkholderiales;f__Burkholderiaceae;g__Pelomonas;s__	d__Bacteria;p__Proteobacteria;c__Betaproteobacteria;o__Burkholderiales;f__Burkholderiaceae;g__Pelomonas;s__	-	-	-	Absent	Absent	Absent	Absent	Present	Present	Present	Present	Present	Absent	55	0.0242951	0.027418	0.0306017	0.0632215	0.0651464	0.0634693	0.0193152	0.0203833	0.0203874	0.135791	0.118772	0.114798	0.0320694	0.0327068	0.0320879	0.02131	0.0234598	0.0228965	3.28138	2.92299	3.1382	0.0666081
MAG-223	53.44	0	53.44	Absent	Absent	Absent	15	Medium	0.712	2871	3419545	d__Bacteria;p__Proteobacteria;c__Gammaproteobacteria;o__Burkholderiales;f__Burkholderiaceae;g__Ideonella_A;s__	d__Bacteria;p__Proteobacteria;c__Betaproteobacteria;o__Burkholderiales;f__Burkholderiaceae;g__Ideonella;s__	CK	2.69414	0.0161838	Absent	Absent	Absent	Absent	Absent	Absent	Absent	Absent	Present	Absent	1	0.100038	0.153514	0.0753525	0.123048	0.131838	0.127328	0.0285048	0.0312124	0.0315116	0.0112444	0.0115597	0.0113883	0.0798026	0.075811	0.072501	0.0349493	0.0368673	0.0356477	0.0215499	0.021235	0.0223536	0.0950762
MAG-224	93.52	0.613	90.455	Present	Absent	Absent	19	Medium	0.626	187324	3761777	d__Bacteria;p__Proteobacteria;c__Gammaproteobacteria;o__Burkholderiales;f__Palsa-1005;g__;s__	d__Bacteria;p__Proteobacteria;c__Betaproteobacteria;o__Burkholderiales;f__;g__;s__	CK	3.56653	0.00420313	Absent	Absent	Absent	Present	Absent	Present	Present	Absent	Absent	Absent	4	0.372089	0.934417	0.619558	0.0910511	0.0964523	0.0949219	0.00402982	0.00527408	0.00539351	0.00246328	0.00236383	0.00230303	0.00516751	0.00562959	0.00532425	0.00373032	0.00386899	0.00374582	0.00225823	0.00229934	0.00228546	0.00341904
MAG-225	77.2	2.234	66.03	Present	Absent	Absent	10	Medium	0.517	2616	2289081	d__Bacteria;p__Proteobacteria;c__Gammaproteobacteria;o__Pseudomonadales;f__Moraxellaceae;g__Acinetobacter;s__Acinetobacter sp001696615	d__Bacteria;p__Proteobacteria;c__Gammaproteobacteria;o__Pseudomonadales;f__Moraxellaceae;g__Acinetobacter;s__	CK	2.86961	0.0024524	Absent	Absent	Absent	Absent	Absent	Present	Absent	Present	Absent	Present	3	0.00094	0.00180756	0.0380631	0.000274	0	0.000307	0	0	0	0.000378	0	0.00043	0	0	0.00033	0.000611	0.000604	0.000467	0	0	0	0.000305
MAG-226	97	1.747	88.265	Present	Present	Absent	17	Medium	0.416	19851	3139179	d__Bacteria;p__Proteobacteria;c__Gammaproteobacteria;o__Pseudomonadales;f__Moraxellaceae;g__Acinetobacter;s__Acinetobacter johnsonii	d__Bacteria;p__Proteobacteria;c__Gammaproteobacteria;o__Pseudomonadales;f__Moraxellaceae;g__Acinetobacter;s__Acinetobacter johnsonii	-	-	-	Absent	Absent	Absent	Absent	Absent	Present	Absent	Present	Absent	Present	9	0.00215076	0.00353334	0.0468511	0.00219587	0.00211797	0.00206687	0.00240493	0.00291271	0.0026479	0.00519923	0.00517607	0.00550553	0.00593751	0.00623583	0.00647707	0.408298	0.27244	0.286725	0.00480666	0.00454573	0.00441327	0.0046482
MAG-227	99.86	0.267	98.525	Present	Absent	Present	20	Medium	0.385	52507	3312952	d__Bacteria;p__Proteobacteria;c__Gammaproteobacteria;o__Pseudomonadales;f__Moraxellaceae;g__Acinetobacter;s__Acinetobacter junii	d__Bacteria;p__Proteobacteria;c__Gammaproteobacteria;o__Pseudomonadales;f__Moraxellaceae;g__Acinetobacter;s__Acinetobacter junii	Cr	3.63264	0.000387	Absent	Absent	Absent	Absent	Absent	Present	Absent	Present	Absent	Present	32	0.00319076	0.0275082	0.00178564	0.077368	0.0723914	0.0760765	0.0178924	0.0123021	0.0128307	0.00082	0.000726	0.000693	0.0995715	0.0995524	0.10585	0.0292009	0.0213889	0.022406	0.000955	0.000951	0.000654	0.257597
MAG-228	99.24	2.028	89.1	Present	Absent	Absent	19	Medium	0.63	139169	5624045	d__Bacteria;p__Proteobacteria;c__Gammaproteobacteria;o__Xanthomonadales;f__Rhodanobacteraceae;g__Tahibacter;s__	d__Bacteria;p__Proteobacteria;c__Gammaproteobacteria;o__Xanthomonadales;f__Rhodanobacteraceae;g__;s__	Cr	3.11404	0.000194	Absent	Absent	Absent	Absent	Present	Absent	Present	Present	Present	Present	5	0.0279762	0.0260247	0.0716371	0.0456611	0.0511597	0.0519014	0.0503611	0.0474311	0.0474819	0.00394369	0.00427493	0.00432311	0.0136857	0.0106383	0.0104813	0.0250176	0.0366306	0.0372304	0.00644883	0.00660681	0.00662852	0.232828
MAG-229	96.25	1.333	89.585	Present	Absent	Absent	19	Medium	0.665	213283	4467481	d__Bacteria;p__Proteobacteria;c__Gammaproteobacteria;o__Xanthomonadales;f__Xanthomonadaceae;g__SCMT01;s__	d__Bacteria;p__Proteobacteria;c__Gammaproteobacteria;o__Xanthomonadales;f__Xanthomonadaceae;g__;s__	Ni	2.87769	8.37e-06	Absent	Absent	Absent	Absent	Present	Absent	Absent	Present	Present	Present	5	0.0164998	0.0469721	0.0127888	0.0110729	0.010678	0.0108797	0.00822762	0.0103649	0.0105316	0.0442506	0.0502205	0.0504621	0.265136	0.251058	0.248901	0.0527822	0.0602329	0.0618696	0.0212995	0.0199305	0.0218605	0.00358045
MAG-230	89.38	3.019	74.285	Present	Absent	Absent	17	Medium	0.667	140393	3509577	d__Bacteria;p__Proteobacteria;c__Gammaproteobacteria;o__Xanthomonadales;f__Xanthomonadaceae;g__Pseudoxanthomonas_A;s__Pseudoxanthomonas_A mexicana	d__Bacteria;p__Proteobacteria;c__Gammaproteobacteria;o__Xanthomonadales;f__Xanthomonadaceae;g__Pseudoxanthomonas;s__Pseudoxanthomonas mexicana	-	-	-	Absent	Absent	Absent	Present	Absent	Absent	Absent	Present	Present	Present	192	0.0313184	0.0287529	0.0277465	0.0200213	0.0219085	0.021644	0.020544	0.0334562	0.0329972	9.11491	10.194	9.94939	0.0243122	0.0217748	0.0218529	0.0253034	0.048595	0.0465335	0.0220026	0.0236332	0.0259376	0.00980259
MAG-231	74.14	2.103	63.625	Present	Absent	Absent	14	Medium	0.707	5377	2866713	d__Bacteria;p__Proteobacteria;c__Gammaproteobacteria;o__Xanthomonadales;f__Ahniellaceae;g__;s__	d__Bacteria;p__Proteobacteria;c__Gammaproteobacteria;o__Xanthomonadales;f__Ahniellaceae;g__;s__	CK	3.28545	9.44e-05	Absent	Absent	Absent	Absent	Absent	Absent	Present	Present	Absent	Present	4	0.0976962	0.0800125	0.188089	0.244275	0.260914	0.250383	0.145354	0.227013	0.222917	0.0511648	0.0584277	0.0552142	0.208256	0.201086	0.191661	0.0702255	0.100981	0.0977005	0.0230336	0.0232961	0.0266184	0.00567086
MAG-232	79.61	6.481	47.205	Absent	Absent	Absent	16	Medium	0.688	5617	4486353	d__Bacteria;p__Proteobacteria;c__Gammaproteobacteria;o__Xanthomonadales;f__SZUA-5;g__;s__	d__Bacteria;p__Proteobacteria;c__Gammaproteobacteria;o__Xanthomonadales;f__Rhodanobacteraceae;g__;s__	-	-	-	Absent	Absent	Absent	Absent	Absent	Absent	Present	Present	Present	Present	2	0.0811328	0.0541832	0.148905	0.0313146	0.0341934	0.0345311	0.00952694	0.00977543	0.00984631	0.00689	0.00783463	0.00765878	0.0738573	0.0744466	0.0721898	0.117457	0.137517	0.132616	0.0435771	0.043552	0.0482735	0.00375584
MAG-233	95.07	3.072	79.71	Present	Absent	Absent	20	Medium	0.603	12755	3503121	d__Bacteria;p__Proteobacteria;c__Gammaproteobacteria;o__Competibacterales;f__Competibacteraceae;g__Contendobacter;s__Contendobacter sp002352185	d__Bacteria;p__Proteobacteria;c__Gammaproteobacteria;o__;f__Candidatus Competibacteraceae;g__Competibacter;s__	-	-	-	Absent	Absent	Absent	Absent	Present	Absent	Absent	Present	Present	Present	13	0.174952	0.0441078	0.237916	0.215644	0.24112	0.24216	0.052795	0.0506973	0.0501711	0.00915216	0.00881174	0.00874097	0.00412218	0.00384727	0.00400798	0.00441855	0.00572264	0.00590257	0.00359376	0.00359722	0.00361778	0.00592278
MAG-234	62.95	2.937	48.265	Absent	Absent	Absent	15	Medium	0.594	3454	2744274	d__Bacteria;p__Proteobacteria;c__Gammaproteobacteria;o__Competibacterales;f__Competibacteraceae;g__Competibacter;s__	d__Bacteria;p__Proteobacteria;c__Gammaproteobacteria;o__;f__Candidatus Competibacteraceae;g__Competibacter;s__	-	-	-	Absent	Absent	Absent	Absent	Present	Absent	Present	Present	Absent	Absent	9	0.368325	0.0765789	0.495941	0.110399	0.148366	0.145384	0.0159616	0.0186057	0.0183169	0.00556967	0.00577931	0.00620879	0.00397464	0.00373704	0.0038133	0.00304265	0.00529566	0.0053944	0.00164412	0.00165155	0.00164478	0.00984057
MAG-235	72.41	4.166	51.58	Present	Absent	Absent	19	Medium	0.638	31773	2760939	d__Bacteria;p__Proteobacteria;c__Gammaproteobacteria;o__Competibacterales;f__Competibacteraceae;g__Competibacter;s__	d__Bacteria;p__Proteobacteria;c__Gammaproteobacteria;o__;f__Candidatus Competibacteraceae;g__;s__	CK	3.56998	0.000179	Absent	Absent	Absent	Absent	Absent	Absent	Present	Present	Absent	Present	10	0.91525	0.254218	1.03608	0.264411	0.356923	0.346609	0.0636991	0.067266	0.0675614	0.0174559	0.0213013	0.0211893	0.00703814	0.00699851	0.00678326	0.00974866	0.0212706	0.022093	0.00442571	0.00501188	0.00491288	0.0573605
MAG-236	57.87	1.613	49.805	Absent	Absent	Absent	13	Medium	0.635	5498	1806837	d__Bacteria;p__Proteobacteria;c__Gammaproteobacteria;o__Competibacterales;f__Competibacteraceae;g__Competibacter;s__	d__Bacteria;p__Proteobacteria;c__Gammaproteobacteria;o__;f__Candidatus Competibacteraceae;g__Competibacter;s__	CK	3.05216	0.000157	Absent	Absent	Absent	Absent	Absent	Absent	Absent	Present	Absent	Absent	5	0.355973	0.0924789	0.478844	0.111924	0.150823	0.147208	0.0199577	0.0225993	0.0237569	0.00683119	0.0077295	0.00723429	0.00397618	0.00386945	0.00354377	0.00630213	0.0100194	0.0104889	0.00400292	0.00378497	0.0041695	0.0169174
MAG-237	96.66	8.238	55.47	Present	Present	Present	19	Medium	0.611	13698	8537399	d__Bacteria;p__Proteobacteria;c__Gammaproteobacteria;o__Steroidobacterales;f__Steroidobacteraceae;g__Steroidobacter;s__	d__Bacteria;p__Proteobacteria;c__Gammaproteobacteria;o__Nevskiales;f__Sinobacteraceae;g__Steroidobacter;s__	Cd	2.8032	0.000154	Absent	Absent	Absent	Absent	Absent	Present	Present	Present	Present	Present	2	0.00780068	0.00686066	0.00791095	0.0830026	0.0856717	0.0851749	0.126381	0.158999	0.15712	0.0187278	0.0188908	0.0190296	0.0073978	0.00788383	0.00800685	0.00430871	0.00445723	0.00445009	0.00302406	0.00348132	0.00325499	0.00743271
MAG-238	87.15	1.965	77.325	Present	Absent	Present	19	Medium	0.711	139232	3377543	d__Bacteria;p__Proteobacteria;c__Gammaproteobacteria;o__GCA-2729495;f__GCA-2729495;g__;s__	d__Bacteria;p__Proteobacteria;c__Gammaproteobacteria;o__Chromatiales;f__;g__;s__	-	-	-	Absent	Absent	Absent	Absent	Absent	Absent	Absent	Present	Present	Absent	0	0.0195344	0.0219167	0.0136511	0.0155917	0.0146823	0.0145749	0.00740616	0.00859764	0.00837151	0.00307141	0.00330637	0.00355513	0.00437846	0.00470149	0.00447465	0.251232	0.219079	0.213358	0.0917361	0.0852147	0.0926249	0.0028397
MAG-239	89.57	1.437	82.385	Absent	Present	Absent	20	Medium	0.682	76595	3503080	d__Bacteria;p__Proteobacteria;c__Gammaproteobacteria;o__GCA-2729495;f__GCA-2729495;g__;s__	d__Bacteria;p__Proteobacteria;c__Gammaproteobacteria;o__Chromatiales;f__;g__;s__	CK	2.93488	3.7e-06	Absent	Absent	Absent	Absent	Absent	Absent	Present	Present	Present	Absent	2	0.0837448	0.0716726	0.122873	0.0945512	0.10212	0.0995245	0.0956352	0.107796	0.108028	0.0378689	0.0393657	0.0383846	0.0128735	0.0126811	0.0127606	0.0113901	0.0133217	0.0129859	0.00579645	0.00584607	0.00634927	0.00179832
MAG-240	56.42	1.724	47.8	Present	Absent	Present	12	Medium	0.634	9514	1981227	d__Bacteria;p__Proteobacteria;c__Gammaproteobacteria;o__GCA-2729495;f__GCA-2729495;g__;s__	d__Bacteria;p__Proteobacteria;c__Gammaproteobacteria;o__Chromatiales;f__;g__;s__	-	-	-	Absent	Absent	Absent	Present	Absent	Absent	Present	Absent	Present	Absent	0	0.022694	0.02064	0.0282771	0.0742494	0.0760608	0.0750911	0.0298406	0.0361065	0.0352574	0.0177332	0.0162075	0.0156154	0.00156961	0.00182521	0.00165633	0.00989746	0.00956852	0.00949316	0.00577043	0.00508537	0.00557496	0.00179702
MAG-241	99.13	2.173	88.265	Present	Absent	Absent	21	Medium	0.613	71533	8082235	d__Bacteria;p__Acidobacteriota;c__Acidobacteriae;o__Bryobacterales;f__Bryobacteraceae;g__Ga0077553;s__	d__Bacteria;p__Acidobacteria;c__Acidobacteriia;o__Bryobacterales;f__;g__;s__	-	-	-	Absent	Absent	Present	Absent	Absent	Absent	Absent	Absent	Present	Absent	0	0.0813901	0.120663	0.0623291	0.052474	0.0527515	0.0538362	0.0212067	0.0159239	0.0161639	0.00031	0.000302	0.000355	0.0938722	0.092141	0.0936039	0.0417761	0.0538234	0.0546957	0.258343	0.243417	0.246508	0.000272
MAG-242	79.48	2.197	68.495	Absent	Absent	Absent	17	Medium	0.618	8559	6908704	d__Bacteria;p__Acidobacteriota;c__Acidobacteriae;o__Bryobacterales;f__Bryobacteraceae;g__;s__	d__Bacteria;p__Acidobacteria;c__Acidobacteriia;o__Bryobacterales;f__;g__;s__	CK	2.83523	0.000104	Absent	Absent	Present	Absent	Absent	Absent	Absent	Absent	Absent	Absent	0	0.0755009	0.0428626	0.0861164	0.0861798	0.0905555	0.0894247	0.0345382	0.0232667	0.0231318	0.00175195	0.00193416	0.00193022	0.0651191	0.0629092	0.0638132	0.0341541	0.0384339	0.0382249	0.0048897	0.00532517	0.005319	0.000115
MAG-243	99.12	8.388	57.18	Present	Absent	Present	19	Medium	0.609	25482	10127521	d__Bacteria;p__Acidobacteriota;c__Acidobacteriae;o__Bryobacterales;f__Bryobacteraceae;g__;s__	d__Bacteria;p__Acidobacteria;c__Acidobacteriia;o__Bryobacterales;f__;g__;s__	Cd	3.17221	9.71e-05	Absent	Absent	Present	Absent	Absent	Absent	Absent	Present	Absent	Absent	2	0.0908776	0.0608694	0.119499	0.135305	0.130547	0.134543	0.45694	0.272064	0.276195	0.142541	0.123458	0.12157	0.0825964	0.0822308	0.0834429	0.248711	0.252274	0.250823	0.0188702	0.0181738	0.0181801	0.0123274
MAG-244	99.13	5.004	74.11	Present	Absent	Absent	21	Medium	0.627	31544	10058487	d__Bacteria;p__Acidobacteriota;c__Acidobacteriae;o__Bryobacterales;f__Bryobacteraceae;g__;s__	d__Bacteria;p__Acidobacteria;c__Acidobacteriia;o__Bryobacterales;f__;g__;s__	Cr	2.92138	0.000145	Absent	Absent	Present	Absent	Present	Absent	Absent	Present	Absent	Absent	0	0.00710477	0.00537747	0.00868323	0.00664243	0.00655588	0.00655243	0.00661469	0.00417908	0.00407677	0.00170836	0.00170159	0.00169372	0.0057584	0.0054888	0.00558187	0.00723391	0.00629393	0.00624729	0.00053	0.000623	0.000606	0.122365
MAG-245	93.31	0.917	88.725	Present	Absent	Present	20	Medium	0.618	20312	8229935	d__Bacteria;p__Acidobacteriota;c__Acidobacteriae;o__Bryobacterales;f__Bryobacteraceae;g__;s__	d__Bacteria;p__Acidobacteria;c__Acidobacteriia;o__Bryobacterales;f__;g__;s__	CK	2.56303	6.07e-05	Absent	Absent	Present	Absent	Absent	Absent	Absent	Present	Absent	Absent	2	0.033944	0.0148706	0.0470461	0.0359918	0.0263253	0.0281387	0.00790924	0.00442319	0.00428855	0.00456693	0.00474173	0.00452671	0.0148261	0.014655	0.014611	0.00712868	0.0050227	0.00440758	0.00101898	0.00103864	0.000979	0.000635
MAG-246	61	2.367	49.165	Absent	Absent	Absent	17	Medium	0.61	5654	6009070	d__Bacteria;p__Acidobacteriota;c__Acidobacteriae;o__Bryobacterales;f__Bryobacteraceae;g__;s__	d__Bacteria;p__Acidobacteria;c__Acidobacteriia;o__Bryobacterales;f__;g__;s__	CK	2.73306	0.000788	Absent	Absent	Present	Absent	Absent	Absent	Absent	Present	Absent	Absent	1	0.0520734	0.0281573	0.0685569	0.0344408	0.0308131	0.0314621	0.017597	0.0173608	0.0177147	0.0217062	0.0225347	0.0212711	0.0421137	0.0422665	0.0411845	0.0228592	0.0218012	0.0216262	0.017443	0.0178899	0.0178811	0.00431531
MAG-247	91.45	2.564	78.63	Present	Present	Present	21	High	0.518	27878	3614633	d__Bacteria;p__Acidobacteriota;c__Blastocatellia;o__Pyrinomonadales;f__Pyrinomonadaceae;g__OLB17;s__	d__Bacteria;p__Acidobacteria;c__Blastocatellia;o__;f__;g__;s__	Ni	3.21103	7.24e-05	Absent	Absent	Present	Absent	Absent	Absent	Absent	Present	Absent	Absent	0	0.0182829	0.0319635	0.0200246	0.162553	0.184484	0.184625	0.182276	0.253486	0.261295	0.158854	0.158225	0.161199	0.243928	0.258229	0.273927	0.260873	0.298237	0.308182	0.105588	0.10685	0.100545	0.00616039
MAG-248	92.3	1.923	82.685	Present	Present	Present	21	High	0.533	21893	3307635	d__Bacteria;p__Acidobacteriota;c__Blastocatellia;o__Pyrinomonadales;f__Pyrinomonadaceae;g__OLB17;s__OLB17 sp002333435	d__Bacteria;p__Acidobacteria;c__Blastocatellia;o__;f__;g__;s__	Cd	3.41352	1.05e-05	Absent	Absent	Absent	Absent	Absent	Absent	Absent	Present	Absent	Absent	1	0.0413062	0.0335413	0.0676063	0.177198	0.198687	0.202046	0.495042	0.644729	0.652743	0.271021	0.279787	0.288547	0.160584	0.165937	0.176366	0.117351	0.147321	0.153109	0.0462714	0.053044	0.0514235	0.00154053
MAG-249	95.72	1.756	86.94	Present	Present	Present	20	High	0.52	163108	3883780	d__Bacteria;p__Acidobacteriota;c__Blastocatellia;o__Pyrinomonadales;f__Pyrinomonadaceae;g__OLB17;s__	d__Bacteria;p__Acidobacteria;c__Blastocatellia;o__;f__;g__;s__	Cd	2.76456	3.6e-06	Absent	Absent	Present	Absent	Absent	Absent	Absent	Present	Absent	Absent	0	0.0492008	0.0185495	0.0813366	0.0485067	0.0590349	0.0595042	0.0602975	0.0794452	0.0796892	0.0614515	0.0669053	0.0709488	0.00153484	0.00145707	0.00153199	0.000629	0.0012993	0.00158556	0.000546	0.000532	0.000419	0.00555138
MAG-250	78.91	2.67	65.56	Present	Absent	Absent	18	Medium	0.41	6241	4588657	d__Bacteria;p__Acidobacteriota;c__Blastocatellia;o__Chloracidobacteriales;f__;g__;s__	d__Bacteria;p__Acidobacteria;c__Blastocatellia;o__;f__;g__;s__	CK	2.72983	8.29e-05	Absent	Absent	Absent	Absent	Absent	Absent	Absent	Present	Absent	Absent	0	0.074213	0.0135313	0.109879	0.0394416	0.0388599	0.0423595	0.00130568	0.000925	0.0011285	0.000322	0.000416	0.000397	0.00372464	0.00404566	0.00389119	0.0027441	0.00196961	0.00225035	0	0	0	0.00047
MAG-251	88.83	5.235	62.655	Present	Absent	Absent	22	Medium	0.344	7917	5833372	d__Bacteria;p__Acidobacteriota;c__Blastocatellia;o__UBA7656;f__;g__;s__	d__Bacteria;p__Acidobacteria;c__Blastocatellia;o__;f__;g__;s__	-	-	-	Absent	Absent	Present	Absent	Absent	Absent	Absent	Present	Absent	Absent	0	0.012941	0.00319385	0.0133224	0.0657727	0.0540172	0.0607057	0.0902249	0.053112	0.0535514	0.000334	0.000271	0.0002	0.00423892	0.00292024	0.00284128	0.00276075	0.00494942	0.00461946	0	0	0	0.000533
MAG-252	87.83	6.457	55.545	Absent	Absent	Absent	21	Medium	0.527	30320	7771045	d__Bacteria;p__Acidobacteriota;c__Blastocatellia;o__UBA7656;f__;g__;s__	d__Bacteria;p__Acidobacteria;c__Blastocatellia;o__;f__;g__;s__	-	-	-	Absent	Absent	Absent	Absent	Present	Absent	Absent	Present	Present	Absent	1	0.010771	0.00957414	0.0139902	0.0180332	0.0189229	0.0190704	0.0171419	0.0144502	0.0148614	0.00391894	0.00409865	0.00408603	0.00775114	0.00775923	0.00820975	0.0074026	0.00724565	0.00743044	0.00807698	0.00752292	0.00777643	0.153698
MAG-253	95.67	2.564	82.85	Present	Present	Present	21	High	0.559	28125	8464934	d__Bacteria;p__Acidobacteriota;c__Blastocatellia;o__Pyrinomonadales;f__;g__;s__	d__Bacteria;p__Acidobacteria;c__;o__;f__;g__;s__	-	-	-	Absent	Absent	Present	Absent	Present	Absent	Absent	Present	Present	Absent	0	0.00910961	0.0055165	0.00809972	0.0557174	0.0554303	0.0550294	0.0750607	0.0824016	0.0820492	0.000198	0.000202	0.000185	0.0090535	0.00873656	0.00913219	0.0483031	0.0609541	0.0621765	0.000224	0.000201	0.000207	0.0664109
MAG-254	82.63	2.136	71.95	Present	Present	Absent	17	Medium	0.538	6729	6273080	d__Bacteria;p__Acidobacteriota;c__Blastocatellia;o__Pyrinomonadales;f__;g__;s__	d__Bacteria;p__Acidobacteria;c__;o__;f__;g__;s__	-	-	-	Absent	Absent	Present	Absent	Absent	Absent	Absent	Present	Absent	Absent	0	0.0868272	0.0360032	0.140821	0.17086	0.181654	0.183162	0.151511	0.147424	0.145457	0.00423695	0.00422776	0.00446434	0.0337696	0.0332319	0.0354145	0.140092	0.156163	0.159138	0.00731853	0.00782376	0.00742639	0.0407418
MAG-255	97.31	6.03	67.16	Absent	Absent	Absent	21	Medium	0.694	11733	6171741	d__Bacteria;p__Acidobacteriota;c__Vicinamibacteria;o__Vicinamibacterales;f__Vicinamibacteraceae;g__;s__	d__Bacteria;p__Acidobacteria;c__;o__;f__;g__;s__	Cr	2.81301	1.02e-05	Absent	Absent	Absent	Absent	Present	Absent	Absent	Present	Present	Absent	0	0.00169788	0.00127155	0.00193473	0.00223088	0.00221705	0.00227927	0.00576463	0.00577114	0.00569754	0.00137717	0.0013525	0.0014645	0.000681	0.000682	0.000718	0.000719	0.000891	0.000888	0.000478	0.000471	0.000462	0.0596618
MAG-256	96.58	5.128	70.94	Present	Present	Present	21	Medium	0.7	43511	5034211	d__Bacteria;p__Acidobacteriota;c__Vicinamibacteria;o__Vicinamibacterales;f__UBA2999;g__;s__	d__Bacteria;p__Acidobacteria;c__;o__;f__;g__;s__	-	-	-	Absent	Present	Present	Present	Absent	Absent	Absent	Present	Absent	Absent	0	0.0366769	0.0313842	0.0519145	0.0702357	0.0708343	0.0721703	0.0567235	0.0574105	0.0570403	0.00913008	0.00895676	0.00867581	0.0173523	0.0170197	0.016565	0.0325679	0.0470873	0.0459422	0.00572668	0.006156	0.0065478	0.045296
MAG-257	83.22	1.709	74.675	Absent	Absent	Absent	20	Medium	0.696	7160	5072653	d__Bacteria;p__Acidobacteriota;c__Thermoanaerobaculia;o__UBA5066;f__UBA5066;g__Fen-183;s__	d__Bacteria;p__Acidobacteria;c__;o__;f__;g__;s__	Cd	2.65035	1.39e-06	Absent	Absent	Present	Absent	Absent	Absent	Absent	Present	Absent	Absent	0	0.0204867	0.00374011	0.0437202	0.0247036	0.0320714	0.0320693	0.0742018	0.0937508	0.0962559	0.0302631	0.0341028	0.032692	0.000718	0.00069	0.00058	0.000994	0.00143295	0.00128375	0.000428	0.000365	0.00047	0.000407
MAG-258	61.5	0	61.5	Present	Present	Present	20	Medium	0.559	326475	850396	d__Bacteria;p__Patescibacteria;c__Paceibacteria;o__UBA9983;f__UBA2163;g__UBA10103;s__	d__Bacteria;p__;c__;o__;f__;g__;s__	Cr	2.93077	6.19e-05	Absent	Absent	Absent	Absent	Absent	Absent	Absent	Absent	Absent	Absent	0	0.00152296	0.000977	0.00145345	0.00369864	0.00404031	0.0038073	0.00376403	0.00401924	0.00424106	0.0067675	0.00798641	0.00660635	0.00132157	0.00160951	0.00134123	0.00118685	0.00105361	0.00145791	0.000336	0.000472	0.000305	0.109827
MAG-259	68.97	0	68.97	Present	Present	Present	20	Medium	0.579	1287937	1437857	d__Bacteria;p__Patescibacteria;c__Saccharimonadia;o__Saccharimonadales;f__Saccharimonadaceae;g__;s__	d__Bacteria;p__Candidatus Saccharibacteria;c__;o__;f__;g__;s__	-	-	-		Absent	Absent	Absent	Absent	Absent	Absent	Absent	Absent	Absent	0	0.00019	0.000108	0.000235	0	0	0	0.000108	0	0	0	0.000208	0	0	0	0	0	0	0	0	0	0	0.0544304
MAG-260	68.91	1.98	59.01	Absent	Present	Absent	16	Medium	0.485	17857	1349103	d__Bacteria;p__Patescibacteria;c__Saccharimonadia;o__Saccharimonadales;f__UBA4665;g__GCA-2746885;s__	d__Bacteria;p__Candidatus Saccharibacteria;c__;o__;f__;g__;s__	Cr	3.55893	8.68e-07		Absent	Absent	Absent	Absent	Absent	Absent	Absent	Absent	Absent	0	0.000126	0	0.000118	0	0	0	8.05e-05	0	0	0	0.000148	0	0	0	0	0	0	0	0	0	9.57e-05	0.210981
MAG-261	78.58	0.345	76.855	Absent	Absent	Absent	17	Medium	0.662	4598	4121885	d__Bacteria;p__Chloroflexota;c__Chloroflexia;o__Thermomicrobiales;f__UBA6265;g__;s__	d__Bacteria;p__Chloroflexi;c__Chloroflexia;o__;f__;g__;s__	CK	2.67603	1.05e-05	Absent	Absent	Absent	Absent	Absent	Absent	Absent	Present	Present	Absent	1	0.0485641	0.0252541	0.0488588	0.00600962	0.00781219	0.00773062	0.0038272	0.00359719	0.00353182	0.00168852	0.00253468	0.00256586	0.00284028	0.00291331	0.00294402	0.00721752	0.00640577	0.00590105	0.00675502	0.00731478	0.00787175	0.0128909
MAG-262	90	1.818	80.91	Present	Present	Absent	20	Medium	0.594	12462	6638298	d__Bacteria;p__Chloroflexota;c__Anaerolineae;o__SBR1031;f__A4b;g__GCA-2702065;s__	d__Bacteria;p__Chloroflexi;c__Anaerolineae;o__;f__;g__;s__	-	-	-	Absent	Absent	Absent	Absent	Absent	Absent	Absent	Present	Present	Absent	0	0.0594228	0.0334009	0.054724	0.0622209	0.0528432	0.0555863	0.0357255	0.0249976	0.0246649	0.00644198	0.0068367	0.00728162	0.0120784	0.00992275	0.0101205	0.0148461	0.0135918	0.0139297	0.00203261	0.00232474	0.00206756	0.0524046
MAG-263	75.45	4.506	52.92	Present	Present	Present	18	Medium	0.553	8731	5176666	d__Bacteria;p__Chloroflexota;c__Anaerolineae;o__SBR1031;f__A4b;g__;s__	d__Bacteria;p__Chloroflexi;c__Anaerolineae;o__;f__;g__;s__	-	-	-	Absent	Absent	Absent	Absent	Absent	Absent	Present	Present	Absent	Absent	0	0.0245718	0.0264786	0.0244411	0.063176	0.0603196	0.0616466	0.0381766	0.0297849	0.0300446	0.028379	0.0293002	0.0284041	0.0282204	0.0277826	0.0286816	0.0225741	0.0197627	0.019689	0.026669	0.0298672	0.0288713	0.391431
MAG-264	79.05	0.991	74.095	Absent	Present	Absent	20	Medium	0.61	10320	5392963	d__Bacteria;p__Chloroflexota;c__Anaerolineae;o__SBR1031;f__A4b;g__;s__	d__Bacteria;p__Chloroflexi;c__Anaerolineae;o__;f__;g__;s__	-	-	-	Absent	Absent	Absent	Absent	Absent	Absent	Absent	Present	Present	Absent	0	0.022854	0.0217604	0.0197965	0.0257	0.0219951	0.0227818	0.0214586	0.0221905	0.0218827	0.0185056	0.0182415	0.0178392	0.022321	0.0231824	0.0225821	0.0199243	0.0185051	0.0173228	0.0198479	0.019493	0.0202566	0.0866455
MAG-265	87.27	0	87.27	Present	Absent	Absent	21	Medium	0.629	22618	5454579	d__Bacteria;p__Chloroflexota;c__Anaerolineae;o__SBR1031;f__A4b;g__OLB15;s__	d__Bacteria;p__Chloroflexi;c__Anaerolineae;o__;f__;g__;s__	Cr	2.71253	4.3e-05	Absent	Absent	Absent	Absent	Absent	Absent	Absent	Present	Present	Absent	0	0.00593378	0.00430426	0.00391884	0.0179092	0.016135	0.0169953	0.0015174	0.00104183	0.00111727	0.000653	0.000866	0.000888	0.000597	0.000628	0.000599	0.000283	0.000277	0.000221	0.000127	0.000151	0.000132	0.10882
MAG-266	86.9	3.636	68.72	Absent	Absent	Absent	16	Medium	0.635	11314	3870835	d__Bacteria;p__Chloroflexota;c__Anaerolineae;o__SBR1031;f__A4b;g__OLB15;s__	d__Bacteria;p__Chloroflexi;c__Anaerolineae;o__;f__;g__;s__	Cr	2.81651	7.26e-06	Absent	Absent	Absent	Absent	Absent	Absent	Absent	Present	Present	Absent	0	0.00235247	0.000953	0.00666192	0.00216209	0.00234997	0.00232791	0.000607	0.000652	0.000587	0.000199	0.00021	0.000251	0.000476	0.000485	0.000510793	0.000331	0.000261	0.000303	0.000185	0	0	0.101772
MAG-267	88.18	2	78.18	Present	Absent	Present	21	Medium	0.532	53684	3414213	d__Bacteria;p__Chloroflexota;c__Anaerolineae;o__Anaerolineales;f__EnvOPS12;g__UBA12294;s__	d__Bacteria;p__Chloroflexi;c__Anaerolineae;o__Anaerolineales;f__;g__;s__	-	-	-	Absent	Absent	Absent	Absent	Present	Absent	Absent	Absent	Absent	Absent	1	0.0117912	0.0032614	0.021781	0.0291803	0.0313578	0.0337328	0.0472505	0.0270928	0.0282289	0.00378637	0.00477883	0.00476178	0.000167	0.000157	0.000176	0.00441676	0.00431038	0.00448516	0	0	0	0.00303639
MAG-268	93.63	5.737	64.945	Present	Absent	Present	21	Medium	0.536	144739	4248356	d__Bacteria;p__Chloroflexota;c__Anaerolineae;o__Anaerolineales;f__EnvOPS12;g__UBA12294;s__	d__Bacteria;p__Chloroflexi;c__Anaerolineae;o__Anaerolineales;f__;g__;s__	CK	3.21982	4.06e-06	Absent	Absent	Absent	Absent	Present	Absent	Present	Absent	Absent	Absent	0	0.088881	0.0259364	0.150572	0.158648	0.169844	0.17628	0.237104	0.140398	0.140192	0.0520122	0.0576812	0.0583109	0.00253851	0.00291961	0.00270764	0.00750632	0.00772035	0.00791411	0.000527	0.000755	0.000656	0.0186799
MAG-269	75.4	0.909	70.855	Present	Present	Present	18	Medium	0.497	8015	2828418	d__Bacteria;p__Chloroflexota;c__Anaerolineae;o__Anaerolineales;f__EnvOPS12;g__OLB14;s__	d__Bacteria;p__Chloroflexi;c__Anaerolineae;o__Anaerolineales;f__;g__;s__	Cr	2.82495	7.81e-06	Absent	Absent	Absent	Absent	Present	Absent	Present	Present	Absent	Absent	1	0.0379784	0.0121073	0.0622396	0.0126543	0.0141202	0.0141591	0.005611	0.00411458	0.00351192	0.00113998	0.00127736	0.00138054	0.000295	0.00029	0.000266	0.000819	0.000944	0.000816	0.000209	0.000187	0.000257	0.0794493
MAG-270	57.82	0.202	56.81	Present	Absent	Present	16	Medium	0.417	6559	1993260	d__Bacteria;p__Chloroflexota;c__Anaerolineae;o__Anaerolineales;f__EnvOPS12;g__OLB14;s__	d__Bacteria;p__Chloroflexi;c__Anaerolineae;o__Anaerolineales;f__;g__;s__	Cr	3.40464	1.03e-05	Absent	Absent	Absent	Absent	Absent	Absent	Present	Present	Absent	Absent	0	0.00357214	0.00211132	0.00546686	0.0234725	0.0240215	0.0251854	0.0231573	0.0162947	0.0170039	0.00727204	0.00756133	0.00787353	0.000148	0.000167	0.000159	0.00456449	0.00417894	0.0043391	0.00089	0.00110237	0.00100389	0.249829
MAG-271	92.84	3.737	74.155	Absent	Absent	Absent	18	Medium	0.408	15930	3443583	d__Bacteria;p__Chloroflexota;c__Anaerolineae;o__Anaerolineales;f__EnvOPS12;g__OLB14;s__	d__Bacteria;p__Chloroflexi;c__Anaerolineae;o__Anaerolineales;f__;g__;s__	-	-	-	Absent	Absent	Absent	Absent	Absent	Absent	Absent	Present	Absent	Absent	0	0.0309096	0.0217706	0.0554049	0.0511363	0.0494588	0.0529816	0.0143661	0.00943164	0.0101476	0.00204429	0.00202237	0.0023323	0.000224	0.000206	0.000305	0.0036531	0.0033273	0.00324594	0.000231	0.00025	0.00021	0.0513826
MAG-272	95.6	4.09	75.15	Absent	Absent	Absent	20	Medium	0.41	27838	3807601	d__Bacteria;p__Chloroflexota;c__Anaerolineae;o__Anaerolineales;f__EnvOPS12;g__OLB14;s__	d__Bacteria;p__Chloroflexi;c__Anaerolineae;o__Anaerolineales;f__;g__;s__	CK	3.19303	0.000168	Absent	Absent	Absent	Absent	Absent	Absent	Absent	Present	Absent	Absent	0	0.11178	0.0720082	0.174145	0.24408	0.241901	0.257212	0.0831675	0.0534697	0.0551464	0.0159238	0.0151318	0.0163256	0.000697	0.000686	0.000745	0.0132771	0.0101872	0.0106925	0.00222421	0.00194351	0.00183575	0.228105
MAG-273	64.84	1.818	55.75	Absent	Absent	Absent	18	Medium	0.521	14744	2950059	d__Bacteria;p__Chloroflexota;c__Anaerolineae;o__Anaerolineales;f__EnvOPS12;g__OLB14;s__	d__Bacteria;p__Chloroflexi;c__Anaerolineae;o__Anaerolineales;f__;g__;s__	Cr	2.85619	6.88e-06	Absent	Absent	Absent	Absent	Absent	Absent	Present	Present	Absent	Absent	1	0.00632029	0.00126821	0.00934011	0.007191	0.00832862	0.00895761	0.00206146	0.00200954	0.0016912	0.000151	0.000169	0.00016	0	0	0	0	0	0	0	0	0	0.102251
MAG-274	98.18	0.181	97.275	Present	Present	Present	21	High	0.493	561633	4877548	d__Bacteria;p__Chloroflexota;c__Anaerolineae;o__Anaerolineales;f__EnvOPS12;g__OLB14;s__	d__Bacteria;p__Chloroflexi;c__Anaerolineae;o__Anaerolineales;f__;g__;s__	-	-	-	Absent	Absent	Absent	Absent	Present	Absent	Present	Present	Absent	Absent	0	0.00110765	0.000578	0.00152097	0.00828057	0.00791158	0.0084733	0.0107895	0.0102974	0.0103755	0.000104	0.000137	0.000139	0.000266	0	0	0.000408	0.000356	0.00035	0	0	0	0.00901332
MAG-275	90.9	4.545	68.175	Present	Present	Present	20	High	0.66	18110	5632022	d__Bacteria;p__Chloroflexota;c__Anaerolineae;o__Anaerolineales;f__UBA6663;g__UBA6663;s__	d__Bacteria;p__Chloroflexi;c__Anaerolineae;o__Anaerolineales;f__;g__;s__	CK	2.73413	0.00015	Absent	Absent	Absent	Absent	Absent	Absent	Present	Present	Absent	Absent	0	0.0867526	0.0607224	0.109643	0.0423607	0.0443849	0.0447605	0.0222187	0.0198714	0.0207447	0.00189592	0.0020806	0.0020292	0.00728049	0.00717678	0.00662221	0.0105128	0.0136451	0.013183	0.000653	0.000537	0.000536	0.0396193
MAG-276	72.59	1.919	62.995	Present	Absent	Present	17	Medium	0.702	6324	4119127	d__Bacteria;p__Chloroflexota;c__Anaerolineae;o__Anaerolineales;f__UBA6663;g__;s__	d__Bacteria;p__Chloroflexi;c__Anaerolineae;o__Anaerolineales;f__;g__;s__	CK	2.71495	0.000176	Absent	Absent	Absent	Absent	Absent	Absent	Absent	Present	Absent	Absent	0	0.05869	0.0158053	0.0981676	0.0352702	0.0364637	0.0374763	0.0443249	0.0288256	0.0279816	0.00075	0.000866	0.000903	0.00134623	0.00122953	0.0012523	0.00250188	0.00269494	0.00288019	0.000756	0.000681	0.000822	0.00133371
MAG-277	51.72	0	51.72	Present	Absent	Present	8	Medium	0.562	7857	2133101	d__Bacteria;p__Chloroflexota;c__Anaerolineae;o__Anaerolineales;f__UBA6663;g__;s__	d__Bacteria;p__Chloroflexi;c__Anaerolineae;o__Anaerolineales;f__;g__;s__	-	-	-	Absent	Absent	Absent	Absent	Absent	Absent	Absent	Present	Absent	Absent	0	0.0209629	0.013401	0.0269169	0.0543055	0.0546259	0.0572283	0.0694137	0.0456348	0.0449657	0.00610215	0.00692739	0.00692667	0.0138557	0.0129133	0.0127269	0.015543	0.0161137	0.0172937	0.00613007	0.00604343	0.00517411	0.00433378
MAG-278	94.44	0.925	89.815	Present	Present	Present	21	High	0.588	380266	2746268	d__Bacteria;p__Armatimonadota;c__Fimbriimonadia;o__Fimbriimonadales;f__Fimbriimonadaceae;g__Uphvl-Ar1;s__	d__Bacteria;p__Armatimonadetes;c__;o__;f__;g__;s__	-	-	-	Absent	Absent	Absent	Absent	Absent	Absent	Absent	Present	Absent	Absent	1	0.102691	0.0857248	0.14308	0.00166379	0.00175824	0.00192714	0.000201	0.000248	0	0	0	0	0.000372	0.000246	0.000299	0.000183	0.000209	0.000174	0.000205	0.000177	0.000175	0.0767661
MAG-279	86.83	0.392	84.87	Present	Present	Present	20	Medium	0.546	12210	2559351	d__Bacteria;p__Armatimonadota;c__Fimbriimonadia;o__Fimbriimonadales;f__Fimbriimonadaceae;g__;s__	d__Bacteria;p__Armatimonadetes;c__Chthonomonadetes;o__Chthonomonadales;f__Chthonomonadaceae;g__;s__	CK	2.6123	0.000173	Absent	Absent	Absent	Absent	Absent	Absent	Absent	Present	Absent	Absent	0	0.0326049	0.00919914	0.0885522	0.0238869	0.0301917	0.030997	0.00228669	0.00260776	0.00271397	0.00131208	0.00116992	0.00152305	0.000503	0.000406	0.000447	0.00099	0.00228231	0.0026244	0.0101238	0.0101525	0.00960481	0.0109506
MAG-280	94.9	0.925	90.275	Present	Present	Present	20	High	0.554	173155	2382461	d__Bacteria;p__Armatimonadota;c__Fimbriimonadia;o__Fimbriimonadales;f__Fimbriimonadaceae;g__UBA2391;s__	d__Bacteria;p__Armatimonadetes;c__Chthonomonadetes;o__Chthonomonadales;f__Chthonomonadaceae;g__Chthonomonas;s__	Cr	3.94815	9.45e-06	Absent	Absent	Absent	Absent	Absent	Absent	Absent	Present	Absent	Absent	0	0.0628811	0.0758978	0.0944272	0.0113624	0.0133321	0.0151143	0.00044	0.00066	0.000781	0.0002	0.000309	0.000347	0.000281	0.000197	0.000244	0.00220392	0.00452717	0.00422997	0.000809	0.00083	0.00102455	1.54684
MAG-281	93.98	0	93.98	Present	Present	Present	21	High	0.599	658212	2665745	d__Bacteria;p__Armatimonadota;c__Fimbriimonadia;o__Fimbriimonadales;f__Fimbriimonadaceae;g__UBA2391;s__	d__Bacteria;p__Armatimonadetes;c__Chthonomonadetes;o__Chthonomonadales;f__Chthonomonadaceae;g__Chthonomonas;s__	-	-	-	Absent	Absent	Absent	Absent	Absent	Absent	Absent	Present	Absent	Absent	0	0.0694959	0.759399	0.128686	0.0559392	0.063518	0.0617954	0.00173092	0.00147777	0.00156671	0.000506	0.000842	0.000708	0.00953444	0.00996452	0.00981587	0.000506	0.000739	0.000759	0.000102	0.000133	0.000228	0.208056
MAG-282	94.9	0.925	90.275	Present	Present	Present	20	High	0.598	473224	2395291	d__Bacteria;p__Armatimonadota;c__Fimbriimonadia;o__Fimbriimonadales;f__Fimbriimonadaceae;g__UBA2391;s__	d__Bacteria;p__Armatimonadetes;c__Chthonomonadetes;o__Chthonomonadales;f__Chthonomonadaceae;g__Chthonomonas;s__	CK	3.74599	0.000135	Absent	Absent	Absent	Absent	Absent	Absent	Absent	Present	Absent	Absent	0	0.686303	0.444142	1.57486	0.0417722	0.0506057	0.0514066	0.000489	0.000602	0.000791	0	0	0	0.000204	0.00032	0.000383	0.000206	0.000379	0.000282	0.000181	0	0	0.021577
MAG-283	51.25	0	51.25	Absent	Absent	Absent	11	Medium	0.561	2738	1372635	d__Bacteria;p__Armatimonadota;c__Fimbriimonadia;o__Fimbriimonadales;f__Fimbriimonadaceae;g__UBA2391;s__	d__Bacteria;p__Armatimonadetes;c__Chthonomonadetes;o__Chthonomonadales;f__Chthonomonadaceae;g__Chthonomonas;s__	CK	2.82021	0.00019	Absent	Absent	Absent	Absent	Absent	Absent	Absent	Absent	Absent	Absent	0	0.10203	0.0272095	0.187881	0.0058523	0.00668026	0.00708132	0.000326	0.000412	0.000531	0.000253	0.000258	0.000356	9.56e-05	9.1e-05	0.000189	0.000156	0.000218	0.000195	0	0	0	0.000629
MAG-284	88.46	7.407	51.425	Present	Present	Present	19	Medium	0.529	34146	6329006	d__Bacteria;p__Cyanobacteria;c__Vampirovibrionia;o__Obscuribacterales;f__Obscuribacteraceae;g__Obscuribacter;s__	d__Bacteria;p__Candidatus Melainabacteria;c__;o__Candidatus Obscuribacterales;f__;g__Candidatus Obscuribacter;s__	-	-	-	Absent	Absent	Absent	Absent	Present	Absent	Absent	Present	Present	Present	1	0.15088	0.0517135	0.196406	0.200147	0.217264	0.222066	0.0537736	0.0405876	0.0412069	0.00801337	0.00935221	0.009238	0.0221041	0.0232448	0.0244074	0.0143003	0.010385	0.00977949	0.00346505	0.00355827	0.00357028	0.00542584
MAG-285	72.26	3.421	55.155	Absent	Absent	Absent	14	Medium	0.546	5160	3164562	d__Bacteria;p__Nitrospirota;c__Nitrospiria;o__Nitrospirales;f__Nitrospiraceae;g__Nitrospira;s__Nitrospira sp002254365	d__Bacteria;p__Nitrospirae;c__Nitrospira;o__Nitrospirales;f__Nitrospiraceae;g__Nitrospira;s__	Cd	3.80586	2.47e-06	Present	Present	Present	Absent	Absent	Absent	Absent	Present	Absent	Absent	22	0.438056	0.173172	0.499711	0.845489	0.862042	0.884297	0.887345	0.746274	0.754566	0.668	0.662486	0.674681	0.0978651	0.0903807	0.0962477	0.197737	0.332277	0.337916	0.0420429	0.0489398	0.0459277	0.0021231
MAG-286	94.94	2.784	81.02	Absent	Present	Absent	17	Medium	0.548	18783	3716947	d__Bacteria;p__Nitrospirota;c__Nitrospiria;o__Nitrospirales;f__Nitrospiraceae;g__Nitrospira;s__	d__Bacteria;p__Nitrospirae;c__Nitrospira;o__Nitrospirales;f__Nitrospiraceae;g__Nitrospira;s__	Cd	3.84748	2.91e-05	Present	Present	Present	Absent	Absent	Absent	Absent	Present	Present	Absent	20	0.247528	0.224864	0.264658	0.736879	0.771416	0.789518	1.76909	1.37848	1.4014	0.506362	0.516676	0.524834	0.32548	0.322006	0.342385	1.07385	1.27443	1.30486	0.328733	0.344295	0.317605	0.00223582
MAG-287	96.76	2.727	83.125	Absent	Absent	Absent	18	Medium	0.547	30485	4130545	d__Bacteria;p__Nitrospirota;c__Nitrospiria;o__Nitrospirales;f__Nitrospiraceae;g__Nitrospira;s__	d__Bacteria;p__Nitrospirae;c__Nitrospira;o__Nitrospirales;f__Nitrospiraceae;g__Nitrospira;s__	Cd	3.16179	2.37e-05	Present	Absent	Present	Absent	Absent	Absent	Absent	Present	Present	Absent	25	0.138702	0.074306	0.200301	0.267217	0.2901	0.296291	0.221604	0.18557	0.189446	0.0777116	0.0795273	0.0800678	0.036651	0.0415931	0.0440721	0.0867507	0.120021	0.123592	0.0295941	0.031267	0.0303862	0.00320863
MAG-288	97.67	2.272	86.31	Present	Absent	Present	20	Medium	0.587	109736	3919805	d__Bacteria;p__Nitrospirota;c__Nitrospiria;o__Nitrospirales;f__Nitrospiraceae;g__Nitrospira_A;s__	d__Bacteria;p__Nitrospirae;c__Nitrospira;o__Nitrospirales;f__Nitrospiraceae;g__Nitrospira;s__	CK	3.04329	0.0109913	Absent	Absent	Absent	Absent	Absent	Absent	Absent	Present	Present	Absent	10	0.187113	0.200335	0.264935	0.155475	0.180542	0.179623	0.0870611	0.0963425	0.0984277	0.0504045	0.055601	0.0568481	0.0349911	0.0335587	0.0349883	0.0519348	0.0811009	0.0808295	0.055353	0.064904	0.0622859	0.0285066
MAG-289	82.02	5.075	56.645	Present	Present	Present	15	Medium	0.593	9680	3141647	d__Bacteria;p__Nitrospirota;c__Nitrospiria;o__Nitrospirales;f__Nitrospiraceae;g__Nitrospira_A;s__	d__Bacteria;p__Nitrospirae;c__Nitrospira;o__Nitrospirales;f__Nitrospiraceae;g__Nitrospira;s__	-	-	-	Absent	Absent	Present	Absent	Absent	Absent	Absent	Present	Absent	Absent	26	1.07138	1.23513	1.3769	1.21693	1.38477	1.39937	0.755481	0.848408	0.857597	0.397573	0.426401	0.427317	0.748304	0.705454	0.736126	1.00703	1.49259	1.52084	0.955546	1.10495	1.08264	1.0753
MAG-290	97.75	1.123	92.135	Present	Present	Present	19	High	0.535	100080	2513206	d__Bacteria;p__Elusimicrobiota;c__Elusimicrobia;o__F11;f__FEN-1173;g__;s__	d__Bacteria;p__Elusimicrobia;c__;o__;f__;g__;s__	-	-	-	Absent	Absent	Absent	Absent	Absent	Absent	Absent	Absent	Absent	Absent	0	0.0281496	0.00738534	0.0533785	0.100016	0.100589	0.106192	0.106578	0.0733192	0.073236	0.00183052	0.00174452	0.00201501	0.000662	0.000623	0.000726	0.0406512	0.0307417	0.03059	0.00324092	0.00351336	0.00363452	0.00236168
MAG-291	86.51	2.808	72.47	Present	Present	Present	17	Medium	0.527	10399	3704107	d__Bacteria;p__Spirochaetota;c__Leptospirae;o__Turneriellales;f__Turneriellaceae;g__Turneriella;s__	d__Bacteria;p__Spirochaetes;c__Spirochaetia;o__Leptospirales;f__Leptospiraceae;g__;s__	-	-	-	Absent	Absent	Absent	Absent	Absent	Absent	Present	Present	Absent	Absent	0	0.00370511	0.0123661	0.00400959	0.00682706	0.00760549	0.00806202	0.0165353	0.0178956	0.0177427	0.00254178	0.00235855	0.0023411	0.054071	0.056184	0.0579584	0.0304938	0.0279572	0.0293014	0.0006	0.00061	0.000647	0.0539746
MAG-292	100	2.352	88.24	Present	Present	Present	20	High	0.513	77166	4885524	d__Bacteria;p__Spirochaetota;c__Leptospirae;o__Leptospirales;f__;g__;s__	d__Bacteria;p__Spirochaetes;c__Spirochaetia;o__Leptospirales;f__;g__;s__	Cd	2.78187	2.67e-06	Absent	Absent	Absent	Absent	Absent	Present	Present	Present	Absent	Absent	0	0.00609466	0.00344923	0.00530241	0.0233845	0.0235146	0.0249311	0.153478	0.170362	0.173828	0.0439004	0.0446853	0.0456656	0.000884	0.000895	0.00110937	0.000615	0.000734	0.000769	0.000474	0.000491	0	0
MAG-293	73.43	0	73.43	Absent	Absent	Absent	15	Medium	0.448	5035	2173425	d__Bacteria;p__Omnitrophota;c__Koll11;o__UBA10015;f__GCA-002753745;g__;s__	d__Bacteria;p__Candidatus Omnitrophica;c__;o__;f__;g__;s__	-	-	-	Absent	Absent	Absent	Absent	Absent	Absent	Absent	Present	Absent	Absent	0	0.000952	0.000127	0.00267296	0.0192555	0.0211413	0.0218849	0.0141566	0.0125335	0.0127679	0.00311108	0.0032994	0.00349802	5.67e-05	0	0	0.00434528	0.00475087	0.00509741	0.00131274	0.00116577	0.000814	0
MAG-294	61.85	0	61.85	Present	Present	Present	19	Medium	0.443	44693	1090624	d__Bacteria;p__Patescibacteria;c__Dojkabacteria;o__B142;f__;g__;s__	d__Bacteria;p__Candidatus Doudnabacteria;c__;o__;f__;g__;s__	Cr	2.82184	2.04e-05		Absent	Absent	Absent	Absent	Absent	Absent	Absent	Absent	Absent	0	0.0120792	0.0105532	0.0106186	0.0118044	0.010553	0.0118491	0.014536	0.013841	0.0141076	0.0139606	0.0127727	0.0133986	0.0296793	0.0327175	0.0334722	0.0230648	0.0214927	0.022238	0.0185681	0	0	0.0457668
MAG-295	61.2	1.98	51.3	Absent	Absent	Present	18	Medium	0.475	5358	1252050	d__Bacteria;p__Patescibacteria;c__Doudnabacteria;o__UBA920;f__UBA920;g__;s__	d__Bacteria;p__Candidatus Doudnabacteria;c__;o__;f__;g__;s__	-	-	-		Absent	Absent	Absent	Absent	Absent	Absent	Absent	Absent	Absent	0	0.000721	0.00104355	0.000402	0.000467	0.000281	0.000324	0.000538	0.000368	0.000264	0	0	0	0.000862	0.000726	0.000993	0.00780219	0.00493825	0.00547613	0	0	0	0.0418313
MAG-296	67.82	0	67.82	Present	Present	Present	20	Medium	0.398	103726	1061084	d__Bacteria;p__Patescibacteria;c__Doudnabacteria;o__UBA920;f__UBA920;g__PALSA-1336;s__	d__Bacteria;p__Candidatus Doudnabacteria;c__;o__;f__;g__;s__	Cr	2.82837	2.14e-06		Absent	Absent	Absent	Absent	Absent	Absent	Absent	Absent	Absent	0	0.0174701	0.0151716	0.0166758	0.0236216	0.0218868	0.0224137	0.0286709	0.0236892	0.0256966	0.0290305	0.0283535	0.0288242	0.0374693	0.0397815	0.0421745	0.0362398	0.0334062	0.0354327	0.0313635	0.0345228	0.0313137	0.100579
MAG-297	95.43	7.272	59.07	Present	Present	Present	20	Medium	0.416	9788	5558463	d__Bacteria;p__Fibrobacterota;c__OXYB2-FULL-49-7;o__OXYB2-FULL-49-7;f__;g__;s__	d__Bacteria;p__Fibrobacteres;c__;o__;f__;g__;s__	-	-	-	Absent	Absent	Absent	Absent	Absent	Absent	Absent	Absent	Absent	Absent	0	0.00156322	0.00189643	0.000708	0.000547	0.000663	0.000555	0.000552	0.000337	0.000406	0.000366	0.000285	0.000391	0.000607	0.000596	0.000743	0.000837	0.00107817	0.00118198	0.000431	0.000275	0.000293	0.016393
MAG-298	56.81	0.546	54.08	Absent	Absent	Absent	12	Medium	0.425	3814	2309617	d__Bacteria;p__Bacteroidota;c__Ignavibacteria;o__SJA-28;f__OLB5;g__;s__	d__Bacteria;p__Ignavibacteriae;c__Ignavibacteria;o__;f__;g__;s__	CK	2.82304	1.32e-05	Absent	Absent	Absent	Absent	Absent	Absent	Absent	Absent	Absent	Absent	0	0.0609414	0.0357889	0.0987038	0.011222	0.0138893	0.0140011	0.000807	0.000986	0.00108436	0.000491	0.000454	0.000373	0.000271	0.000292	0.000285	0.00233247	0.00252286	0.00274856	0.000859	0.000875	0.000708	0.00016
MAG-299	95.59	3.46	78.29	Absent	Absent	Absent	20	Medium	0.369	21969	3540772	d__Bacteria;p__Bacteroidota;c__Ignavibacteria;o__SJA-28;f__B-1AR;g__UBA2330;s__	d__Bacteria;p__Ignavibacteriae;c__Ignavibacteria;o__;f__;g__;s__	CK	2.90747	9.41e-05	Absent	Absent	Absent	Absent	Absent	Absent	Absent	Present	Absent	Absent	0	0.102416	0.0190034	0.18136	0.0237256	0.0257291	0.0272806	0.00324162	0.00291224	0.00333101	0.00106689	0.00111958	0.00110219	0.000839	0.00103686	0.00114079	0.0040245	0.003233	0.00298295	0.00284085	0.0029212	0.00265699	0.00141899
MAG-300	96.08	5.209	70.035	Present	Absent	Present	18	Medium	0.439	9555	3732068	d__Bacteria;p__;c__;o__;f__;g__;s__	d__Bacteria;p__;c__;o__;f__;g__;s__	-	-	-	Absent	Absent	Absent	Absent	Absent	Absent	Absent	Present	Present	Absent	1	0.0192366	0.0145869	0.0270946	0.0542655	0.0526099	0.0550252	0.059401	0.0595487	0.0590652	0.00266189	0.00273691	0.0028886	0.00440073	0.00481761	0.00536125	0.0162542	0.0123318	0.0128569	9.62e-05	0.00016	0.000109	0.000371
MAG-301	95.01	1.198	89.02	Absent	Absent	Absent	21	Medium	0.442	18747	3595920	d__Bacteria;p__;c__;o__;f__;g__;s__	d__Bacteria;p__;c__;o__;f__;g__;s__	CK	2.98265	0.000116	Absent	Absent	Absent	Absent	Absent	Absent	Absent	Present	Present	Absent	0	0.0660596	0.0460376	0.120706	0.0629793	0.064276	0.0674863	0.00442688	0.00419657	0.00425689	0.0003	0.000277	0.000279	0.00292405	0.00359928	0.00390038	0.000355	0.000353	0.000285	0	0	0	0
MAG-302	92.98	1.192	87.02	Absent	Present	Present	19	Medium	0.485	17846	4846038	d__Bacteria;p__Bacteroidota;c__Kapabacteria;o__Kapabacteriales;f__UBA4661;g__PH2015;s__	d__Bacteria;p__Candidatus Kapabacteria;c__;o__;f__;g__;s__	-	-	-	Absent	Absent	Absent	Absent	Absent	Absent	Absent	Present	Absent	Absent	1	0.00097	0.00025	0.00161309	0.00139439	0.00127013	0.00133063	0.00105544	0.00072	0.000755	0.161926	0.152821	0.160706	0.000301	0.000293	0.000363	0.00492149	0.00345125	0.00343685	0.0656871	0.0658487	0.0627326	0
MAG-303	96.99	0.546	94.26	Present	Absent	Absent	19	Medium	0.35	264812	2970260	d__Bacteria;p__Bacteroidota;c__Kapabacteria;o__Kapabacteriales;f__;g__;s__	d__Bacteria;p__Candidatus Kapabacteria;c__;o__;f__;g__;s__	CK	3.14525	0.00229924	Absent	Absent	Absent	Absent	Absent	Absent	Absent	Present	Absent	Absent	0	0.16053	0.33833	0.132851	0.00555735	0.00394244	0.00377202	0	0	0	0	0	0	0.0236807	0.0237108	0.0258069	0.000322	0.000216	0.000182	0	0	0	0.0801554
MAG-304	80.13	1.092	74.67	Absent	Present	Absent	16	Medium	0.407	4716	3772573	d__Bacteria;p__Bacteroidota;c__Kapabacteria;o__Kapabacteriales;f__NICIL-2;g__;s__	d__Bacteria;p__Candidatus Kapabacteria;c__;o__;f__;g__;s__	CK	2.54856	0.000441	Absent	Absent	Absent	Absent	Absent	Absent	Present	Present	Absent	Present	0	0.00999032	0.00532711	0.0309974	0.00700468	0.00592458	0.00634667	0.0212517	0.012507	0.0126153	0.00235175	0.00199858	0.00197429	0.000106	0.00015	0.000193	0.012009	0.0075095	0.00761352	0.00112482	0.00100186	0.000835	0.000231
MAG-305	86.92	1.73	78.27	Present	Present	Present	18	Medium	0.488	9437	3653309	d__Bacteria;p__Bacteroidota;c__Kapabacteria;o__Kapabacteriales;f__NICIL-2;g__;s__	d__Bacteria;p__Candidatus Kapabacteria;c__;o__;f__;g__;s__	Ni	2.66972	4.24e-06	Absent	Absent	Absent	Absent	Absent	Absent	Absent	Present	Absent	Absent	0	0.0076181	0.00779183	0.00503718	0.00673549	0.00621185	0.00630653	0.0119521	0.0102186	0.0108	0.00843723	0.00775705	0.00767556	0.0181237	0.0194046	0.0198884	0.123279	0.0759609	0.073027	0.0400183	0.0384022	0.0355806	0.00495046
MAG-306	98.9	1.092	93.44	Present	Present	Present	20	High	0.555	67405	4584287	d__Bacteria;p__Bacteroidota;c__Kapabacteria;o__OLB7;f__OLB7;g__OLB7;s__	d__Bacteria;p__Chlorobi;c__;o__;f__;g__;s__	-	-	-	Absent	Absent	Absent	Absent	Absent	Absent	Present	Present	Absent	Absent	1	0.0930132	0.0284453	0.104044	0.122385	0.10572	0.111225	0.00223742	0.00155388	0.00139792	0.000183	0.00025	0.000254	0.000284	0.000412	0.000371	0.000378	0.000282	0.000351	0.000297	0	0	0.311202
MAG-307	97.81	1.912	88.25	Present	Present	Present	20	High	0.465	130034	4283570	d__Bacteria;p__Bacteroidota;c__Rhodothermia;o__Rhodothermales;f__UBA2364;g__UBA2364;s__	d__Bacteria;p__Bacteroidetes;c__Balneolia;o__Bacteroidetes Order II. Incertae sedis;f__;g__;s__	-	-	-	Absent	Absent	Absent	Absent	Absent	Absent	Present	Present	Present	Absent	0	0.00330333	0.0026997	0.00356878	0.00261866	0.00199224	0.00224169	0.000434	0	0.000289	0	0	0	0.000641	0.000557	0.000608	0.00429755	0	0	0	0	0	0.573373
MAG-308	96.55	9.874	47.18	Present	Absent	Absent	18	Medium	0.43	267782	5811683	d__Bacteria;p__Bacteroidota;c__Bacteroidia;o__Bacteroidales;f__Prolixibacteraceae;g__UBA6024;s__	d__Bacteria;p__Bacteroidetes;c__Bacteroidia;o__Bacteroidales;f__Prolixibacteraceae;g__;s__	-	-	-	Absent	Absent	Absent	Absent	Absent	Absent	Absent	Present	Absent	Absent	2	0.170842	0.0229637	0.0350301	0.000406	0.000318	0.000351	0.000116	0	0	0.000323	0.000235	0.000334	0.000159	0.000171	0.000164	8.58e-05	0	0	0.000202	0.000161	0.000205	0.137408
MAG-309	90.56	3.315	73.985	Present	Absent	Absent	19	Medium	0.45	7422	3764721	d__Bacteria;p__Bacteroidota;c__Bacteroidia;o__Bacteroidales;f__Prolixibacteraceae;g__UBA6024;s__	d__Bacteria;p__Bacteroidetes;c__Bacteroidia;o__Bacteroidales;f__Prolixibacteraceae;g__;s__	-	-	-	Absent	Absent	Absent	Absent	Absent	Absent	Absent	Present	Present	Absent	0	0.00416475	0.00526125	0.00553474	0.000126	0.000133	0	0	0	0	0	0	0.000106	0	0	0	8.05e-05	0	0	0	0	0	0.000886
MAG-310	68.75	1.523	61.135	Absent	Absent	Absent	13	Medium	0.606	2941	2834349	d__Bacteria;p__Bacteroidota;c__Bacteroidia;o__Flavobacteriales;f__PHOS-HE28;g__PHOS-HE28;s__	d__Bacteria;p__Bacteroidetes;c__Flavobacteriia;o__Flavobacteriales;f__;g__;s__	Cd	2.70096	3.35e-06	Absent	Absent	Absent	Absent	Absent	Absent	Absent	Absent	Absent	Absent	0	0.00414775	0.00172991	0.00444436	0.0326208	0.0326098	0.0323987	0.0739448	0.0498476	0.0486288	0.0341245	0.0337807	0.0337314	0.00578886	0.00641948	0.00692152	0.00819052	0.00727205	0.00685926	0.00226247	0.00219446	0.00262011	0.00142143
MAG-311	97.13	6.158	66.34	Present	Present	Present	20	Medium	0.618	186226	3832550	d__Bacteria;p__Bacteroidota;c__Bacteroidia;o__Flavobacteriales;f__PHOS-HE28;g__PHOS-HE28;s__	d__Bacteria;p__Bacteroidetes;c__Flavobacteriia;o__Flavobacteriales;f__;g__;s__	CK	4.59873	0.00199378	Absent	Absent	Absent	Absent	Absent	Absent	Absent	Absent	Absent	Absent	0	6.01866	8.0177	4.66221	0.230972	0.223471	0.225134	0.0342943	0.0259324	0.0262282	0.0179327	0.0178278	0.0177308	0.552689	0.575189	0.587498	0.0882554	0.0724479	0.0737878	0.0298779	0.0270601	0.0265189	0.111783
MAG-312	87.65	0.537	84.965	Present	Present	Present	19	Medium	0.655	35559	3582947	d__Bacteria;p__Bacteroidota;c__Bacteroidia;o__Flavobacteriales;f__PHOS-HE28;g__PHOS-HE28;s__	d__Bacteria;p__Bacteroidetes;c__Flavobacteriia;o__Flavobacteriales;f__;g__;s__	Ni	2.94024	7.31e-06	Absent	Absent	Absent	Absent	Absent	Absent	Absent	Absent	Absent	Absent	0	0.0220774	0.0170454	0.0157751	0.0204849	0.0206146	0.020421	0.0116747	0.00826787	0.00861738	0.00414469	0.00426626	0.00408023	0.0322536	0.0338478	0.0338023	0.359575	0.233555	0.228899	0.0582517	0.0530357	0.053341	0.0017049
MAG-313	96.55	4.858	72.26	Absent	Present	Absent	20	Medium	0.668	18337	3616591	d__Bacteria;p__Bacteroidota;c__Bacteroidia;o__Flavobacteriales;f__PHOS-HE28;g__PHOS-HE28;s__	d__Bacteria;p__Bacteroidetes;c__Flavobacteriia;o__Flavobacteriales;f__;g__;s__	Ni	3.55046	0.000229	Absent	Absent	Absent	Absent	Absent	Absent	Absent	Absent	Absent	Absent	0	0.307648	0.19199	0.134392	0.631333	0.618227	0.612834	0.439708	0.296423	0.29721	0.162638	0.164065	0.157418	1.12879	1.15205	1.14862	0.385994	0.323266	0.309307	0.0868745	0.0839588	0.0863242	0.00292835
MAG-314	72.78	0.952	68.02	Present	Absent	Absent	14	Medium	0.631	12826	2532328	d__Bacteria;p__Bacteroidota;c__Bacteroidia;o__Flavobacteriales;f__PHOS-HE28;g__PHOS-HE28;s__	d__Bacteria;p__Bacteroidetes;c__Flavobacteriia;o__Flavobacteriales;f__;g__;s__	CK	3.539	1.01e-05	Absent	Absent	Absent	Absent	Absent	Absent	Absent	Absent	Absent	Absent	0	0.190253	0.0869686	0.29382	0.173487	0.181105	0.180121	0.0936206	0.0674124	0.0661641	0.0348886	0.0348674	0.0345972	0.0268074	0.0278461	0.0284067	0.197337	0.180635	0.178067	0.0109303	0.0101173	0.00993891	0.00139602
MAG-315	92.74	1.661	84.435	Present	Present	Present	20	High	0.602	117149	3782697	d__Bacteria;p__Bacteroidota;c__Bacteroidia;o__Flavobacteriales;f__PHOS-HE28;g__PHOS-HE28;s__	d__Bacteria;p__Bacteroidetes;c__Flavobacteriia;o__Flavobacteriales;f__;g__;s__	Ni	3.43296	0.000127	Absent	Absent	Absent	Absent	Absent	Absent	Absent	Absent	Absent	Absent	0	0.107157	0.0887377	0.0186103	0.339538	0.322648	0.322081	0.136715	0.0971424	0.100869	0.0828936	0.0795464	0.0809676	1.15179	1.20243	1.23908	0.0706289	0.050002	0.0505619	0.0184866	0.0181905	0.0174569	0.00422997
MAG-316	99.46	1.606	91.43	Present	Present	Present	20	High	0.595	108543	4130158	d__Bacteria;p__Bacteroidota;c__Bacteroidia;o__Flavobacteriales;f__PHOS-HE28;g__PHOS-HE28;s__PHOS-HE28 sp002360495	d__Bacteria;p__Bacteroidetes;c__Flavobacteriia;o__Flavobacteriales;f__;g__;s__	Cd	3.31308	2.73e-05	Absent	Absent	Absent	Absent	Absent	Absent	Absent	Absent	Present	Absent	0	0.0217692	0.0153114	0.0137738	0.589259	0.595457	0.598639	0.113931	0.0972818	0.0981277	0.0295589	0.0292733	0.0293793	0.067	0.0682501	0.0713626	0.0251455	0.0218449	0.0228945	0.00740354	0.00778816	0.0074939	0.0037297
MAG-317	98.56	0	98.56	Present	Present	Present	19	High	0.593	156489	3966102	d__Bacteria;p__Bacteroidota;c__Bacteroidia;o__Flavobacteriales;f__PHOS-HE28;g__PHOS-HE28;s__	d__Bacteria;p__Bacteroidetes;c__Flavobacteriia;o__Flavobacteriales;f__;g__;s__	Ni	3.17851	0.000108	Absent	Absent	Absent	Absent	Absent	Absent	Absent	Absent	Absent	Absent	0	0.00550839	0.00539822	0.00513319	0.00460932	0.00457064	0.00445789	0.00213097	0.00162016	0.00156024	0.000844	0.000913	0.00088	0.0163048	0.0174252	0.018106	0.685464	0.474985	0.47804	0.0139957	0.0124184	0.0123138	0.00500587
MAG-318	74.77	0.714	71.2	Present	Absent	Absent	18	Medium	0.595	20863	3297107	d__Bacteria;p__Bacteroidota;c__Bacteroidia;o__Flavobacteriales;f__PHOS-HE28;g__PHOS-HE28;s__	d__Bacteria;p__Bacteroidetes;c__Flavobacteriia;o__Flavobacteriales;f__;g__;s__	-	-	-	Absent	Absent	Absent	Absent	Absent	Absent	Absent	Absent	Absent	Absent	0	0.00765106	0.00431295	0.0053188	0.0295775	0.0313411	0.030729	0.0136229	0.0115341	0.010446	0.00480511	0.00437371	0.00441806	0.106061	0.113276	0.116769	0.113174	0.0889752	0.09028	0.0338999	0.033527	0.0331827	0.50722
MAG-319	76.31	1.254	70.04	Present	Absent	Absent	18	Medium	0.596	19145	3303350	d__Bacteria;p__Bacteroidota;c__Bacteroidia;o__Flavobacteriales;f__PHOS-HE28;g__PHOS-HE28;s__	d__Bacteria;p__Bacteroidetes;c__Flavobacteriia;o__Flavobacteriales;f__;g__;s__	Ni	3.89334	3.77e-06	Absent	Absent	Absent	Absent	Absent	Absent	Absent	Absent	Absent	Absent	0	0.00706612	0.00534625	0.00477107	0.025534	0.0261577	0.02757	0.00832457	0.00605299	0.00588545	0.00299882	0.0031409	0.0030892	1.34975	1.41558	1.47848	1.59761	1.27181	1.28415	0.490924	0.486517	0.475795	0.0473598
MAG-320	88.11	1.948	78.37	Absent	Present	Present	17	Medium	0.485	4316	3532535	d__Bacteria;p__Bacteroidota;c__Bacteroidia;o__Flavobacteriales;f__UA16;g__UBA4660;s__	d__Bacteria;p__Bacteroidetes;c__Flavobacteriia;o__Flavobacteriales;f__;g__;s__	-	-	-	Absent	Absent	Absent	Absent	Absent	Absent	Absent	Absent	Absent	Absent	0	0.000935	0.00101911	0.00162384	0.000876	0.000888	0.001	0.000495	0.000471	0.000477	0.00380898	0.00359155	0.00372254	0.000832	0.000949	0.000879	0.000916	0.000613	0.000583	0.000989	0.00108491	0.000961	0.00116498
MAG-321	90.04	2.396	78.06	Present	Present	Present	19	High	0.54	13084	3140003	d__Bacteria;p__Bacteroidota;c__Bacteroidia;o__AKYH767-A;f__2013-40CM-41-45;g__;s__	d__Bacteria;p__Bacteroidetes;c__Bacteroidia;o__;f__;g__;s__	Cr	2.95598	2.04e-05	Absent	Absent	Absent	Absent	Absent	Absent	Absent	Absent	Absent	Absent	0	0.0580732	0.0217582	0.0799804	0.070621	0.0687024	0.0705513	0.0181523	0.0120391	0.0118479	0.00639416	0.00676545	0.00729583	0.00195256	0.00207275	0.0021659	0.00644861	0.00485175	0.00506524	0.00217721	0.00234796	0.00206437	0.18732
MAG-322	93.8	1.428	86.66	Present	Present	Present	18	High	0.513	19409	3228512	d__Bacteria;p__Bacteroidota;c__Bacteroidia;o__AKYH767-A;f__;g__;s__	d__Bacteria;p__Bacteroidetes;c__Bacteroidia;o__;f__;g__;s__	Cr	3.47105	6e-06	Absent	Absent	Absent	Absent	Absent	Absent	Absent	Present	Absent	Absent	0	0.000227	0.0001	0.000187	0.000559	0.000512	0.00051	0.00041	0.000357	0.000341	0.000255	0.000283	0.000285	0	0	0	0	0	0	0.000214	0	0.000232	0.455191
MAG-323	97.13	1.075	91.755	Absent	Present	Absent	20	Medium	0.469	121970	4735065	d__Bacteria;p__Bacteroidota;c__Bacteroidia;o__Bacteroidales;f__Lentimicrobiaceae;g__Lentimicrobium;s__	d__Bacteria;p__Bacteroidetes;c__Bacteroidia;o__Bacteroidales;f__;g__;s__	Cr	3.07425	5.35e-06	Absent	Absent	Absent	Absent	Absent	Absent	Absent	Present	Present	Absent	1	0.000318	0.000854	0.000965	0.00016	0	0	0	0	0	0	0	0	0.000446	0.000456	0.000548	0.000542	0.00025	0.000245	0.000666	0.000528	0.000443	0.394657
MAG-324	100	0	100	Present	Present	Present	20	High	0.376	109745	3343951	d__Bacteria;p__Bacteroidota;c__Bacteroidia;o__AKYH767-A;f__;g__;s__	d__Bacteria;p__Bacteroidetes;c__Bacteroidia;o__;f__;g__;s__	-	-	-	Absent	Absent	Absent	Absent	Absent	Absent	Absent	Absent	Absent	Absent	0	0.412279	0.341135	1.09927	1.6078	1.51014	1.5984	0.236737	0.180457	0.184264	0.0635472	0.0611571	0.0646886	0.360918	0.394702	0.443234	0.0619491	0.0507975	0.052465	0.00115851	0.00122748	0.0010567	0.00122013
MAG-325	99.52	0.714	95.95	Present	Present	Present	20	High	0.387	72892	4262431	d__Bacteria;p__Bacteroidota;c__Bacteroidia;o__AKYH767-A;f__;g__;s__	d__Bacteria;p__Bacteroidetes;c__Bacteroidia;o__;f__;g__;s__	Cr	3.28954	1.08e-06	Absent	Absent	Absent	Absent	Absent	Absent	Absent	Present	Absent	Absent	0	0.00106201	0.000298	0.000981	0.00689582	0.00699127	0.00731916	0.00746807	0.00743303	0.00753938	0.00238286	0.00233707	0.00266556	0.000184	0.000175	0.000204	0.000396	0.000249	0.000346	0.000152	0	0.000119	0.150854
MAG-326	97.61	0	97.61	Present	Present	Present	18	High	0.421	86951	2895741	d__Bacteria;p__Bacteroidota;c__Bacteroidia;o__AKYH767-A;f__OLB10;g__CAADHD01;s__CAADHD01 sp900696575	d__Bacteria;p__Bacteroidetes;c__Bacteroidia;o__;f__;g__;s__	-	-	-	Absent	Absent	Present	Absent	Absent	Absent	Absent	Present	Absent	Absent	0	0.0523247	0.0101686	0.0642568	0.0599702	0.0607654	0.0639697	0.196208	0.1483	0.152431	0.043315	0.0445383	0.0467242	0.000322	0.000473	0.000396	0.0218786	0.0202509	0.0199086	0.00787771	0.00801668	0.00736769	0.00179837
MAG-327	100	0.952	95.24	Present	Present	Present	20	High	0.366	131531	3125536	d__Bacteria;p__Bacteroidota;c__Bacteroidia;o__AKYH767-A;f__OLB10;g__OLB10;s__	d__Bacteria;p__Bacteroidetes;c__Bacteroidia;o__;f__;g__;s__	CK	2.87259	8.68e-05	Absent	Absent	Absent	Absent	Absent	Absent	Present	Absent	Absent	Absent	0	0.160957	0.0402694	0.146084	0.0560926	0.059562	0.0657379	0.0136447	0.0132133	0.0133865	0.00860639	0.00862099	0.00888199	0.00404453	0.00433462	0.00466171	0.00458072	0.00340376	0.0033483	0.00293517	0.00308131	0.00238816	0.0427594
MAG-328	58.71	0.968	53.87	Absent	Absent	Absent	6	Medium	0.339	2555	1598984	d__Bacteria;p__Bacteroidota;c__Bacteroidia;o__AKYH767;f__B-17BO;g__;s__	d__Bacteria;p__Bacteroidetes;c__Bacteroidia;o__;f__;g__;s__	Ni	2.54157	4.11e-05	Absent	Absent	Absent	Absent	Absent	Absent	Absent	Present	Absent	Absent	0	0.00142911	0.00323905	0.00211083	0.000105	0.000146	0	0	0	0	0	0	0	0.00565647	0.00595099	0.00651243	0.0726862	0.0461144	0.0465837	0.00654456	0.00648019	0.00559072	0
MAG-329	95.5	1.666	87.17	Present	Absent	Present	16	Medium	0.405	8922	4133412	d__Bacteria;p__Bacteroidota;c__Bacteroidia;o__AKYH767;f__B-17BO;g__UBA2475;s__	d__Bacteria;p__Bacteroidetes;c__Bacteroidia;o__;f__;g__;s__	-	-	-	Absent	Absent	Absent	Absent	Absent	Absent	Absent	Present	Absent	Absent	0	0.01117	0.00344726	0.00957713	0.0067235	0.00720217	0.0076478	0.0132868	0.0112639	0.0117041	0.018457	0.0172318	0.0180226	0.000277	0.00023	0.000242	0.00322753	0.00377916	0.00438791	0.000346	0.000399	0.000363	0.0019221
MAG-330	99.52	2.38	87.62	Present	Absent	Absent	20	Medium	0.432	298396	3606095	d__Bacteria;p__Bacteroidota;c__Bacteroidia;o__AKYH767;f__B-17BO;g__;s__	d__Bacteria;p__Bacteroidetes;c__Bacteroidia;o__;f__;g__;s__	-	-	-	Absent	Absent	Absent	Absent	Absent	Absent	Absent	Present	Absent	Absent	0	0.00200748	0.00130029	0.00220776	0.0123825	0.0114288	0.0117889	0.233539	0.207392	0.21308	0.251998	0.251898	0.261091	0.00568738	0.00651777	0.00664627	0.657448	0.442368	0.458504	0.178993	0.18256	0.158927	0.000576
MAG-331	99.52	0.753	95.755	Present	Absent	Absent	20	Medium	0.355	536710	4598233	d__Bacteria;p__Bacteroidota;c__Bacteroidia;o__AKYH767;f__B-17BO;g__UBA2475;s__	d__Bacteria;p__Bacteroidetes;c__Bacteroidia;o__;f__;g__;s__	Ni	3.21904	2.4e-05	Absent	Absent	Absent	Absent	Absent	Absent	Absent	Present	Absent	Absent	0	0.0196842	0.0525566	0.0855969	0.119625	0.109131	0.120524	0.00252835	0.00224327	0.00255867	0.000862	0.000709	0.00072	0.288212	0.321161	0.362722	0.353061	0.272809	0.289706	0.0754288	0.0895081	0.0771741	0.000467
MAG-332	99.52	1.547	91.785	Present	Absent	Absent	20	Medium	0.347	390804	4515664	d__Bacteria;p__Bacteroidota;c__Bacteroidia;o__AKYH767;f__B-17BO;g__UBA2475;s__	d__Bacteria;p__Bacteroidetes;c__Bacteroidia;o__;f__;g__;s__	Cr	3.16506	9.97e-06	Absent	Absent	Absent	Absent	Absent	Absent	Absent	Present	Absent	Absent	0	0.0114322	0.0333136	0.00988596	0.000724	0.000603	0.000736	0.000705	0.000566	0.000571	0.000744	0.000686	0.000732	0.000545	0.000641	0.000738	0.00151283	0.00106751	0.0012228	0.000231	0.00035	0.000249	0.211552
MAG-333	98.57	0.952	93.81	Present	Absent	Absent	20	Medium	0.367	83640	3771250	d__Bacteria;p__Bacteroidota;c__Bacteroidia;o__AKYH767;f__B-17BO;g__;s__	d__Bacteria;p__Bacteroidetes;c__Bacteroidia;o__;f__;g__;s__	Cd	3.03366	2.76e-06	Absent	Absent	Absent	Absent	Present	Absent	Absent	Present	Absent	Absent	0	0.00507678	0.00180813	0.00685504	0.00844964	0.0071934	0.00768852	0.257508	0.23085	0.238615	0.208218	0.193517	0.205001	0.00189969	0.00214981	0.00240048	0.000387	0.000398	0.000403	0.000154	0.000234	0.000175	0.000166
MAG-334	86.88	2.793	72.915	Present	Present	Present	20	Medium	0.325	6454	3691863	d__Bacteria;p__Bacteroidota;c__Bacteroidia;o__AKYH767;f__B-17BO;g__UBA4416;s__	d__Bacteria;p__Bacteroidetes;c__Bacteroidia;o__;f__;g__;s__	-	-	-	Absent	Absent	Absent	Absent	Absent	Absent	Present	Present	Absent	Absent	0	0.00546114	0.0165078	0.00319653	0.00144703	0.00131666	0.0015028	0.00110316	0.000839	0.000726	0.000357	0.000303	0.000321	0.000185	0.000281	0.000238	0.000892	0.000577	0.000672	0.000615	0.000532	0.000602	0.00508291
MAG-335	85.79	1.23	79.64	Present	Present	Present	16	Medium	0.398	10163	3164801	d__Bacteria;p__Bacteroidota;c__Bacteroidia;o__AKYH767;f__;g__;s__	d__Bacteria;p__Bacteroidetes;c__Bacteroidia;o__;f__;g__;s__	CK	2.96182	3.57e-05	Absent	Absent	Absent	Absent	Present	Absent	Absent	Present	Absent	Present	0	0.1608	0.167189	0.016596	0.125052	0.112136	0.117366	0.0180273	0.0143268	0.01537	0.00467065	0.00463612	0.00479195	0.00653974	0.00749006	0.00845787	0.115361	0.0645814	0.0678497	0.0109971	0.0112537	0.00996339	0.00112312
MAG-336	83.95	1.931	74.295	Absent	Absent	Absent	16	Medium	0.328	5625	2740350	d__Bacteria;p__Bacteroidota;c__Bacteroidia;o__AKYH767;f__2-12-FULL-35-15;g__;s__	d__Bacteria;p__Bacteroidetes;c__Bacteroidia;o__;f__;g__;s__	-	-	-	Absent	Absent	Absent	Absent	Absent	Absent	Absent	Present	Absent	Present	0	0.000199	0.0003	0.000252	0.00046	0.000516	0.0005	0.0003	0.000258	0.000227	0.000131	0	0	0.000317	0.000302	0.000497	0.000693	0.000412	0.000555	0.000249	0.00027	0.000289	0.0147053
MAG-337	98.09	3.121	82.485	Absent	Present	Absent	20	Medium	0.372	43053	3492444	d__Bacteria;p__Bacteroidota;c__Bacteroidia;o__AKYH767;f__2-12-FULL-35-15;g__;s__	d__Bacteria;p__Bacteroidetes;c__Bacteroidia;o__;f__;g__;s__	-	-	-	Absent	Absent	Absent	Absent	Present	Absent	Absent	Present	Absent	Present	0	0.0163931	0.0262184	0.0186781	0.0784494	0.0718821	0.0768232	0.0156169	0.0122188	0.0121529	0.00122438	0.0010197	0.0011577	0.00264182	0.00266444	0.0027524	0.0317182	0.0203439	0.0199599	0.00116736	0.00115307	0.000895	0.0496822
MAG-338	88.54	0.986	83.61	Absent	Absent	Absent	18	Medium	0.377	3430	3272034	d__Bacteria;p__Bacteroidota;c__Bacteroidia;o__Flavobacteriales;f__Crocinitomicaceae;g__;s__	d__Bacteria;p__Bacteroidetes;c__Flavobacteriia;o__Flavobacteriales;f__Crocinitomicaceae;g__;s__	-	-	-	Absent	Absent	Absent	Absent	Present	Absent	Absent	Present	Absent	Absent	0	0.000296	0.00033	0.000527	0.00276916	0.00254644	0.00280061	0.00747017	0.00577887	0.00528445	0	0	0	0	0	0	0	0	0	0	0	0	0.245013
MAG-339	88.91	3.594	70.94	Present	Absent	Absent	19	Medium	0.358	5892	4008306	d__Bacteria;p__Bacteroidota;c__Bacteroidia;o__Flavobacteriales;f__Weeksellaceae;g__Chryseobacterium;s__Chryseobacterium gambrini	d__Bacteria;p__Bacteroidetes;c__Flavobacteriia;o__Flavobacteriales;f__Flavobacteriaceae;g__Chryseobacterium;s__Chryseobacterium gambrini	-	-	-	Absent	Absent	Absent	Absent	Absent	Absent	Absent	Present	Absent	Present	5	0.0128791	0.00881649	0.00283357	0.001639	0.00232226	0.00247123	0.0126381	0.0103038	0.0102211	0.157357	0.138374	0.148104	9.69e-05	7.26e-05	0.000119	0.000412	0.00149026	0.00155693	0.00134872	0.00152105	0.00139522	0.00128436
MAG-340	95.75	0.117	95.165	Present	Present	Present	20	High	0.379	288169	3971836	d__Bacteria;p__Bacteroidota;c__Bacteroidia;o__Flavobacteriales;f__Flavobacteriaceae;g__Flavobacterium;s__Flavobacterium lindanitolerans	d__Bacteria;p__Bacteroidetes;c__Flavobacteriia;o__Flavobacteriales;f__Flavobacteriaceae;g__Flavobacterium;s__Flavobacterium lindanitolerans	-	-	-	Absent	Absent	Absent	Absent	Absent	Absent	Absent	Present	Absent	Absent	58	0.000818	0.00105166	0.000766	0.00105224	0.000844	0.000945	0.000444	0.000258	0.000344	0.000654	0.00059	0.000654	0.00061	0.000628	0.000655	0.00613826	0.00502412	0.00511054	3.92323	3.96279	3.41046	0.00627966
MAG-341	98.61	0.176	97.73	Present	Absent	Present	20	Medium	0.351	97423	3227930	d__Bacteria;p__Bacteroidota;c__Bacteroidia;o__Flavobacteriales;f__Flavobacteriaceae;g__Flavobacterium;s__	d__Bacteria;p__Bacteroidetes;c__Flavobacteriia;o__Flavobacteriales;f__Flavobacteriaceae;g__Flavobacterium;s__	-	-	-	Absent	Absent	Absent	Absent	Absent	Absent	Present	Present	Absent	Absent	3	0.295428	0.459356	0.0921185	0.0671083	0.059477	0.063896	0.167048	0.110314	0.112201	0.000299	0.000346	0.000345	0.0286158	0.029537	0.0330182	3.72235	2.49938	2.59493	0.00192201	0.00157375	0.00119494	0.0131007
MAG-342	98.19	0.595	95.215	Present	Absent	Absent	20	Medium	0.455	398212	4214678	d__Bacteria;p__Bacteroidota;c__Bacteroidia;o__Cytophagales;f__Cyclobacteriaceae;g__ELB16-189;s__	d__Bacteria;p__Bacteroidetes;c__Chitinophagia;o__Cytophagales;f__Cyclobacteriaceae;g__;s__	Cd	3.26254	2.37e-05	Absent	Absent	Absent	Absent	Absent	Absent	Absent	Present	Absent	Absent	10	0.00274891	0.00288489	0.00183965	0.0059665	0.0059377	0.00655757	0.0231326	0.014118	0.0135186	0.737322	0.748475	0.785257	0.00614269	0.00673332	0.00719225	0.00413686	0.00217891	0.00241422	0.00150404	0.00182164	0.00154001	0.00138529
MAG-343	100	1.398	93.01	Present	Absent	Absent	20	Medium	0.404	399659	4738349	d__Bacteria;p__Bacteroidota;c__Bacteroidia;o__Cytophagales;f__Cyclobacteriaceae;g__ELB16-189;s__	d__Bacteria;p__Bacteroidetes;c__Chitinophagia;o__Cytophagales;f__Cyclobacteriaceae;g__;s__	Ni	2.68655	0.00043	Absent	Absent	Absent	Absent	Absent	Absent	Absent	Present	Absent	Absent	6	0.0484643	0.0657638	0.0374096	0.01227	0.0122951	0.0122868	0.00806985	0.00558418	0.00559132	0.0347967	0.0343778	0.0369527	0.184162	0.20691	0.231322	0.0134949	0.00791565	0.00813934	0.00501795	0.00503617	0.0044142	0.0017727
MAG-344	94.64	5.813	65.575	Present	Present	Absent	18	Medium	0.423	6582	4202504	d__Bacteria;p__Bacteroidota;c__Bacteroidia;o__Cytophagales;f__Cyclobacteriaceae;g__ELB16-189;s__	d__Bacteria;p__Bacteroidetes;c__Chitinophagia;o__Cytophagales;f__Cyclobacteriaceae;g__;s__	-	-	-	Absent	Absent	Absent	Absent	Absent	Absent	Absent	Present	Absent	Absent	10	0.404109	0.318138	0.318974	0.468626	0.45632	0.482365	0.856118	0.563433	0.572102	1.82321	1.85518	1.96146	0.947128	1.04781	1.17024	2.94359	1.66702	1.69718	1.11904	1.1416	1.00066	0.519209
MAG-345	98.51	1.19	92.56	Absent	Present	Absent	20	Medium	0.508	434785	3738856	d__Bacteria;p__Bacteroidota;c__Bacteroidia;o__Cytophagales;f__Cyclobacteriaceae;g__ELB16-189;s__	d__Bacteria;p__Bacteroidetes;c__Chitinophagia;o__Cytophagales;f__Cyclobacteriaceae;g__;s__	Cd	2.99897	0.000139	Absent	Absent	Absent	Absent	Absent	Absent	Absent	Present	Absent	Absent	2	0.00110877	0.00135751	0.00097	0.000803	0.000772	0.00087	0.00154452	0.00118051	0.00114286	0.401419	0.373341	0.382731	0.0023834	0.00259659	0.00298497	0.0079662	0.00483047	0.00459801	0.00148981	0.00167059	0.00151545	0.000285
MAG-346	80.93	4.831	56.775	Present	Present	Present	17	Medium	0.491	16106	3238775	d__Bacteria;p__Bacteroidota;c__Bacteroidia;o__Cytophagales;f__Cyclobacteriaceae;g__ELB16-189;s__	d__Bacteria;p__Bacteroidetes;c__Chitinophagia;o__Cytophagales;f__Cyclobacteriaceae;g__;s__	Ni	3.5543	3.59e-05	Absent	Absent	Absent	Absent	Absent	Absent	Absent	Present	Absent	Absent	3	0.00550346	0.00948963	0.00617201	0.0155592	0.0145596	0.0153704	0.17427	0.111932	0.114484	1.05857	1.02677	1.0772	0.130839	0.143894	0.154225	1.03997	0.614912	0.617081	0.408385	0.430674	0.394855	0.00314505
MAG-347	99.18	0.546	96.45	Absent	Present	Absent	18	Medium	0.546	68964	3976415	d__Bacteria;p__Bacteroidota;c__Bacteroidia;o__Cytophagales;f__Cyclobacteriaceae;g__ELB16-189;s__	d__Bacteria;p__Bacteroidetes;c__Chitinophagia;o__Cytophagales;f__Cyclobacteriaceae;g__;s__	Ni	3.75332	9.76e-06	Absent	Absent	Absent	Absent	Absent	Absent	Absent	Present	Absent	Absent	2	0.248096	0.417186	0.232767	0.150343	0.143657	0.148047	0.135769	0.0860024	0.0869965	0.121141	0.124405	0.126057	1.83371	1.99137	2.10879	0.426824	0.235578	0.229415	0.226654	0.225168	0.211067	0.00509814
MAG-348	96.13	0.892	91.67	Present	Absent	Absent	20	Medium	0.511	472471	4016998	d__Bacteria;p__Bacteroidota;c__Bacteroidia;o__Cytophagales;f__Cyclobacteriaceae;g__ELB16-189;s__	d__Bacteria;p__Bacteroidetes;c__Chitinophagia;o__Cytophagales;f__Cyclobacteriaceae;g__;s__	Cd	3.71732	4.36e-06	Absent	Absent	Absent	Absent	Absent	Absent	Absent	Present	Absent	Absent	3	0.255606	0.270805	0.257709	0.228396	0.215994	0.222026	0.591538	0.354302	0.365274	1.60494	1.5634	1.60592	0.0647996	0.0701979	0.0754666	0.00454459	0.00402193	0.00409865	0.0069763	0.00317101	0.00290851	0.000747
MAG-349	83.02	0.595	80.045	Absent	Absent	Absent	19	Medium	0.431	402212	4064958	d__Bacteria;p__Bacteroidota;c__Bacteroidia;o__Cytophagales;f__Cyclobacteriaceae;g__;s__	d__Bacteria;p__Bacteroidetes;c__Chitinophagia;o__Cytophagales;f__Cyclobacteriaceae;g__;s__	Cd	3.74929	3.92e-06	Absent	Absent	Absent	Absent	Absent	Absent	Absent	Present	Absent	Absent	23	0.050592	0.0627637	0.043268	0.0662892	0.0632215	0.0659299	0.234049	0.179855	0.184268	2.149	2.15466	2.28224	0.0196206	0.0214215	0.0228554	0.0150708	0.00995334	0.0108134	0.00549237	0.00619541	0.00534134	0.00247918
MAG-350	98.49	0.297	97.005	Present	Absent	Absent	21	Medium	0.426	298679	4140907	d__Bacteria;p__Bacteroidota;c__Bacteroidia;o__Cytophagales;f__Cyclobacteriaceae;g__UBA2336;s__UBA2336 sp002344065	d__Bacteria;p__Bacteroidetes;c__Chitinophagia;o__Cytophagales;f__Cyclobacteriaceae;g__;s__	Cd	3.69645	0.000119	Absent	Absent	Absent	Absent	Absent	Absent	Absent	Present	Absent	Absent	7	0.676968	0.864069	0.576224	0.226081	0.230874	0.242503	0.351082	0.271547	0.275552	1.56755	1.59337	1.68484	0.42648	0.466372	0.515885	0.301656	0.213283	0.221231	0.0763689	0.0811094	0.070667	0.00217242
MAG-351	90.47	1.28	84.07	Present	Present	Present	20	High	0.453	446513	4186351	d__Bacteria;p__Bacteroidota;c__Bacteroidia;o__Cytophagales;f__Cyclobacteriaceae;g__UBA2336;s__	d__Bacteria;p__Bacteroidetes;c__Chitinophagia;o__Cytophagales;f__Cyclobacteriaceae;g__;s__	-	-	-	Absent	Absent	Absent	Absent	Absent	Absent	Absent	Present	Absent	Absent	20	0.311616	0.563789	0.300062	0.785376	0.758371	0.79007	0.69479	0.428824	0.436294	0.228972	0.229124	0.242082	1.11742	1.23244	1.35284	0.775299	0.450006	0.457917	0.0728687	0.073831	0.0666379	1.3651
MAG-352	97.07	0.372	95.21	Present	Absent	Absent	18	Medium	0.473	98335	3999930	d__Bacteria;p__Bacteroidota;c__Bacteroidia;o__Cytophagales;f__Cyclobacteriaceae;g__UBA2336;s__	d__Bacteria;p__Bacteroidetes;c__Chitinophagia;o__Cytophagales;f__Cyclobacteriaceae;g__;s__	Cd	3.63617	0.00106731	Absent	Absent	Absent	Absent	Absent	Absent	Absent	Present	Absent	Absent	23	0.00137404	0.00263632	0.00147937	0.00473732	0.00452981	0.0048413	0.120031	0.0716903	0.0720194	1.78653	1.80184	1.87598	0.00822707	0.00887935	0.00942291	0.0123397	0.00732036	0.00728818	0.00141583	0.00193671	0.00168884	0.0276378
MAG-353	71.65	0.714	68.08	Absent	Present	Absent	15	Medium	0.38	3786	2595019	d__Bacteria;p__Bacteroidota;c__Bacteroidia;o__NS11-12g;f__UBA955;g__;s__	d__Bacteria;p__Bacteroidetes;c__;o__;f__;g__;s__	Cr	2.54606	2.14e-06	Absent	Absent	Absent	Absent	Absent	Absent	Absent	Absent	Absent	Absent	0	0.0042407	0.00192206	0.00328822	0.000868	0.000843	0.000926	0.000804	0.000685	0.000743	0.00159539	0.00177756	0.00159456	0.00049	0.000554	0.00058	0.000672	0.000503	0.000602	0.000691	0.000664	0.000571	0.00812582
MAG-354	97.54	0.546	94.81	Present	Present	Present	19	High	0.47	161971	3414707	d__Bacteria;p__Bacteroidota;c__Bacteroidia;o__NS11-12g;f__UBA955;g__;s__	d__Bacteria;p__Bacteroidetes;c__;o__;f__;g__;s__	-	-	-	Absent	Absent	Absent	Absent	Absent	Absent	Absent	Absent	Absent	Absent	0	0.04349	0.0278523	0.0360363	0.0523179	0.0465714	0.050227	0.00347523	0.00234251	0.0022825	0.00137692	0.00135014	0.0012284	0.0218503	0.0210331	0.022235	0.0218774	0.0164121	0.0168368	0.000882	0.000919	0.000807	0.000996
MAG-355	85	1.608	76.96	Present	Absent	Present	17	Medium	0.364	6803	3185134	d__Bacteria;p__Bacteroidota;c__Bacteroidia;o__Chitinophagales;f__Saprospiraceae;g__;s__	d__Bacteria;p__Bacteroidetes;c__Chitinophagia;o__Chitinophagales;f__Saprospiraceae;g__;s__	CK	2.77586	0.000242	Absent	Absent	Absent	Absent	Absent	Absent	Absent	Present	Absent	Absent	0	0.0487275	0.208825	0.0578636	0.00692877	0.00597985	0.00592565	0.000938	0.00063	0.000576	0.000337	0.000316	0.00041	0.000617	0.000599	0.000719	0.000387	0.000357	0.000274	0.000175	0	0	0.000669
MAG-356	97.77	0.742	94.06	Present	Present	Present	20	High	0.368	96536	4134709	d__Bacteria;p__Bacteroidota;c__Bacteroidia;o__Chitinophagales;f__Saprospiraceae;g__UBA3362;s__	d__Bacteria;p__Bacteroidetes;c__Chitinophagia;o__Chitinophagales;f__Saprospiraceae;g__;s__	CK	2.98254	5.91e-05	Absent	Absent	Absent	Absent	Absent	Absent	Absent	Present	Absent	Absent	0	0.0564771	0.0241864	0.106159	0.117061	0.0963106	0.101192	0.00623903	0.00466603	0.00494974	0.000904	0.00100081	0.00107173	0.178422	0.193134	0.21681	0.0248734	0.0181882	0.0187484	0.00479792	0.00552176	0.00459223	0.00191544
MAG-357	97.85	0	97.85	Present	Present	Present	20	High	0.356	210040	3565243	d__Bacteria;p__Bacteroidota;c__Bacteroidia;o__Chitinophagales;f__Saprospiraceae;g__UBA3362;s__	d__Bacteria;p__Bacteroidetes;c__Chitinophagia;o__Chitinophagales;f__Saprospiraceae;g__;s__	Cr	3.64544	2.58e-05	Absent	Absent	Absent	Absent	Absent	Absent	Absent	Present	Absent	Absent	0	0.000312	0.00018	0.000709	0.000433	0.000398	0.000472	0.000198	0	0.000178	0	0.00014	0.000126	0.000277	0.000319	0.00037	0.000158	0.000139	0.000156	0	0	0	1.47796
MAG-358	98.01	2.282	86.6	Present	Present	Present	20	High	0.402	79751	7267541	d__Bacteria;p__Bacteroidota;c__Bacteroidia;o__Chitinophagales;f__Saprospiraceae;g__;s__	d__Bacteria;p__Bacteroidetes;c__Chitinophagia;o__Chitinophagales;f__Saprospiraceae;g__;s__	-	-	-	Absent	Absent	Absent	Absent	Absent	Absent	Absent	Present	Absent	Absent	0	0.138992	0.242998	0.0709592	0.239161	0.206816	0.223068	0.165785	0.0989395	0.0992297	0.00063	0.000526	0.000582	0.0762884	0.0652044	0.0677827	0.263945	0.155527	0.154133	0.000813	0.000713	0.000611	0
MAG-359	82.23	1.515	74.655	Present	Present	Absent	19	Medium	0.501	9717	5043680	d__Bacteria;p__Bacteroidota;c__Bacteroidia;o__Chitinophagales;f__Saprospiraceae;g__UBA2329;s__	d__Bacteria;p__Bacteroidetes;c__Chitinophagia;o__Chitinophagales;f__Saprospiraceae;g__;s__	CK	3.17244	0.00179041	Absent	Absent	Absent	Absent	Absent	Absent	Absent	Present	Absent	Absent	2	0.117699	0.0337934	0.111147	0.0940848	0.0776643	0.0838903	0.00447166	0.00259024	0.00250362	0.000168	0.000257	0.000243	0.0366186	0.0342102	0.0359677	0.0133849	0.00974951	0.00927279	0.000198	0.000322	0.000214	0.00422835
MAG-360	92.87	2.227	81.735	Present	Present	Present	18	High	0.471	12067	5360602	d__Bacteria;p__Bacteroidota;c__Bacteroidia;o__Chitinophagales;f__Saprospiraceae;g__M3007;s__	d__Bacteria;p__Bacteroidetes;c__Chitinophagia;o__Chitinophagales;f__Saprospiraceae;g__;s__	-	-	-	Absent	Absent	Absent	Absent	Absent	Absent	Present	Present	Present	Absent	0	0.0317714	0.0108392	0.055716	0.0811098	0.0709484	0.076836	0.028439	0.015753	0.015096	0	0	0.000287	0.0113722	0.00947705	0.0101962	0.00329855	0.00237251	0.00249798	0	0	0	0.00430432
MAG-361	88.76	4.207	67.725	Present	Present	Present	18	Medium	0.473	10534	5480096	d__Bacteria;p__Bacteroidota;c__Bacteroidia;o__Chitinophagales;f__Saprospiraceae;g__M3007;s__	d__Bacteria;p__Bacteroidetes;c__Chitinophagia;o__Chitinophagales;f__Saprospiraceae;g__;s__	-	-	-	Absent	Absent	Absent	Absent	Absent	Absent	Absent	Present	Absent	Absent	0	0.242506	0.17796	0.158024	0.174373	0.140902	0.151573	0.0022111	0.00109708	0.00126543	0	0	0	0.245858	0.261064	0.275049	0.0203944	0.0133891	0.0137318	0.000105	0.000136	0.000107	0.00086
MAG-362	96.16	1.98	86.26	Present	Absent	Absent	19	Medium	0.502	39049	6110921	d__Bacteria;p__Bacteroidota;c__Bacteroidia;o__Chitinophagales;f__Saprospiraceae;g__M3007;s__	d__Bacteria;p__Bacteroidetes;c__Chitinophagia;o__Chitinophagales;f__Saprospiraceae;g__;s__	Cr	4.45069	0.00013	Absent	Absent	Absent	Absent	Absent	Absent	Absent	Present	Present	Absent	0	0.0015795	0.000554	0.00188264	0.0648731	0.0496367	0.0531349	0.0257997	0.013825	0.0142122	0.000296	0.000224	0.000184	0.000948	0.000859	0.000896	0.00458666	0.00279131	0.00237687	0.000312	0.000223	0.000169	3.43385
MAG-363	96.93	1.98	87.03	Present	Present	Present	17	Medium	0.55	40900	5281146	d__Bacteria;p__Bacteroidota;c__Bacteroidia;o__Chitinophagales;f__Saprospiraceae;g__M3007;s__	d__Bacteria;p__Bacteroidetes;c__Chitinophagia;o__Chitinophagales;f__Saprospiraceae;g__;s__	-	-	-	Absent	Absent	Absent	Absent	Absent	Absent	Absent	Present	Present	Absent	0	0.0376309	0.0107498	0.0353835	0.120463	0.110861	0.117264	0.0816169	0.0480551	0.0492803	0.0072987	0.0078958	0.00827966	0.0214566	0.0182805	0.0185912	0.00701162	0.00536687	0.00532898	0.000189	0.000207	0.000265	1.38963
MAG-364	96.72	0.495	94.245	Present	Present	Absent	20	Medium	0.556	24969	5556013	d__Bacteria;p__Bacteroidota;c__Bacteroidia;o__Chitinophagales;f__Saprospiraceae;g__M3007;s__	d__Bacteria;p__Bacteroidetes;c__Chitinophagia;o__Chitinophagales;f__Saprospiraceae;g__;s__	-	-	-	Absent	Absent	Absent	Absent	Absent	Absent	Absent	Present	Absent	Absent	0	0.0608702	0.0305708	0.0727443	0.437142	0.364753	0.388167	0.33186	0.190197	0.191964	0.000431	0.000403	0.000306	0.271467	0.270506	0.277678	0.0112398	0.00710859	0.00614884	0.000117	0.00016	0.000133	0.545717
MAG-365	50.2	0.495	47.725	Absent	Absent	Absent	11	Medium	0.566	3450	2440028	d__Bacteria;p__Bacteroidota;c__Bacteroidia;o__Chitinophagales;f__Saprospiraceae;g__M3007;s__	d__Bacteria;p__Bacteroidetes;c__Chitinophagia;o__Chitinophagales;f__Saprospiraceae;g__;s__	CK	2.74489	0.000593	Absent	Absent	Absent	Absent	Absent	Absent	Absent	Present	Absent	Absent	0	0.0334761	0.0127668	0.0950921	0.0131849	0.0119744	0.0128425	0.00452042	0.00317178	0.00296791	8.18e-05	0	0	0.00394358	0.00368844	0.00331101	0.00117132	0.000861	0.000932	0.000102	0	0	0.0252944
MAG-366	95.07	0	95.07	Present	Present	Absent	20	Medium	0.408	32022	5421557	d__Bacteria;p__Bacteroidota;c__Bacteroidia;o__Chitinophagales;f__UBA2359;g__;s__	d__Bacteria;p__Bacteroidetes;c__Chitinophagia;o__Chitinophagales;f__;g__;s__	CK	3.32292	3.53e-05	Absent	Absent	Absent	Absent	Absent	Absent	Present	Present	Present	Absent	1	0.0438899	0.0110832	0.423293	0	0	0	0	0	0	0	0	0	0.00525214	0.00406377	0.00400062	0.00011	0.000102	0	0.000109	0.000104	0.000111	0.00173355
MAG-367	97.29	0.519	94.695	Present	Present	Absent	20	Medium	0.356	165819	2958429	d__Bacteria;p__Bacteroidota;c__Bacteroidia;o__Chitinophagales;f__UBA8649;g__;s__	d__Bacteria;p__Bacteroidetes;c__Chitinophagia;o__Chitinophagales;f__;g__;s__	Ni	3.53521	0.000251	Absent	Absent	Absent	Absent	Absent	Absent	Present	Absent	Absent	Absent	0	0.0350733	0.0657683	0.0251861	0.114678	0.101329	0.108926	0.141141	0.0786188	0.0788693	0.0028216	0.00270594	0.00294433	0.0586401	0.0628016	0.0719397	2.01728	0.94553	0.961923	0.0111424	0.00903744	0.00731383	0.00127831
MAG-368	96.88	0.985	91.955	Present	Present	Present	20	High	0.391	168356	3624525	d__Bacteria;p__Bacteroidota;c__Bacteroidia;o__Chitinophagales;f__LD1;g__;s__	d__Bacteria;p__Bacteroidetes;c__Chitinophagia;o__Chitinophagales;f__;g__;s__	-	-	-	Absent	Absent	Absent	Absent	Absent	Absent	Present	Present	Absent	Absent	1	0.0608894	0.495679	0.00677581	0.249415	0.210837	0.225317	0.365782	0.206572	0.211307	0.00269386	0.0024854	0.00267047	0.0011868	0.00122264	0.00162441	0.186756	0.0964351	0.0998918	0.00166587	0.00168914	0.00160808	0.109195
MAG-369	98.02	0.985	93.095	Present	Present	Present	21	High	0.429	232181	3621338	d__Bacteria;p__Bacteroidota;c__Bacteroidia;o__Chitinophagales;f__LD1;g__Bog-950;s__	d__Bacteria;p__Bacteroidetes;c__Chitinophagia;o__Chitinophagales;f__;g__;s__	Cr	3.3597	9.7e-06	Absent	Absent	Absent	Absent	Absent	Absent	Absent	Present	Absent	Absent	0	0.00417661	0.0124452	0.00180955	0.000859	0.00101296	0.000879	0.000578	0.000443	0.00038	0.000439	0.000483	0.000517	0.000927	0.000799	0.00103389	0.00146695	0.00123157	0.00135785	0.00179999	0.00167165	0.00137305	0.174671
MAG-370	99.01	0.738	95.32	Present	Present	Present	20	High	0.417	224216	3642572	d__Bacteria;p__Bacteroidota;c__Bacteroidia;o__Chitinophagales;f__Chitinophagaceae;g__OLB11;s__	d__Bacteria;p__Bacteroidetes;c__Chitinophagia;o__Chitinophagales;f__Chitinophagaceae;g__;s__	Cr	4.20637	0.000109	Absent	Absent	Absent	Absent	Absent	Absent	Absent	Present	Absent	Absent	1	0.000558	0.000722	0.000373	0.000564	0.000595	0.000511	0.000773	0.000618	0.000664	0.000341	0.000655	0.000632	0.000353	0.000481	0.000504	0.00101078	0.000715	0.0007	0.00077	0.0009	0.000731	2.67321
MAG-371	95.07	2.216	83.99	Present	Absent	Absent	19	Medium	0.429	13769	3454096	d__Bacteria;p__Bacteroidota;c__Bacteroidia;o__Chitinophagales;f__Chitinophagaceae;g__OLB11;s__	d__Bacteria;p__Bacteroidetes;c__Chitinophagia;o__Chitinophagales;f__Chitinophagaceae;g__;s__	-	-	-	Absent	Absent	Absent	Absent	Present	Absent	Absent	Present	Absent	Absent	0	0.116031	0.0585294	0.0474491	0.0827048	0.0691797	0.0716438	0.0181388	0.00980868	0.0106058	0.000176	0.000274	0	0.158218	0.170816	0.187649	0.000392	0.000307	0.000188	0	0	0	0.00173533
MAG-372	98.02	0.738	94.33	Present	Present	Present	19	High	0.378	119000	4116254	d__Bacteria;p__Bacteroidota;c__Bacteroidia;o__Chitinophagales;f__Chitinophagaceae;g__OLB11;s__	d__Bacteria;p__Bacteroidetes;c__Chitinophagia;o__Chitinophagales;f__Chitinophagaceae;g__;s__	CK	3.02122	0.000997	Absent	Absent	Absent	Absent	Absent	Absent	Present	Present	Absent	Absent	0	0.147765	0.209309	0.119557	0.00959141	0.00928129	0.00951202	0.000654	0.000471	0.000581	0	0	0	0.000319	0.000404	0.000478	0.000561	0.000238	0.00031	0	0	0	0.000544
MAG-373	95.56	0.985	90.635	Present	Absent	Absent	20	Medium	0.449	193676	3102510	d__Bacteria;p__Bacteroidota;c__Bacteroidia;o__Chitinophagales;f__Chitinophagaceae;g__Sediminibacterium;s__	d__Bacteria;p__Bacteroidetes;c__Chitinophagia;o__Chitinophagales;f__Chitinophagaceae;g__Sediminibacterium;s__	-	-	-	Absent	Absent	Absent	Absent	Absent	Absent	Absent	Present	Absent	Absent	7	0.000322	0.000254	0.000356	0.000291	0.000361	0.000323	0.00055	0.000544	0.00052	0.000423	0.000363	0.000425	6.61e-05	0	0	0.0003	0.000195	0.000268	2.82187	2.83335	2.51228	0.000559
MAG-374	100	0.492	97.54	Present	Absent	Absent	19	Medium	0.442	352937	4547851	d__Bacteria;p__Bacteroidota;c__Bacteroidia;o__Chitinophagales;f__Chitinophagaceae;g__Flavihumibacter;s__	d__Bacteria;p__Bacteroidetes;c__Chitinophagia;o__Chitinophagales;f__Chitinophagaceae;g__Flavipsychrobacter;s__	-	-	-	Absent	Absent	Absent	Absent	Absent	Absent	Absent	Present	Absent	Absent	12	0.000198	0.000166	0.000265	0.000238	0.000323	0.000279	0.000872	0.000732	0.000723	0.000423	0.000458	0.000493	0	0	0	0.00208427	0.00185874	0.00215246	1.9674	2.21103	1.96452	0.000855
MAG-375	92.67	2.216	81.59	Present	Present	Present	15	Medium	0.466	8649	3158904	d__Bacteria;p__Bacteroidota;c__Bacteroidia;o__Chitinophagales;f__Chitinophagaceae;g__;s__	d__Bacteria;p__Bacteroidetes;c__Chitinophagia;o__Chitinophagales;f__Chitinophagaceae;g__;s__	Cr	3.51645	1.12e-05	Absent	Absent	Absent	Absent	Absent	Absent	Absent	Present	Absent	Absent	3	0.0128859	0.00549563	0.0115547	0.0904044	0.0921122	0.0973746	0.286207	0.241975	0.2497	0.0641748	0.0621234	0.0639755	0.00147186	0.00115998	0.00135249	0.00479448	0.00516884	0.00471997	0.0842655	0.0819155	0.0745014	0.376403
MAG-376	66.07	0.492	63.61	Absent	Absent	Absent	10	Medium	0.466	3480	3203513	d__Bacteria;p__Bacteroidota;c__Bacteroidia;o__Chitinophagales;f__Chitinophagaceae;g__46-32;s__	d__Bacteria;p__Bacteroidetes;c__Chitinophagia;o__Chitinophagales;f__Chitinophagaceae;g__;s__	-	-	-	Absent	Absent	Absent	Absent	Absent	Absent	Absent	Present	Absent	Absent	1	0.00113285	0.000999	0.000455	0.000401	0.000359	0.000455	0.000716	0.00097	0.000815	0.0438578	0.0407868	0.0419554	0.000168	0.00019	0.000177	0.000554	0.000451	0.000457	0.0938831	0.0935416	0.0849036	0.000309
MAG-377	61.63	2.315	50.055	Absent	Absent	Absent	14	Medium	0.394	5378	2776209	d__Bacteria;p__Bacteroidota;c__Bacteroidia;o__Chitinophagales;f__Chitinophagaceae;g__;s__	d__Bacteria;p__Bacteroidetes;c__Chitinophagia;o__Chitinophagales;f__Chitinophagaceae;g__;s__	Cd	2.53221	3.08e-05	Absent	Absent	Absent	Absent	Absent	Absent	Absent	Present	Absent	Absent	0	0.0579445	0.0141428	0.0651865	0.0407403	0.043108	0.0464054	0.026436	0.0241752	0.0241931	0.0405865	0.0416137	0.0445061	0.000731	0.000589	0.000783	0.00135964	0.00164991	0.00150777	0.00355827	0.00361956	0.00297465	0.00366778
MAG-378	97.01	0	97.01	Present	Absent	Present	20	Medium	0.446	134361	5024961	d__Bacteria;p__Bacteroidota;c__Bacteroidia;o__Chitinophagales;f__Chitinophagaceae;g__VBAT01;s__	d__Bacteria;p__Bacteroidetes;c__Chitinophagia;o__Chitinophagales;f__Chitinophagaceae;g__;s__	Cr	3.43314	4.06e-06	Absent	Absent	Absent	Absent	Absent	Absent	Absent	Present	Absent	Absent	3	0.00906391	0.00288231	0.0110315	0.00730528	0.00788134	0.00831761	0.0138237	0.0101981	0.0109208	0.00543863	0.00584737	0.00654889	0.000447	0.000546	0.000634	0.00216658	0.00217358	0.00220056	0.000818	0.000861	0.000651	0.314903
MAG-379	96.37	2.216	85.29	Present	Present	Present	20	High	0.436	37576	4549857	d__Bacteria;p__Bacteroidota;c__Bacteroidia;o__Chitinophagales;f__Chitinophagaceae;g__VBAT01;s__	d__Bacteria;p__Bacteroidetes;c__Chitinophagia;o__Chitinophagales;f__Chitinophagaceae;g__;s__	Cr	3.01589	0.000146	Absent	Absent	Absent	Absent	Absent	Absent	Absent	Present	Absent	Absent	2	0.134429	0.059359	0.149012	0.10696	0.107367	0.114862	0.13873	0.102815	0.106774	0.0811766	0.0813213	0.0864745	0.003314	0.00324303	0.00372311	0.015417	0.0156362	0.0164867	0.0030209	0.00386799	0.00311751	0.130733
MAG-380	85.5	3.547	67.765	Absent	Absent	Absent	17	Medium	0.442	5072	3981650	d__Bacteria;p__Bacteroidota;c__Bacteroidia;o__Chitinophagales;f__Chitinophagaceae;g__JJ008;s__	d__Bacteria;p__Bacteroidetes;c__Chitinophagia;o__Chitinophagales;f__Chitinophagaceae;g__;s__	Cr	3.29681	2.28e-06	Absent	Absent	Absent	Absent	Absent	Absent	Absent	Present	Absent	Absent	1	0.00108325	0.000897	0.00110136	0.00121761	0.00132053	0.00144397	0.00348831	0.00355638	0.00378365	0.00129732	0.00132421	0.00134467	0.000444	0.000544	0.000547	0.00191984	0.00173609	0.00178034	0.000575	0.000706	0.000651	0.175207
MAG-381	96.88	3.27	80.53	Present	Present	Present	20	High	0.464	12646	4603179	d__Bacteria;p__Bacteroidota;c__Bacteroidia;o__Chitinophagales;f__Chitinophagaceae;g__JJ008;s__	d__Bacteria;p__Bacteroidetes;c__Chitinophagia;o__Chitinophagales;f__Chitinophagaceae;g__;s__	-	-	-	Absent	Absent	Absent	Absent	Absent	Absent	Absent	Present	Absent	Absent	0	0.212747	0.144158	0.234961	0.566083	0.577367	0.607025	0.886508	0.78862	0.79876	0.138218	0.14395	0.1511	0.30129	0.314809	0.339459	0.27898	0.301142	0.310024	0.0184206	0.0203462	0.018151	2.6437
MAG-382	56.25	0.985	51.325	Absent	Absent	Absent	11	Medium	0.418	3332	1988787	d__Bacteria;p__Bacteroidota;c__Bacteroidia;o__Chitinophagales;f__Chitinophagaceae;g__JJ008;s__	d__Bacteria;p__Bacteroidetes;c__Chitinophagia;o__Chitinophagales;f__Chitinophagaceae;g__;s__	CK	2.96143	0.000209	Absent	Absent	Absent	Absent	Absent	Absent	Absent	Present	Absent	Absent	0	0.148328	0.183721	0.0850339	0.0531738	0.0551306	0.0592527	0.121202	0.123689	0.126697	0.0398467	0.0381024	0.0398345	0.0299972	0.0334259	0.0366283	0.184237	0.156097	0.164195	0.0632657	0.0652197	0.0595483	0.00365787
MAG-383	98.94	1.034	93.77	Present	Absent	Present	20	Medium	0.404	84858	3980866	d__Bacteria;p__Bacteroidota;c__Bacteroidia;o__Chitinophagales;f__Chitinophagaceae;g__JJ008;s__	d__Bacteria;p__Bacteroidetes;c__Chitinophagia;o__Chitinophagales;f__Chitinophagaceae;g__;s__	Cr	3.06757	3.77e-06	Absent	Absent	Absent	Absent	Absent	Absent	Absent	Present	Absent	Absent	1	0.00397484	0.00292651	0.00426169	0.00569153	0.00623487	0.00614183	0.0150344	0.0142168	0.0153508	0.00602391	0.00596756	0.00680745	0.00105266	0.00117686	0.0014302	0.00443652	0.00384381	0.00452719	0.00167069	0.00171591	0.00154703	0.128611
MAG-384	77.64	1.65	69.39	Present	Absent	Present	18	Medium	0.43	8645	3498013	d__Bacteria;p__Bacteroidota;c__Bacteroidia;o__Chitinophagales;f__Chitinophagaceae;g__JJ008;s__	d__Bacteria;p__Bacteroidetes;c__Chitinophagia;o__Chitinophagales;f__Chitinophagaceae;g__;s__	Cr	3.20975	4.15e-06	Absent	Absent	Absent	Absent	Absent	Absent	Absent	Present	Absent	Absent	2	0.0810638	0.0644551	0.064522	0.0853277	0.065725	0.0710171	0.0850568	0.0687656	0.0721202	0.0713522	0.0674209	0.071893	0.00868559	0.00953358	0.0105325	0.00868806	0.00912538	0.00900793	0.0122863	0.0144963	0.0119183	0.192862
MAG-385	63.48	0.881	59.075	Absent	Present	Absent	13	Medium	0.483	3885	3671996	d__Bacteria;p__Bacteroidota;c__Bacteroidia;o__Chitinophagales;f__Chitinophagaceae;g__Dinghuibacter;s__	d__Bacteria;p__Bacteroidetes;c__Chitinophagia;o__Chitinophagales;f__Chitinophagaceae;g__Dinghuibacter;s__	-	-	-	Absent	Absent	Absent	Absent	Absent	Absent	Absent	Absent	Present	Absent	1	0.0039678	0.00452962	0.00435635	0.0336302	0.0343011	0.0362804	0.279764	0.278113	0.284103	0.0231349	0.021075	0.0222151	0.0078281	0.00722806	0.00780046	0.106204	0.121261	0.126185	0.018939	0.0219394	0.020136	0.0226246
MAG-386	94.78	2.572	81.92	Present	Present	Present	20	High	0.47	13828	4509209	d__Bacteria;p__Bacteroidota;c__Bacteroidia;o__Chitinophagales;f__Chitinophagaceae;g__UBA2791;s__	d__Bacteria;p__Bacteroidetes;c__Chitinophagia;o__Chitinophagales;f__Chitinophagaceae;g__;s__	-	-	-	Absent	Absent	Absent	Absent	Absent	Absent	Absent	Present	Absent	Absent	1	0.00303137	0.00194412	0.00369588	0.00096	0.00112043	0.00128938	0.000898	0.00100812	0.000872	0.00234102	0.00271984	0.00258586	0.000357	0.000276	0.000272	0.000934	0.000864	0.000904	0.321421	0.326513	0.291319	0.0125982
MAG-387	97.29	1.74	88.59	Present	Absent	Present	20	Medium	0.451	48816	4751015	d__Bacteria;p__Bacteroidota;c__Bacteroidia;o__Chitinophagales;f__Chitinophagaceae;g__UBA2791;s__	d__Bacteria;p__Bacteroidetes;c__Chitinophagia;o__Chitinophagales;f__Chitinophagaceae;g__;s__	Cd	2.88167	2.25e-06	Absent	Absent	Absent	Absent	Absent	Absent	Absent	Present	Absent	Absent	3	0.0177941	0.00542278	0.0207444	0.0550366	0.0600309	0.0615111	0.099373	0.110352	0.113151	0.06681	0.0707525	0.0736874	0.000264	0.000364	0.000341	0.00168139	0.00223262	0.00247757	0.000791	0.000993	0.000982	0.0040543
MAG-388	98.52	2.709	84.975	Present	Present	Present	18	High	0.499	52931	3756640	d__Bacteria;p__Bacteroidota;c__Bacteroidia;o__Chitinophagales;f__Chitinophagaceae;g__Ferruginibacter;s__	d__Bacteria;p__Bacteroidetes;c__Chitinophagia;o__Chitinophagales;f__Chitinophagaceae;g__Ferruginibacter;s__	-	-	-	Absent	Absent	Absent	Absent	Absent	Absent	Absent	Present	Absent	Absent	6	0.532993	0.20172	0.646132	1.34504	1.36429	1.40835	6.05264	5.84106	5.9388	3.81888	3.83701	3.97693	0.107959	0.103826	0.112551	0.525769	0.54763	0.570838	0.0542462	0.0592391	0.0542237	2.3154
MAG-389	97.53	0.738	93.84	Present	Present	Present	20	High	0.406	268076	3867945	d__Bacteria;p__Bacteroidota;c__Bacteroidia;o__Chitinophagales;f__Chitinophagaceae;g__Ferruginibacter;s__	d__Bacteria;p__Bacteroidetes;c__Chitinophagia;o__Chitinophagales;f__Chitinophagaceae;g__Ferruginibacter;s__	-	-	-	Absent	Absent	Absent	Absent	Absent	Absent	Absent	Present	Absent	Absent	2	0.0111659	0.0113897	0.00863211	0.0231289	0.0260176	0.0284241	0.0315784	0.0299652	0.0311857	0.00136281	0.00136147	0.00140355	0.00968037	0.00826222	0.0088979	0.0419626	0.0457731	0.0479238	0.000479	0.000645	0.000492	0.00182378
MAG-390	100	0.246	98.77	Present	Absent	Absent	20	Medium	0.433	382563	4078575	d__Bacteria;p__Bacteroidota;c__Bacteroidia;o__Chitinophagales;f__Chitinophagaceae;g__Taibaiella_A;s__	d__Bacteria;p__Bacteroidetes;c__Chitinophagia;o__Chitinophagales;f__Chitinophagaceae;g__Taibaiella;s__	-	-	-	Absent	Absent	Absent	Absent	Absent	Absent	Absent	Present	Absent	Absent	14	0	0	0	0	0	0	0	0	0	0	0	0	0.000119	0.000204	0.000145	0	0	0	1.94612	1.95363	1.70855	0
MAG-391	90.86	1.477	83.475	Absent	Present	Absent	14	Medium	0.505	10317	3166178	d__Bacteria;p__Bacteroidota;c__Bacteroidia;o__Chitinophagales;f__Chitinophagaceae;g__UBA1312;s__	d__Bacteria;p__Bacteroidetes;c__Chitinophagia;o__Chitinophagales;f__Chitinophagaceae;g__;s__	-	-	-	Absent	Absent	Absent	Absent	Absent	Absent	Absent	Present	Absent	Present	0	8.72e-05	0.000948	0.000128	0.000123	0.000181	0.000258	0.000224	0.000296	0.000214	0	0	0	0	0.000144	0.000138	0.000124	0.000143	0.000154	0.172679	0.173487	0.160591	0.000176
MAG-392	84.72	0.492	82.26	Absent	Absent	Absent	19	Medium	0.412	349482	2957465	d__Bacteria;p__Bacteroidota;c__Bacteroidia;o__Chitinophagales;f__Chitinophagaceae;g__Flavipsychrobacter;s__	d__Bacteria;p__Bacteroidetes;c__Chitinophagia;o__Chitinophagales;f__Chitinophagaceae;g__Flavipsychrobacter;s__	Cr	3.25313	1.49e-05	Absent	Absent	Absent	Absent	Absent	Absent	Absent	Present	Absent	Present	4	0.000108	0.000105	0	0	0	0	0.000146	0	0.000143	0.00012	0.000191	0.000101	0	0	0	0	0	0	8.98e-05	0	0	0.15357
MAG-393	97.43	0.985	92.505	Present	Absent	Absent	18	Medium	0.483	46849	3822514	d__Bacteria;p__Bacteroidota;c__Bacteroidia;o__Chitinophagales;f__Chitinophagaceae;g__Flavipsychrobacter;s__	d__Bacteria;p__Bacteroidetes;c__Chitinophagia;o__Chitinophagales;f__Chitinophagaceae;g__Flavipsychrobacter;s__	Cr	2.79947	8.68e-07	Absent	Absent	Absent	Absent	Absent	Absent	Present	Present	Absent	Absent	0	0	0	0	0	0	0	0	0	0	0	0	0	0	0	0	0	0	0	0	0	0	0.00650379
MAG-394	97.04	0.492	94.58	Present	Absent	Present	20	Medium	0.504	80128	3512393	d__Bacteria;p__Bacteroidota;c__Bacteroidia;o__Chitinophagales;f__Chitinophagaceae;g__Flavipsychrobacter;s__	d__Bacteria;p__Bacteroidetes;c__Chitinophagia;o__Chitinophagales;f__Chitinophagaceae;g__Flavipsychrobacter;s__	Cr	2.51209	1.1e-05	Absent	Absent	Absent	Absent	Absent	Absent	Absent	Present	Absent	Absent	1	7.96e-05	0	8.79e-05	9.86e-05	0	0	0.000243	0	0	0	0.000215	0	0	0	0	0	0	0	0.000505	0.000613	0	0.0175033
MAG-395	78.22	0.052	77.96	Present	Present	Present	19	Medium	0.408	4085	1869239	d__Bacteria;p__UBA10199;c__UBA10199;o__;f__;g__;s__	d__Bacteria;p__Proteobacteria;c__Deltaproteobacteria;o__;f__;g__;s__	CK	2.64807	4.69e-05	Absent	Absent	Absent	Absent	Absent	Absent	Present	Absent	Absent	Absent	0	0.0167061	0.0067433	0.0424391	0.00257964	0.00260651	0.00303687	0.0202852	0.0244841	0.0255478	0.00413942	0.00363512	0.00443028	0.00303834	0.00326034	0.00345117	0.00321258	0.00363591	0.00354146	0.00248203	0.00292681	0.00277134	0.00192719
MAG-396	94.11	1.26	87.81	Present	Present	Present	20	High	0.443	86011	2575016	d__Bacteria;p__Bdellovibrionota_C;c__UBA2361;o__SZUA-149;f__;g__;s__	d__Bacteria;p__;c__;o__;f__;g__;s__	CK	3.04893	0.000351	Absent	Absent	Absent	Absent	Absent	Absent	Absent	Absent	Absent	Absent	0	0.0298492	0.082994	0.270398	0.000592	0.000698	0.000703	0	0	0	0	0	0	0.000405	0.000358	0.000318	0.000308	0.000361	0.00024	0.00016	0	0.000163	0.00141091
MAG-397	91.96	0.892	87.5	Present	Absent	Absent	19	Medium	0.512	181782	3633514	d__Bacteria;p__Bdellovibrionota;c__Bdellovibrionia_A;o__UBA1018;f__;g__;s__	d__Bacteria;p__Proteobacteria;c__Oligoflexia;o__Bdellovibrionales;f__;g__;s__	Ni	2.70799	2.91e-05	Absent	Absent	Absent	Absent	Absent	Absent	Absent	Absent	Absent	Absent	0	0.000744	0.000682	0.00168278	0.00406959	0.00325048	0.00336701	0.00595675	0.00472698	0.00530094	0.00131254	0.00126448	0.00121631	0.00349148	0.00343652	0.00352636	0.219131	0.116429	0.114628	0.0194606	0.0178974	0.0158793	0
MAG-398	92.11	0.892	87.65	Present	Present	Absent	20	Medium	0.38	65776	2982667	d__Bacteria;p__Bdellovibrionota;c__Bacteriovoracia;o__Bacteriovoracales;f__Bacteriovoracaceae;g__;s__	d__Bacteria;p__Proteobacteria;c__Oligoflexia;o__Bacteriovoracales;f__Bacteriovoracaceae;g__;s__	-	-	-	Absent	Absent	Absent	Absent	Absent	Absent	Absent	Present	Absent	Absent	0	0.0794608	0.172881	0.0297428	0.0121184	0.0102488	0.0106516	0.0181882	0.0151285	0.0151783	0.00446871	0.00416669	0.00416273	0.0630427	0.0700949	0.0783645	0.000453	0.000289	0.000262	0.000201	0.000212	0.000172	0
MAG-399	85.26	2.058	74.97	Absent	Present	Present	19	Medium	0.527	9021	3446368	d__Bacteria;p__Bdellovibrionota;c__Bdellovibrionia;o__Bdellovibrionales;f__Bdellovibrionaceae;g__Ga0074137;s__	d__Bacteria;p__Proteobacteria;c__Oligoflexia;o__Bdellovibrionales;f__Bdellovibrionaceae;g__;s__	-	-	-	Absent	Absent	Absent	Absent	Absent	Absent	Present	Present	Absent	Absent	0	0.000964	0.00189011	0.00290951	0.00162403	0.00171793	0.00178171	0.00021	0.000222	0.000241	0	0	0	0.146414	0.157778	0.169197	0.000563	0.000448	0.000583	0.00018	0.00022	0.000175	0
MAG-400	96.34	0.9	91.84	Present	Present	Present	20	High	0.445	60272	4025767	d__Bacteria;p__Bdellovibrionota;c__Bdellovibrionia;o__Bdellovibrionales;f__Bdellovibrionaceae;g__;s__	d__Bacteria;p__Proteobacteria;c__Oligoflexia;o__Bdellovibrionales;f__Bdellovibrionaceae;g__;s__	-	-	-	Absent	Absent	Present	Absent	Absent	Absent	Absent	Present	Absent	Absent	0	0.027295	0.00400183	0.0906435	0.18985	0.19876	0.206414	0.0415502	0.0419868	0.0429318	0.0153921	0.0149896	0.015753	0.000578	0.000851	0.000768	0.00508257	0.00548273	0.00545807	0.00274605	0.00256163	0.00221032	0.00189965
MAG-401	95.74	2.083	85.325	Present	Absent	Present	18	Medium	0.405	71241	4130409	d__Bacteria;p__Bdellovibrionota;c__Bdellovibrionia;o__Bdellovibrionales;f__Bdellovibrionaceae;g__UBA2316;s__UBA2316 sp002345205	d__Bacteria;p__Proteobacteria;c__Oligoflexia;o__Bdellovibrionales;f__Bdellovibrionaceae;g__;s__	Cr	3.01058	3.71e-05	Absent	Absent	Absent	Absent	Absent	Absent	Present	Present	Absent	Absent	0	0.0145069	0.0404274	0.0349623	0.00627845	0.00626621	0.00596013	0.000564	0.000626	0.000649	0.00024	0.000247	0.00028	0.000291	0.000403	0.000443	0.000209	0.000146	0.000116	0	0	0	0.479984
MAG-402	98.21	0.942	93.5	Present	Present	Present	19	High	0.416	62453	4337415	d__Bacteria;p__Bdellovibrionota;c__Bdellovibrionia;o__Bdellovibrionales;f__Bdellovibrionaceae;g__UBA2316;s__	d__Bacteria;p__Proteobacteria;c__Oligoflexia;o__Bdellovibrionales;f__Bdellovibrionaceae;g__;s__	Ni	2.93119	3.58e-05	Absent	Absent	Absent	Absent	Absent	Absent	Present	Present	Absent	Absent	0	0.000742	0.000443	0.000712	0.0715177	0.0678029	0.071728	0.0718563	0.0678921	0.0697103	0.00834776	0.00658309	0.00737644	0.336816	0.370659	0.410965	0.00367732	0.00298146	0.00299164	0.000823	0.000874	0.000763	0.00173653
MAG-403	100	1.931	90.345	Present	Present	Present	20	High	0.611	96178	7708970	d__Bacteria;p__Hydrogenedentota;c__Hydrogenedentia;o__Hydrogenedentiales;f__;g__;s__	d__Bacteria;p__Candidatus Hydrogenedentes;c__;o__;f__;g__;s__	CK	3.22872	0.000844	Absent	Present	Present	Absent	Present	Present	Absent	Absent	Present	Absent	2	0.329398	0.248179	0.227514	0.0386212	0.0404803	0.040624	0.0134789	0.0140745	0.0143429	0.0120238	0.0112982	0.0117011	0.0327684	0.0331565	0.0325425	0.0207634	0.0202069	0.0198936	0.0229518	0.0225706	0.024435	0.0080252
[truncated: 44 more columns]
