# Supplementary material for: Revealing taxon-specific heavy metal-resistance mechanisms in denitrifying phosphorus removal sludge using genome-centric metaproteomics
Source: Microbiome. 2021 Mar 22;9:67. doi: 10.1186/s40168-021-01016-x (PMC7986553; doi:10.1186/s40168-021-01016-x)
Supplement: Supplementary file 4 — Additional file 3: Supplementary dataset. The functional annotation, differential expression profile, and potential producer (represented by MAG) of label-free quantified proteins. [file 40168_2021_1016_MOESM4_ESM.xlsx]

## Sheet: Aligned to MAGs
Protein	Functional annotation									Producer										Differential expression analysis						Differential expression analysis (normalized)
	KO	enrichM annotation	eggNOG	eggNOG name	eggNOG annotation	IPR	GO	Pfam	Interproscan annotation	Genome	Alignment status	Aligned contig	E-value	Bitscore	Identity	Identical amino acids	Alignment length	Peptide number	Peptide alignment	log2FoldChange.Cd	log2FoldChange.Ni	log2FoldChange.Cr	padj.Cd	padj.Ni	padj.Cr	log2FoldChange.Cd	log2FoldChange.Ni	log2FoldChange.Cr	padj.Cd	padj.Ni	padj.Cr
Custom_1011633_27	K02003	ABC.CD.A; putative ABC transport system ATP-binding protein	47KMI03,4NFDW,COG1136,COG1136	-	ABC transporter	IPR003439	GO:0005524|GO:0016887	PF00005	ABC transporter-like	MAG-345	Multiple	k141_3558916_10	4.8e-123	435.6	95.2	218	229	1	Match	11.2405	10.8801	0	6.7e-20	1.95e-18	1	4.30771	6.79543	0	0.0122925	6.66e-06	1
Custom_1956612_53	K02110	ATPF0C, atpE; F-type H+-transporting ATPase subunit c	47S5V03,4NURW,COG0636,COG0636	atpE	F(1)F(0) ATP synthase produces ATP from ADP in the presence of a proton or sodium gradient. F-type ATPases consist of two structural domains, F(1) containing the extramembraneous catalytic core and F(0) containing the membrane proton channel, linked together by a central stalk and a peripheral stalk. During catalysis, ATP synthesis in the catalytic domain of F(1) is coupled via a rotary mechanism…	IPR002379	GO:0015078|GO:0033177|GO:1902600	PF00137	V-ATPase proteolipid subunit C-like domain	MAG-345	Multiple	k141_3283047_123	2.6e-23	102.8	96.2	77	80	1	Unassembled	-0.58114	-14.7756	1.17146	0.000159	2.02e-34	3.36e-15	-2.32645	-9.11171	5.07827	3.11e-20	8.69e-14	3.32e-173
Custom_982439_1	K03106	SRP54, ffh; signal recognition particle subunit SRP54 [EC:3.6.5.4]	1MVIA,2KUVT06389,2VJ3W,COG0541,COG0541	ffh	Involved in targeting and insertion of nascent membrane proteins into the cytoplasmic membrane. Binds to the hydrophobic signal sequence of the ribosome-nascent chain (RNC) as it emerges from the ribosomes. The SRP-RNC complex is then targeted to the cytoplasmic membrane where it interacts with the SRP receptor FtsY. Interaction with FtsY leads to the transfer of the RNC complex to the Sec transl…	IPR013822,IPR000897,IPR004125	GO:0005525|GO:0006614|GO:0005525|GO:0006614|GO:0006614|GO:0008312|GO:0048500	PF02881,PF00448,PF02978	Signal recognition particle SRP54, helical bundle;Signal recognition particle, SRP54 subunit, GTPase domain;Signal recognition particle, SRP54 subunit, M-domain	MAG-181	Multiple	k141_2903413_21	4.8e-238	818.9	95.8	434	453	1	Unassembled	-14.2652	-0.166263	0.0553247	1.05e-06	0.70916	0.723635	-8.02124	-2.60088	1.39657	0.0074123	0.392016	0.718658
WP_004251980.1	K01940	argG, ASS1; argininosuccinate synthase [EC:6.3.4.5]	1MV0Y,2KUUD06389,2VJ7Z,COG0137,COG0137	argG	Belongs to the argininosuccinate synthase family. Type 1 subfamily	IPR001518	GO:0004055|GO:0005524|GO:0006526	PF00764	Argininosuccinate synthase	MAG-181	Multiple	k141_2601131_4	4e-236	812.4	96.8	396	409	5	Match,Match,Match,Match,Match	0	11.7608	0	1	0.0205561	1	0	9.35437	0	1	0.047348	1
Custom_1428285_3	K01420	fnr; CRP/FNR family transcriptional regulator, anaerobic regulatory protein	1MVGE,2KUDT06389,2VH04,COG0664,COG0664	fnr	COG0664 cAMP-binding proteins - catabolite gene activator and regulatory subunit of cAMP-dependent protein kinases	IPR000595,IPR012318	-	PF00027,PF13545	Cyclic nucleotide-binding domain;Crp-type HTH domain	MAG-181	Multiple	k141_1685966_14	5e-133	469.2	95.9	234	244	1	Unassembled	9.23018	10.7199	0	0.000733	9e-05	1	4.32441	4.13335	0	0.153007	0.180436	1
Custom_929597_15	K04752	glnK; nitrogen regulatory protein P-II 2	1RGWK,2KWCQ06389,2VSEZ,COG0347,COG0347	glnK	Belongs to the P(II) protein family	IPR002187	GO:0006808|GO:0030234	PF00543	Nitrogen regulatory protein PII	MAG-181	Multiple	k141_156845_8	6e-57	215.3	100	112	112	4	Match,Unassembled,Match,Match	6.05679	5.04772	4.67356	0.0134633	0.0435753	0.331002	5.87549	4.93678	6.87427	0.00604452	0.0230061	0.00104413
Custom_2197598_4	K00239	sdhA, frdA; succinate dehydrogenase / fumarate reductase, flavoprotein subunit [EC:1.3.5.1 1.3.5.4]	1MU5M,2KV7306389,2VHM6,COG1053,COG1053	sdhA	Belongs to the FAD-dependent oxidoreductase 2 family. FRD SDH subfamily	IPR003953,IPR015939	-	PF00890,PF02910	FAD-dependent oxidoreductase 2, FAD binding domain;Fumarate reductase/succinate dehydrogenase flavoprotein-like, C-terminal	MAG-181	Multiple	k141_2602982_1	2.1e-162	567	98.2	280	285	18	Match,Unassembled,Match,Match,Match,Match,Unassembled,Match,Match,Unassembled,Match,Match,Unassembled,Unassembled,Unassembled,Unassembled,Unassembled,Unassembled	-0.385953	1.53774	-0.954327	0.00551049	6.1e-31	6.11e-13	-0.569746	1.44197	1.25491	0.00032	5.97e-22	3.92e-17
WP_079434226.1	K04077	groEL, HSPD1; chaperonin GroEL	1MURR,2KUH806389,2VIW1,COG0459,COG0459	groL	Prevents misfolding and promotes the refolding and proper assembly of unfolded polypeptides generated under stress conditions	IPR002423	GO:0005524	PF00118	Chaperonin Cpn60/TCP-1 family	MAG-181	Unique	k141_1078524_10	4e-81	296.2	99.4	168	169	16	Match,Unassembled,Unassembled,Unassembled,Unassembled,Unassembled,Unassembled,Unassembled,Unassembled,Unassembled,Unassembled,Unassembled,Unassembled,Match,Unassembled,Unassembled	-0.0917019	0.822223	-1.11506	0.492877	1.15e-12	1.23e-22	-0.29593	-0.547003	-0.766766	0.03217	3.3e-05	2.58e-09
Custom_1324302_1	K01897	ACSL, fadD; long-chain acyl-CoA synthetase [EC:6.2.1.3]	1MU4D,2KV9806389,2VI0U,COG1022,COG1022	fadD3	AMP-dependent synthetase and ligase	IPR000873	GO:0003824	PF00501	AMP-dependent synthetase/ligase	MAG-181	Multiple	k141_4131967_1	0	1295	95.7	629	657	2	Match,Match	10.4715	12.9356	10.6579	7.38e-07	1.18e-09	1.25e-06	6.54789	9.05754	9.08606	0.00339178	2.63e-05	2.21e-05
Custom_1520863_6	K01937	pyrG, CTPS; CTP synthase [EC:6.3.4.2]	1MUIT,2KVHT06389,2VHVA,COG0504,COG0504	pyrG	Catalyzes the ATP-dependent amination of UTP to CTP with either L-glutamine or ammonia as the source of nitrogen. Regulates intracellular CTP levels through interactions with the four ribonucleotide triphosphates	IPR017456,IPR017926	-	PF06418,PF00117	CTP synthase, N-terminal;Glutamine amidotransferase	MAG-181	Multiple	k141_3373145_11	7.7e-315	1074.7	96.5	524	543	6	Unassembled,Match,Match,Match,Match,Match	0.573413	1.69984	2.19153	0.0611285	3.78e-09	9.98e-15	-0.17516	-0.7821	3.51876	0.647926	0.0256956	6.45e-34
Custom_271471_3	K20035	dmdC; 3-(methylthio)propanoyl-CoA dehydrogenase [EC:1.3.8.-]	1MU20,2KUFZ06389,2VGZD,COG1960,COG1960	acd	COG1960 Acyl-CoA dehydrogenases	IPR025878,IPR006091,IPR020953,IPR009075,IPR013786	-	PF12806,PF02770,PF12418,PF00441,PF02771	Acetyl-CoA dehydrogenase-like C-terminal domain;Acyl-CoA oxidase/dehydrogenase, central domain;Acyl-CoA dehydrogenase, N-terminal, bacteria;Acyl-CoA dehydrogenase/oxidase C-terminal;Acyl-CoA dehydrogenase/oxidase, N-terminal	MAG-181	Unique	k141_3832405_1	2.7e-188	652.9	99.1	319	322	5	Unassembled,Unassembled,Match,Match,Unassembled	1.76305	2.50259	-2.98774	0.20904	0.0715744	0.0169879	1.54857	1.11623	-2.66013	0.327716	0.50792	0.0793862
Custom_1013177_8	K07689	uvrY, gacA, varA; two-component system, NarL family, invasion response regulator UvrY	1MWGM,2KW4306389,2VQ9H,COG2197,COG2197	-	helix_turn_helix, Lux Regulon	IPR001789,IPR000792	GO:0000160|GO:0006355	PF00072,PF00196	Signal transduction response regulator, receiver domain;Transcription regulator LuxR, C-terminal	MAG-181	Multiple	k141_3833014_6	1.6e-112	400.6	96.2	205	213	2	Match,Match	0.942293	1.70816	2.55518	0.584505	0.230189	0.0812554	0.731691	1.6091	4.75203	0.651086	0.284473	0.000408
Custom_1623505_5	K02996	RP-S9, MRPS9, rpsI; small subunit ribosomal protein S9	1RD4A,2KWFU06389,2VR5R,COG0103,COG0103	rpsI	Belongs to the universal ribosomal protein uS9 family	IPR000754	GO:0003735|GO:0005840|GO:0006412	PF00380	Ribosomal protein S9	MAG-181	Unique	k141_1238536_5	2.1e-66	246.9	99.2	127	128	5	Unassembled,Match,Match,Match,Match	15.6473	17.6909	13.3787	8.16e-39	2.48e-49	4.53e-29	14.5001	15.38	12.7836	1.09e-33	1.09e-37	1.98e-26
Custom_1889132_8	K03413	cheY; two-component system, chemotaxis family, chemotaxis protein CheY	1RDNP,2KWC506389,2VR8X,COG0745,COG0745	-	response regulator	IPR001789	GO:0000160	PF00072	Signal transduction response regulator, receiver domain	MAG-181	Multiple	k141_325351_4	8.1e-69	255	97.7	129	132	2	Match,Match	22.0807	25.702	0	1.65e-08	3.7e-11	1	5.64779	9.33181	0	0.139557	0.00961869	1
Custom_1096423_49	-	-	-	-	-	IPR007420	-	PF04325	Protein of unknown function DUF465	MAG-181	Multiple	k141_1552169_3	1.4e-36	146.7	98.6	71	72	1	Match	13.8242	0	0	3.9e-25	1	1	7.2101	0	0	0.137271	1	1
Custom_1320823_4	K01878	glyQ; glycyl-tRNA synthetase alpha chain [EC:6.1.1.14]	1MVCJ,2KUKN06389,2VIQX,COG0752,COG0752	glyQ	glycyl-tRNA synthetase alpha subunit	IPR002310	GO:0000166|GO:0004820|GO:0005524|GO:0005737|GO:0006426	PF02091	Glycine-tRNA ligase, alpha subunit	MAG-181	Multiple	k141_794862_10	3.7e-178	619.4	97.7	295	302	3	Match,Unassembled,Match	1.27436	2.75945	2.26843	2.23e-12	7.83e-54	5.7e-37	0.524686	0.273535	3.59559	0.0743735	0.410187	5.48e-53
Custom_995073_6	K00948	PRPS, prsA; ribose-phosphate pyrophosphokinase [EC:2.7.6.1]	1MW21,2KV1W06389,2VHU0,COG0462,COG0462	prs	Involved in the biosynthesis of the central metabolite phospho-alpha-D-ribosyl-1-pyrophosphate (PRPP) via the transfer of pyrophosphoryl group from ATP to 1-hydroxyl of ribose-5-phosphate (Rib-5-P)	IPR005946,IPR029099	-	PF14572,PF13793	Ribose-phosphate pyrophosphokinase;Ribose-phosphate pyrophosphokinase, N-terminal domain	MAG-181	Multiple	k141_3848170_1	1.2e-76	280.8	98.6	144	146	3	Unassembled,Match,Match	-0.645296	-1.00743	-1.23593	0.277976	0.055791	0.0178069	-1.39376	-3.48444	0.0956948	0.0193896	3.43e-08	1
Custom_1076490_26	K00609	pyrB, PYR2; aspartate carbamoyltransferase catalytic subunit [EC:2.1.3.2]	1MWAB,2KUTM06389,2VHG9,COG0540,COG0540	pyrB	Belongs to the ATCase OTCase family	IPR006132,IPR006131	GO:0006520|GO:0016743|GO:0006520|GO:0016597|GO:0016743	PF02729,PF00185	Aspartate/ornithine carbamoyltransferase, carbamoyl-P binding;Aspartate/ornithine carbamoyltransferase, Asp/Orn-binding domain	MAG-181	Multiple	k141_1256495_8	9.7e-177	614.8	98.1	313	319	4	Match,Match,Match,Match	1.38326	2.66576	0.881386	0.377546	0.0548363	0.441882	1.19431	2.56777	3.08369	0.38432	0.0461545	0.0141412
Custom_649994_9	K02610	paaB; ring-1,2-phenylacetyl-CoA epoxidase subunit PaaB	1RHM5,2KX2A06389,2VSR2,COG3460,COG3460	paaB	Phenylacetate-CoA oxygenase subunit PaaB	IPR009359	-	PF06243	Phenylacetic acid degradation B	MAG-181	Multiple	k141_35053_2	3.4e-54	205.7	95.9	94	98	2	Match,Match	11.7688	13.8294	11.0136	1.76e-08	2.34e-11	6.81e-07	10.3315	10.8159	6.4247	2.21e-08	4.26e-09	0.000681
Custom_1464332_4	K01733	thrC; threonine synthase [EC:4.2.3.1]	1MUWQ,2KUMA06389,2VHR6,COG0498,COG0498	thrC	Threonine synthase	IPR001926,IPR029144	-	PF00291,PF14821	Pyridoxal-phosphate dependent enzyme;Threonine synthase, N-terminal	MAG-181	Multiple	k141_802781_9	2.8e-265	909.4	95	455	479	1	Unassembled	-2.26676	1.08647	-25.1547	-	-	-	-3.07774	-1.2434	-7.99109	0.0169644	0.195412	3.88e-09
Custom_1287502_1	K03530	hupB; DNA-binding protein HU-beta	1MZ5B,2KXFI06389,2VU4V,COG0776,COG0776	hupB	Histone-like DNA-binding protein which is capable of wrapping DNA to stabilize it, and thus to prevent its denaturation under extreme environmental conditions	IPR000119	GO:0003677	PF00216	Histone-like DNA-binding protein	MAG-181	Multiple	k141_3095813_8	2.1e-42	166.4	96.7	87	90	3	Match,Match,Unassembled	-0.0875625	2.03942	-14.4073	0.827224	1.39e-17	2.01e-32	-1.42055	-1.66689	-12.488	3.59e-06	1.15e-07	2.85e-24
Custom_1831390_3	K00939	adk, AK; adenylate kinase [EC:2.7.4.3]	1MXCZ,2KUU906389,2VH1C,COG0563,COG0563	adk	Catalyzes the reversible transfer of the terminal phosphate group between ATP and AMP. Plays an important role in cellular energy homeostasis and in adenine nucleotide metabolism	-	-	PF00406,PF05191	-	MAG-181	Unique	k141_3247804_8	7.4e-120	425.2	95.9	208	217	1	Match	12.3038	12.5277	0	9.39e-24	1.05e-24	1	11.1568	10.2131	0	6.42e-20	8.49e-17	1
Custom_2415047_4	K01507	ppa; inorganic pyrophosphatase [EC:3.6.1.1]	1RA2F,2KW7D06389,2VQC0,COG0221,COG0221	ppa	Catalyzes the hydrolysis of inorganic pyrophosphate (PPi) forming two phosphate ions	IPR008162	GO:0000287|GO:0004427|GO:0005737|GO:0006796	PF00719	Inorganic pyrophosphatase	MAG-181	Multiple	k141_3251273_6	2.5e-97	350.1	96	168	175	3	Unassembled,Match,Match	0.814755	2.45367	0.0653057	-	-	-	3.70951	2.98618	0.637591	-	-	-
Custom_671660_2	K02600	nusA; transcription termination/antitermination protein NusA	1MWT7,2KVE306389,2VH2X,COG0195,COG0195	nusA	Participates in both transcription termination and antitermination	-	-	PF13184,PF08529,PF00575,PF14520	-	MAG-181	Multiple	k141_4170566_21	4.8e-236	812.4	95.7	469	490	3	Match,Match,Unassembled	23.8425	25.0983	23.4389	-	-	-	6.72315	6.24985	8.37965	0.00298038	0.00624805	0.000128
Custom_1103148_2	K02956	RP-S15, MRPS15, rpsO; small subunit ribosomal protein S15	1MZ2W,2VU1D,373G3003,COG0184,COG0184	rpsO	Forms an intersubunit bridge (bridge B4) with the 23S rRNA of the 50S subunit in the ribosome	IPR000589	GO:0003735|GO:0005840|GO:0006412	PF00312	Ribosomal protein S15	MAG-181	Unique	k141_4170566_25	6.1e-44	171.8	97.8	87	89	3	Match,Match,Unassembled	0.567847	1.84915	-2.40987	0.63589	0.383779	0.122367	0.359556	0.479095	-2.06369	0.886412	0.866278	0.282733
Custom_1679422_12	K13628	iscA; iron-sulfur cluster assembly protein	1RH6T,2KWP906389,2VSKY,COG0316,COG0316	iscA	Belongs to the HesB IscA family	IPR000361	-	PF01521	FeS cluster biogenesis	MAG-181	Multiple	k141_4170566_36	9.6e-58	217.6	96.3	103	107	1	Match	13.126	13.1456	0	4.25e-27	2.65e-27	1	8.0855	6.35623	0	4.49e-10	2.83e-06	1
Custom_209391_1	K03671	trxA; thioredoxin 1	-	-	-	IPR013766	GO:0045454	PF00085	Thioredoxin domain	MAG-181	Unique	k141_4025825_18	2.7e-60	226.1	100	108	108	2	Match,Unassembled	4.15439	4.51073	-23.6967	0.130327	0.0637813	1.35e-20	3.96614	3.15268	-23.5419	0.107669	0.210862	1e-20
Custom_366897_2	K10834	-	1MU37,2KUDD06389,2VHGH,COG0488,COG0488	ybiT	of ABC transporters with duplicated ATPase	IPR003439,IPR032781	-	PF00005,PF12848	ABC transporter-like;ABC-transporter extension domain	MAG-181	Multiple	k141_3565123_2	1.9e-311	1062.8	96.5	524	543	3	Match,Match,Match	22.367	23.0082	24.0158	6.25e-16	1.56e-16	8.27e-18	6.41266	4.54412	9.66905	0.00502211	0.0649244	9.02e-06
Custom_1340947_7	K04764	ihfA, himA; integration host factor subunit alpha	-	-	-	IPR000119	GO:0003677	PF00216	Histone-like DNA-binding protein	MAG-181	Multiple	k141_3728205_9	7.4e-52	198	97	98	101	2	Match,Unassembled	10.0575	11.2432	11.1328	1.17e-06	8.79e-08	1.68e-07	5.75895	4.54643	8.47254	0.000163	0.00670329	2.28e-09
Custom_1505433_2	-	-	1MV5I,2KVTW06389,2VH9H,COG0714,COG0714	-	ATPase (AAA	IPR011704	GO:0005524|GO:0016887	PF07728	ATPase, dynein-related, AAA domain	MAG-181	Multiple	k141_2509045_12	3.9e-159	555.8	97.9	274	280	3	Match,Unassembled,Match	9.32876	11.4858	0	3.36e-13	1.91e-19	1	3.89037	4.87336	0	0.0722442	0.0161308	1
Custom_308031_1	K01939	purA, ADSS; adenylosuccinate synthase [EC:6.3.4.4]	1MU5B,2KV2X06389,2VHBR,COG0104,COG0104	purA	Plays an important role in the de novo pathway of purine nucleotide biosynthesis. Catalyzes the first committed step in the biosynthesis of AMP from IMP	IPR001114	GO:0004019|GO:0005525|GO:0006164	PF00709	Adenylosuccinate synthetase	MAG-181	Multiple	k141_2509045_45	2.5e-253	869.4	95.4	416	436	5	Match,Unassembled,Match,Unassembled,Unassembled	1.64227	2.32763	-3.65339	0.244429	0.0893227	0.00329297	0.888003	-0.176678	-2.32761	0.541579	0.971476	0.0821565
Custom_630484_2	K03666	hfq; host factor-I protein	1MZM1,2KWYA06389,2VTXK,COG1923,COG1923	hfq	RNA chaperone that binds small regulatory RNA (sRNAs) and mRNAs to facilitate mRNA translational regulation in response to envelope stress, environmental stress and changes in metabolite concentrations. Also binds with high specificity to tRNAs	IPR005001	GO:0003723|GO:0006355	PF17209	RNA-binding protein Hfq	MAG-181	Multiple	k141_2509045_51	1.4e-39	157.1	100	80	80	4	Match,Match,Match,Match	-0.857095	2.5521	4.20033	0.00692851	3.12e-17	1.61e-44	-1.58605	0.082034	5.52245	1.87e-06	0.841704	6.3e-181
Custom_296089_3	K07175	phoH2; PhoH-like ATPase	1MUX1,2KUNN06389,2VH4P,COG1875,COG1875	phoH	ATPase related to phosphate starvation-inducible protein PhoH	IPR002716,IPR003714	-	PF13638,PF02562	PIN domain;PhoH-like protein	MAG-181	Multiple	k141_4493527_1	1.3e-127	451.1	98.7	221	224	5	Unassembled,Match,Match,Unassembled,Match	-0.481718	1.92023	-1.54837	0.0374237	1.04e-18	9.87e-13	-0.660189	1.83319	0.666123	0.0056295	9.91e-20	0.00113298
Custom_689988_4	K01908	ACSS3, prpE; propionyl-CoA synthetase [EC:6.2.1.17]	1MUF5,2KV9F06389,2VI3T,COG0365,COG0365	prpE	COG0365 Acyl-coenzyme A synthetases AMP-(fatty) acid ligases	IPR000873,IPR032387,IPR025110	-	PF00501,PF16177,PF13193	AMP-dependent synthetase/ligase;Acetyl-coenzyme A synthetase, N-terminal domain;AMP-binding enzyme, C-terminal domain	MAG-181	Unique	k141_2049917_3	3.5e-162	566.2	95.8	274	286	12	Unassembled,Match,Unassembled,Unassembled,Match,Unassembled,Match,Unassembled,Unassembled,Unassembled,Match,Unassembled	-2.65838	1.29543	-1.08524	1.46e-36	1.42e-09	2.3e-07	-2.86676	-0.0805884	-0.741944	4.62e-30	0.844952	0.00488133
Custom_1554121_4	K00088	IMPDH, guaB; IMP dehydrogenase [EC:1.1.1.205]	1MUJM,2KVFJ06389,2VH9X,COG0516,COG0516,COG0517,COG0517	guaB	Catalyzes the conversion of inosine 5'-phosphate (IMP) to xanthosine 5'-phosphate (XMP), the first committed and rate- limiting step in the de novo synthesis of guanine nucleotides, and therefore plays an important role in the regulation of cell growth	IPR001093,IPR000644	-	PF00478,PF00571	IMP dehydrogenase/GMP reductase;CBS domain	MAG-181	Unique	k141_2816772_15	2.4e-201	696.4	95.4	356	373	10	Match,Unassembled,Unassembled,Match,Match,Match,Unassembled,Unassembled,Match,Unassembled	2.53196	4.10535	1.7871	1.73e-49	4.57e-129	1.28e-25	2.32364	2.72993	2.12911	2.03e-31	6.49e-43	8.77e-27
Custom_1294216_2	K06207	typA, bipA; GTP-binding protein	1MV5Q,2KUXJ06389,2VH2W,COG1217,COG1217	typA	GTP-binding protein TypA	IPR000795,IPR000640,IPR004161	-	PF00009,PF00679,PF03144	Transcription factor, GTP-binding domain;Elongation factor EFG, domain V-like;Translation elongation factor EFTu-like, domain 2	MAG-181	Unique	k141_984791_3	0	1157.9	95.2	575	604	6	Unassembled,Match,Match,Unassembled,Unassembled,Match	1.42114	2.84535	2.31301	7.25e-06	6.35e-20	7.9e-14	1.20193	1.46017	2.6473	0.000671	2.71e-05	3.66e-15
Custom_199786_3	K02967	RP-S2, MRPS2, rpsB; small subunit ribosomal protein S2	1MU33,2KUV506389,2VI8V,COG0052,COG0052	rpsB	Belongs to the universal ribosomal protein uS2 family	IPR001865	GO:0003735|GO:0005840|GO:0006412	PF00318	Ribosomal protein S2	MAG-181	Multiple	k141_984791_8	7e-120	425.2	95.6	239	250	6	Match,Unassembled,Match,Unassembled,Match,Unassembled	1.45881	3.51817	1.57511	2.2e-20	4.19e-113	6.7e-24	1.27361	3.42108	3.7777	8.55e-11	1.66e-72	7.62e-89
Custom_554467_2	K01588	purE; 5-(carboxyamino)imidazole ribonucleotide mutase [EC:5.4.99.18]	1RCWJ,2KW4U06389,2VQ1I,COG0041,COG0041	purE	Catalyzes the conversion of N5-carboxyaminoimidazole ribonucleotide (N5-CAIR) to 4-carboxy-5-aminoimidazole ribonucleotide (CAIR)	IPR000031	GO:0006189	PF00731	PurE domain	MAG-181	Unique	k141_2361852_3	2.3e-81	297	95.8	158	165	3	Match,Match,Match	2.02252	0.603477	3.70106	-	-	-	1.81693	-0.763323	4.05095	-	-	-
Custom_1554121_4	K00088	IMPDH, guaB; IMP dehydrogenase [EC:1.1.1.205]	1MUJM,2KVFJ06389,2VH9X,COG0516,COG0516,COG0517,COG0517	guaB	Catalyzes the conversion of inosine 5'-phosphate (IMP) to xanthosine 5'-phosphate (XMP), the first committed and rate- limiting step in the de novo synthesis of guanine nucleotides, and therefore plays an important role in the regulation of cell growth	IPR001093,IPR000644	-	PF00478,PF00571	IMP dehydrogenase/GMP reductase;CBS domain	MAG-181	Unique	k141_1142758_8	1.4e-145	510.8	95	267	281	10	Unassembled,Unassembled,Unassembled,Unassembled,Unassembled,Unassembled,Match,Unassembled,Match,Unassembled	2.53196	4.10535	1.7871	1.73e-49	4.57e-129	1.28e-25	2.32364	2.72993	2.12911	2.03e-31	6.49e-43	8.77e-27
Custom_109662_2	K05788	ihfB, himD; integration host factor subunit beta	1MZ7M,2KWNF06389,2VSPN,COG0776,COG0776	himD	This protein is one of the two subunits of integration host factor, a specific DNA-binding protein that functions in genetic recombination as well as in transcriptional and translational control	IPR000119	GO:0003677	PF00216	Histone-like DNA-binding protein	MAG-181	Unique	k141_1143004_4	8.7e-49	188	100	94	94	1	Match	1.56729	3.41558	-23.4685	-	-	-	1.32785	1.98708	-9.75549	-	-	-
Custom_920531_2	K02945	RP-S1, rpsA; small subunit ribosomal protein S1	1MVAV,2KUBW06389,2VI12,COG0539,COG0539	rpsA	thus facilitating recognition of the initiation point. It is needed to translate mRNA with a short Shine-Dalgarno (SD) purine-rich sequence	IPR003029	GO:0003676	PF00575	S1 domain	MAG-181	Unique	k141_1143004_5	0	1087.4	97.4	553	568	13	Match,Match,Match,Match,Match,Unassembled,Match,Unassembled,Match,Match,Match,Match,Match	-0.0895313	2.07967	-1.89376	0.857777	1.88e-05	6.59e-05	-0.299396	0.706793	-1.56172	0.641463	0.234904	0.00443501
Custom_810604_11	K01756	purB, ADSL; adenylosuccinate lyase [EC:4.3.2.2]	1MV4B,2KUAY06389,2VI2T,COG0015,COG0015	purB	Belongs to the lyase 1 family. Adenylosuccinate lyase subfamily	IPR013539,IPR022761	-	PF08328,PF00206	Adenylosuccinate lyase PurB, C-terminal;Fumarate lyase, N-terminal	MAG-181	Unique	k141_2515386_1	1.2e-108	387.9	95.1	193	203	6	Unassembled,Unassembled,Unassembled,Unassembled,Match,Unassembled	0.576587	2.72682	-0.222145	0.353564	1.05e-06	0.571754	0.377583	1.37003	0.135624	0.588184	0.0266953	0.960709
Custom_1441411_1	K02110	ATPF0C, atpE; F-type H+-transporting ATPase subunit c	1N1NA,2KX3X06389,2VTY0,32S3K,COG0636	atpE	F(1)F(0) ATP synthase produces ATP from ADP in the presence of a proton or sodium gradient. F-type ATPases consist of two structural domains, F(1) containing the extramembraneous catalytic core and F(0) containing the membrane proton channel, linked together by a central stalk and a peripheral stalk. During catalysis, ATP synthesis in the catalytic domain of F(1) is coupled via a rotary mechanism…	IPR002379	GO:0015078|GO:0033177|GO:1902600	PF00137	V-ATPase proteolipid subunit C-like domain	MAG-181	Multiple	k141_3433079_1	1.2e-36	147.1	95.1	77	81	1	Unassembled	1.14525	2.41016	-2.77508	8.15e-10	3.52e-39	1.13e-51	4.01038	3.30659	-2.45573	2.25e-113	2.32e-75	4.89e-34
Custom_892667_1	K03704	cspA; cold shock protein	-	-	-	IPR002059	GO:0003676	PF00313	Cold-shock protein, DNA-binding	MAG-181	Unique	k141_3583484_9	7.4e-34	137.9	98.5	66	67	2	Match,Unassembled	1.25191	2.85501	-2.64179	7.22e-51	9.7e-263	1.67e-202	1.04762	1.48629	-2.29379	1.77e-29	1.54e-58	2.11e-135
Custom_2122034_4	K01759	GLO1, gloA; lactoylglutathione lyase [EC:4.4.1.5]	1RA9H,2KVY306389,2VQ0D,COG0346,COG0346	-	Lactoylglutathione lyase	-	-	PF13669	-	MAG-181	Multiple	k141_3126444_3	1.3e-90	327.4	97.5	153	157	7	Match,Match,Match,Match,Match,Match,Match	0.552833	2.05367	-2.15947	8.32e-05	3.11e-51	2.19e-56	0.37373	1.9607	0.0481476	0.0337043	1.5e-34	0.910173
Custom_2159990_24	K03644	lipA, LIAS, LIP1, LIP5; lipoyl synthase [EC:2.8.1.8]	-	-	-	IPR031691,IPR007197	-	PF16881,PF04055	Lipoyl synthase, N-terminal;Radical SAM	MAG-181	Multiple	k141_3282241_1	1.1e-85	311.2	96.1	147	153	2	Match,Unassembled	11.4548	11.6174	12.0256	0.00278766	0.00463006	0.00450225	10.1526	9.09915	11.2604	0.00549465	0.0134562	0.0017627
Custom_556014_4	K01887	RARS, argS; arginyl-tRNA synthetase [EC:6.1.1.19]	1MU4J,2KUXG06389,2VHT1,COG0018,COG0018	argS	Arginyl-tRNA synthetase	IPR008909,IPR005148,IPR035684	-	PF05746,PF03485,PF00750	DALR anticodon binding;Arginyl tRNA synthetase N-terminal domain;Arginyl-tRNA synthetase, catalytic core domain	MAG-181	Multiple	k141_4049033_3	0	1092.8	95.5	551	577	3	Match,Match,Unassembled	12.3225	13.8887	13.0703	1.25e-23	8.2e-30	1.05e-26	8.37295	10.0174	11.502	2.52e-11	6.57e-16	8.65e-21
Custom_288353_2	K03557	fis; Fis family transcriptional regulator, factor for inversion stimulation protein	1N7MJ,2KXF106389,2VVQK,COG2901,COG2901	fis	Bacterial regulatory protein, Fis family	IPR002197	GO:0043565	PF02954	DNA binding HTH domain, Fis-type	MAG-181	Multiple	k141_1760657_10	8.7e-40	157.5	97.5	77	79	2	Match,Match	-25.1625	1.90129	-25.2845	2.43e-10	1	5.2e-10	-18.8038	-1.83662	-36.4925	-	-	-
Custom_743090_2	K02657	pilG; twitching motility two-component system response regulator PilG	1RDYB,2KWB206389,2VR2Q,COG0745,COG0745	-	cheY-homologous receiver domain	IPR001789	GO:0000160	PF00072	Signal transduction response regulator, receiver domain	MAG-181	Unique	k141_1760657_19	3.8e-72	265.8	100	133	133	3	Match,Unassembled,Unassembled	-0.481159	0.992031	-0.493814	0.765197	0.387459	0.558031	-0.684981	-0.373384	-0.148409	0.730432	0.903346	1
Custom_288991_2	-	-	-	-	-	IPR001763	-	PF00581	Rhodanese-like domain	MAG-181	Unique	k141_2686541_16	1e-59	224.2	100	107	107	2	Match,Unassembled	-2.2611	-0.511385	-14.5404	0.222597	0.591362	1.4e-12	-2.47002	-1.88029	-14.613	0.137591	0.271198	2.41e-14
Custom_1926725_3	K03531	ftsZ; cell division protein FtsZ	-	-	-	IPR003008,IPR024757	-	PF00091,PF12327	Tubulin/FtsZ, GTPase domain;Cell division protein FtsZ, C-terminal	MAG-181	Multiple	k141_1003914_6	2.1e-200	693.3	97.4	368	378	2	Match,Match	2.64346	2.5512	0.589795	0.277309	0.271798	1	1.93082	0.172259	1.95337	0.327522	1	0.340021
Custom_2668938_30	K00798	MMAB, pduO; cob(I)alamin adenosyltransferase [EC:2.5.1.17]	1RDUF,2KW5B06389,2VQ7P,COG2096,COG2096	yvqK	Cobalamin adenosyltransferase	IPR016030	-	PF01923	Cobalamin adenosyltransferase-like	MAG-181	Multiple	k141_2236572_1	4.6e-54	205.3	99	100	101	3	Unassembled,Match,Unassembled	2.1111	0.855063	-3.7849	-	-	-	0.771056	-2.83454	-3.50378	-	-	-
Custom_721724_8	K07131	K07131; uncharacterized protein	1KNMU065,1RIQC,2VTV9,COG2018,COG2018	-	Roadblock/LC7 domain	IPR004942	-	PF03259	Roadblock/LAMTOR2 domain	MAG-181	Multiple	k141_3457378_3	1.7e-58	220.3	97.5	118	121	2	Unassembled,Match	0.885863	0.620495	0.546755	0.604438	0.536401	0.538691	0.0934795	-1.92701	1.82554	0.988664	0.205105	0.21807
Custom_720395_2	K09747	K09747; uncharacterized protein	1RGZD,2KWKM06389,2VSJ2,COG0718,COG0718	ybaB	Binds to DNA and alters its conformation. May be involved in regulation of gene expression, nucleoid organization and DNA protection	IPR004401	-	PF02575	Nucleoid-associated protein YbaB/EbfC family	MAG-181	Multiple	k141_3612714_8	6e-54	205.3	96.3	103	107	1	Match	-23.0321	2.09481	2.38393	3.93e-08	1	1	-4.45297	-1.34178	2.6723	0.305635	0.814276	0.578281
Custom_407777_3	K00384	trxB, TRR; thioredoxin reductase (NADPH) [EC:1.8.1.9]	1MV15,2KMFY06350,2VIVV,COG0492,COG0492	trxB	Belongs to the class-II pyridine nucleotide-disulfide oxidoreductase family	IPR023753	GO:0016491|GO:0055114	PF07992	FAD/NAD(P)-binding domain	MAG-181	Multiple	k141_410288_12	2e-180	626.7	99.4	317	319	3	Match,Match,Match	1.1903	-0.162648	-1.85271	0.00834671	0.86542	1.5e-05	0.454067	-2.62025	-0.521534	0.40097	9.14e-07	0.345851
Custom_1940020_3	K02963	RP-S18, MRPS18, rpsR; small subunit ribosomal protein S18	1MZ8U,2KWXF06389,2VTWT,COG0238,COG0238	rpsR	Binds as a heterodimer with protein S6 to the central domain of the 16S rRNA, where it helps stabilize the platform of the 30S subunit	IPR001648	GO:0003735|GO:0005840|GO:0006412	PF01084	Ribosomal protein S18	MAG-181	Unique	k141_3784423_3	2.2e-46	179.9	100	89	89	5	Match,Match,Match,Match,Match	0.0853422	2.59233	-1.76447	0.857777	4.93e-09	5.3e-05	-0.118292	1.22472	-1.41215	0.860737	0.0135531	0.00382801
Custom_2535511_13	K01895	ACSS1_2, acs; acetyl-CoA synthetase [EC:6.2.1.1]	1MUF5,2KUJV06389,2VIP3,COG0365,COG0365	acsA	Catalyzes the conversion of acetate into acetyl-CoA (AcCoA), an essential intermediate at the junction of anabolic and catabolic pathways. AcsA undergoes a two-step reaction. In the first half reaction, AcsA combines acetate with ATP to form acetyl-adenylate (AcAMP) intermediate. In the second half reaction, it can then transfer the acetyl group from AcAMP to the sulfhydryl group of CoA, forming …	IPR000873,IPR032387,IPR025110	-	PF00501,PF16177,PF13193	AMP-dependent synthetase/ligase;Acetyl-coenzyme A synthetase, N-terminal domain;AMP-binding enzyme, C-terminal domain	MAG-181	Multiple	k141_3784423_12	0	1305	96.6	630	652	17	Match,Match,Unassembled,Match,Unassembled,Match,Unassembled,Match,Match,Unassembled,Match,Unassembled,Match,Match,Match,Match,Match	0.656091	2.3712	-2.96771	0.00237932	3.53e-30	1.12e-46	0.477349	2.27823	-0.75973	0.0792411	2.62e-20	0.00333318
Custom_1095253_5	K01961	accC; acetyl-CoA carboxylase, biotin carboxylase subunit [EC:6.4.1.2 6.3.4.14]	1MU4H,2KVNS06389,2VISB,COG0439,COG0439	accC	Biotin carboxylase	IPR005482,IPR005481,IPR005479	-	PF02785,PF00289,PF02786	Biotin carboxylase, C-terminal;Biotin carboxylase-like, N-terminal domain;Carbamoyl-phosphate synthetase large subunit-like, ATP-binding domain	MAG-181	Multiple	k141_419164_21	1.1e-253	870.5	96.9	439	453	7	Match,Match,Match,Match,Match,Match,Match	-4.42008	-2.1378	-2.87787	2.02e-14	0.000389	5.53e-07	-5.15752	-4.626	-1.55215	2.75e-14	8.13e-12	0.02784
Custom_366897_2	K10834	-	1MU37,2KUDD06389,2VHGH,COG0488,COG0488	ybiT	of ABC transporters with duplicated ATPase	IPR003439,IPR032781	-	PF00005,PF12848	ABC transporter-like;ABC-transporter extension domain	MAG-181	Multiple	k141_4546784_1	5.7e-109	388.7	95.9	188	196	3	Unassembled,Unassembled,Match	22.367	23.0082	24.0158	6.25e-16	1.56e-16	8.27e-18	6.41266	4.54412	9.66905	0.00502211	0.0649244	9.02e-06
Custom_1829682_4	K03553	recA; recombination protein RecA	1MU3C,2KUUY06389,2VHNA,COG0468,COG0468	recA	Can catalyze the hydrolysis of ATP in the presence of single-stranded DNA, the ATP-dependent uptake of single-stranded DNA by duplex DNA, and the ATP-dependent hybridization of homologous single-stranded DNAs. It interacts with LexA causing its activation and leading to its autocatalytic cleavage	IPR013765	GO:0003697|GO:0005524|GO:0006281	PF00154	DNA recombination and repair protein RecA	MAG-181	Multiple	k141_2578967_8	3.4e-73	269.6	97.1	135	139	2	Unassembled,Unassembled	0	11.7138	0	1	4.75e-06	1	0	5.13336	0	1	0.310937	1
Custom_1523714_3	K02911	RP-L32, MRPL32, rpmF; large subunit ribosomal protein L32	1N6RF,2KX6E06389,2VVP5,COG0333,COG0333	rpmF	Belongs to the bacterial ribosomal protein bL32 family	IPR002677	GO:0003735|GO:0006412|GO:0015934	PF01783	Ribosomal protein L32p	MAG-181	Unique	k141_1052043_11	7.4e-30	124.4	100	59	59	1	Match	4.1038	6.02074	-12.846	3.89e-72	1.53e-154	3.3e-26	3.88812	4.64257	-12.9297	5.77e-43	8.91e-61	8.14e-26
Custom_1609642_3	K02078	acpP; acyl carrier protein	1MZ4P,2KWX106389,2VTZH,COG0236,COG0236	acpP	Carrier of the growing fatty acid chain in fatty acid biosynthesis	IPR009081	-	PF00550	Phosphopantetheine binding ACP domain	MAG-181	Multiple	k141_1052043_16	3.8e-37	149.1	100	79	79	4	Match,Match,Match,Match	0.794055	0.722861	-3.66101	0.616978	0.673956	0.00581878	1.67944	1.64565	-5.03411	0.123342	0.130649	5.72e-07
Custom_1253064_8	K03596	lepA; GTP-binding protein LepA	-	-	-	IPR004161,IPR000795,IPR000640,IPR013842	-	PF03144,PF00009,PF00679,PF06421	Translation elongation factor EFTu-like, domain 2;Transcription factor, GTP-binding domain;Elongation factor EFG, domain V-like;GTP-binding protein LepA, C-terminal	MAG-181	Multiple	k141_1052043_26	0	1141.7	97.3	582	598	2	Unassembled,Match	0.869036	-0.133793	-0.755954	0.592168	0.700484	0.464117	0.116998	-2.62483	0.581338	0.980937	0.101511	0.822018
Custom_2158329_2	K04043	dnaK, HSPA9; molecular chaperone DnaK	1MVEN,2KVAY06389,2VH14,COG0443,COG0443	dnaK	Heat shock 70 kDa protein	IPR013126	-	PF00012	Heat shock protein 70 family	MAG-181	Multiple	k141_3660238_1	3.5e-203	703	96.4	397	412	11	Unassembled,Match,Match,Match,Match,Unassembled,Unassembled,Unassembled,Unassembled,Match,Match	0.267459	0.627462	1.55442	0.639967	0.505018	0.0416433	3.01149	0.995302	3.75654	0.00093	0.328007	2.41e-05
Custom_2540179_4	K01696	trpB; tryptophan synthase beta chain [EC:4.2.1.20]	1MUS8,2KUYW06389,2VHV3,COG0133,COG0133	trpB	The beta subunit is responsible for the synthesis of L- tryptophan from indole and L-serine	IPR001926	-	PF00291	Pyridoxal-phosphate dependent enzyme	MAG-181	Multiple	k141_3660238_17	4.7e-235	808.5	96.5	389	403	3	Match,Match,Match	24.4669	25.8713	22.8793	-	-	-	22.52	24.0019	23.3304	-	-	-
Custom_731228_9	K11942	icmF; isobutyryl-CoA mutase [EC:5.4.99.13]	1MUXX,2KVJX06389,2VH05,COG1703,COG1703,COG1884,COG1884,COG2185,COG2185	icmF	Catalyzes the reversible interconversion of isobutyryl- CoA and n-butyryl-CoA, using radical chemistry. Also exhibits GTPase activity, associated with its G-protein domain (MeaI) that functions as a chaperone that assists cofactor delivery and proper holo-enzyme assembly	-	-	PF03308,PF02310,PF01642	-	MAG-181	Multiple	k141_760604_2	2e-211	729.9	96.8	364	376	5	Unassembled,Unassembled,Match,Unassembled,Unassembled	-1.32629	-13.9555	-14.3477	6.35e-05	2.41e-29	2.93e-30	-5.47022	-8.89225	-12.1973	1.95e-19	5.52e-13	1.94e-23
Custom_564585_1	K01676	E4.2.1.2A, fumA, fumB; fumarate hydratase, class I [EC:4.2.1.2]	1MUV9,2KUJQ06389,2VIP7,COG1838,COG1838,COG1951,COG1951	fumA	Catalyzes the reversible hydration of fumarate to (S)- malate	IPR004646,IPR004647	GO:0016829|GO:0016836	PF05681,PF05683	Fe-S hydro-lyase, tartrate dehydratase alpha-type, catalytic domain;Fe-S hydro-lyase, tartrate dehydratase beta-type, catalytic domain	MAG-194	Multiple	k141_3821400_4	1.4e-149	524.2	97	258	266	8	Unassembled,Unassembled,Match,Unassembled,Match,Unassembled,Unassembled,Match	-0.841929	1.79664	-1.87086	0.503136	0.272932	0.155693	-0.981001	-0.0481293	-5.85282	0.350747	1	3.46e-10
Custom_138408_3	K01653	E2.2.1.6S, ilvH, ilvN; acetolactate synthase I/III small subunit [EC:2.2.1.6]	1RAGN,2KV5Y06389,2VH1H,COG0440,COG0440	ilvH	Acetolactate synthase small	-	-	PF10369,PF13710	-	MAG-194	Multiple	k141_2448574_2	8.5e-82	298.1	97.5	159	163	2	Match,Unassembled	26.9374	22.5113	0	-	-	-	12.265	5.33433	0	0.000105	0.121753	1
Custom_1966206_7	K06907	K06907; uncharacterized protein	1MX89,2VM4U,COG3497,COG3497	-	Tail sheath protein	IPR020287,IPR035089	-	PF17482,PF04984	Tail sheath protein, C-terminal domain;Tail sheath protein, subtilisin-like domain	MAG-194	Unique	k141_2449618_3	0	1461.8	100	760	760	5	Match,Unassembled,Unassembled,Unassembled,Match	-0.0740948	2.89053	1.74885	0.770811	0.000124	0.0155094	1.5656	0.680124	2.25528	0.0590453	0.458223	0.00458979
Custom_1429484_3	K02112	ATPF1B, atpD; F-type H+/Na+-transporting ATPase subunit beta [EC:7.1.2.2 7.2.2.1]	1MUFU,2KUDB06389,2VHDZ,COG0055,COG0055	atpD	Produces ATP from ADP in the presence of a proton gradient across the membrane. The catalytic sites are hosted primarily by the beta subunits	IPR000194,IPR004100	GO:0005524|GO:0046034|GO:1902600	PF00006,PF02874	ATPase, F1/V1/A1 complex, alpha/beta subunit, nucleotide-binding domain;ATPase, F1/V1/A1 complex, alpha/beta subunit, N-terminal domain	MAG-194	Multiple	k141_1384552_2	9.5e-123	434.9	97.7	217	222	11	Unassembled,Match,Unassembled,Unassembled,Match,Unassembled,Match,Match,Match,Unassembled,Unassembled	1.41468	1.63078	-0.299559	3.62e-21	1.56e-27	0.043378	1.46221	0.043933	-3.70839	6.39e-20	0.882742	8.15e-113
Custom_1166094_11	K02664	pilO; type IV pilus assembly protein PilO	1RBGW,2KW2A06389,2VH68,COG3167,COG3167	pilO	Pilus assembly protein PilO	IPR007445	-	PF04350	Pilus assembly protein, PilO	MAG-194	Unique	k141_3063906_9	1.6e-123	437.2	100	220	220	1	Unassembled	-0.051657	2.40802	-14.1078	0.952214	0.257935	1.11e-11	1.5505	0.157019	-12.7365	0.43517	1	1.35e-09
Custom_1467105_2	K04564	SOD2; superoxide dismutase, Fe-Mn family [EC:1.15.1.1]	1MVW2,2KUV006389,2VI2Y,COG0605,COG0605	sodB	Destroys radicals which are normally produced within the cells and which are toxic to biological systems	IPR019831,IPR019832	GO:0004784|GO:0006801|GO:0046872|GO:0055114|GO:0004784|GO:0006801|GO:0046872|GO:0055114	PF00081,PF02777	Manganese/iron superoxide dismutase, N-terminal;Manganese/iron superoxide dismutase, C-terminal	MAG-194	Multiple	k141_2301677_13	8.2e-29	120.9	95	57	60	2	Match,Match	5.98187	4.88932	-10.1583	2.43e-05	0.000406	2.78e-08	5.86847	3.06942	-8.01361	7.93e-08	0.00749314	1.06e-06
Custom_2290492_5	K02945	RP-S1, rpsA; small subunit ribosomal protein S1	1MVAV,2KUBW06389,2VI12,COG0539,COG0539,COG2183,COG2183	rpsA	thus facilitating recognition of the initiation point. It is needed to translate mRNA with a short Shine-Dalgarno (SD) purine-rich sequence	IPR003029	GO:0003676	PF00575	S1 domain	MAG-194	Multiple	k141_2911542_1	1.6e-304	1040	97.4	525	539	10	Match,Match,Match,Match,Match,Match,Match,Match,Match,Match	-0.106682	0.0348239	0.366546	0.749283	1	0.0847423	1.33606	-1.47039	-0.337065	4.75e-10	1.78e-10	0.156073
Custom_745982_2	K01999	livK; branched-chain amino acid transport system substrate-binding protein	1MUCB,2KVPR06389,2VHXC,COG0683,COG0683	-	ABC transporter	IPR028081	-	PF13458	Leucine-binding protein domain	MAG-194	Unique	k141_161199_5	1.6e-227	783.5	98.8	399	404	5	Match,Match,Match,Unassembled,Unassembled	-4.20573	-1.87098	-18.9604	0	1.24e-62	1.58e-56	-2.58508	-4.10081	-17.5701	1.44e-87	3.06e-192	1.18e-48
Custom_2376547_2	-	-	1R9WI,2CI52,2VQZX,2ZC5H	-	-	-	-	-	-	MAG-194	Unique	k141_3984074_3	3.2e-121	429.5	100	217	217	1	Match	-27.3359	-2.17563	-2.27328	2.6e-15	0.716522	1	-21.5713	-4.42975	-1.76134	9.35e-11	0.207529	0.698359
Custom_2599667_52	K01895	ACSS1_2, acs; acetyl-CoA synthetase [EC:6.2.1.1]	1MUF5,2KUJV06389,2VIP3,COG0365,COG0365	acsA	Catalyzes the conversion of acetate into acetyl-CoA (AcCoA), an essential intermediate at the junction of anabolic and catabolic pathways. AcsA undergoes a two-step reaction. In the first half reaction, AcsA combines acetate with ATP to form acetyl-adenylate (AcAMP) intermediate. In the second half reaction, it can then transfer the acetyl group from AcAMP to the sulfhydryl group of CoA, forming …	IPR000873,IPR032387,IPR025110	-	PF00501,PF16177,PF13193	AMP-dependent synthetase/ligase;Acetyl-coenzyme A synthetase, N-terminal domain;AMP-binding enzyme, C-terminal domain	MAG-194	Unique	k141_3831391_6	0	1332.4	97.7	638	653	14	Match,Unassembled,Unassembled,Match,Unassembled,Match,Match,Match,Unassembled,Match,Match,Match,Match,Match	-0.369385	-0.561417	-1.27696	0.235837	0.0595583	1.36e-06	1.25704	-2.79253	-0.795119	5.2e-05	7.18e-20	0.0127946
Custom_719480_11	K09794	K09794; uncharacterized protein	-	-	-	IPR007420	-	PF04325	Protein of unknown function DUF465	MAG-194	Unique	k141_1697603_3	3.7e-47	182.2	100	88	88	1	Match	0.419146	0.708976	-1.34072	1	1	1	2.03061	-1.52933	-0.85628	0.339443	0.503674	0.785533
Custom_1668353_13	K03786	aroQ, qutE; 3-dehydroquinate dehydratase II [EC:4.2.1.10]	1RDDT,2KWH706389,2VR4Y,COG0757,COG0757	aroQ	Catalyzes a trans-dehydration via an enolate intermediate	IPR001874	GO:0003855	PF01220	Dehydroquinase, class II	MAG-194	Unique	k141_2612991_4	1e-87	317.8	100	159	159	1	Match	12.1842	0	0	1.86e-06	1	1	11.399	0	0	0.0044227	1	1
Custom_1882461_2	K03666	hfq; host factor-I protein	1MZM1,2KWYA06389,2VTXK,COG1923,COG1923	hfq	RNA chaperone that binds small regulatory RNA (sRNAs) and mRNAs to facilitate mRNA translational regulation in response to envelope stress, environmental stress and changes in metabolite concentrations. Also binds with high specificity to tRNAs	IPR005001	GO:0003723|GO:0006355	PF17209	RNA-binding protein Hfq	MAG-194	Multiple	k141_476175_5	1.5e-38	153.7	100	78	78	5	Match,Match,Match,Match,Match	0.475096	1.0641	-1.68707	0.252448	0.00698784	5.69e-06	1.4595	0.501809	-4.79374	1.79e-05	0.183266	2.59e-42
Custom_118385_23	K01915	glnA, GLUL; glutamine synthetase [EC:6.3.1.2]	1MUGQ,2KV8R06389,2VHYE,COG0174,COG0174	glnA	glutamine synthetase	IPR008146,IPR008147	GO:0004356|GO:0006807|GO:0004356|GO:0006542|GO:0006807	PF00120,PF03951	Glutamine synthetase, catalytic domain;Glutamine synthetase, beta-Grasp domain	MAG-194	Multiple	k141_3836448_1	2.7e-111	396.4	99	192	194	5	Unassembled,Unassembled,Unassembled,Unassembled,Unassembled	14.3972	0	0	6.94e-29	1	1	12.6517	0	0	0.00112851	1	1
Custom_200631_7	K04764	ihfA, himA; integration host factor subunit alpha	1RH5Z,2KWPS06389,2VT12,COG0776,COG0776	himA	This protein is one of the two subunits of integration host factor, a specific DNA-binding protein that functions in genetic recombination as well as in transcriptional and translational control	IPR000119	GO:0003677	PF00216	Histone-like DNA-binding protein	MAG-194	Multiple	k141_2616763_25	1.3e-50	194.1	98	98	100	3	Unassembled,Unassembled,Unassembled	2.20994	-24.3563	-0.025524	0.904534	1.4e-08	1	3.57632	-3.44509	-2.067	0.339951	0.403856	0.658611
Custom_2334663_23	K00928	lysC; aspartate kinase [EC:2.7.2.4]	-	-	-	IPR001048,IPR002912,IPR027795	-	PF00696,PF01842,PF13840	Aspartate/glutamate/uridylate kinase;ACT domain;CASTOR, ACT domain	MAG-194	Multiple	k141_2616763_37	1.2e-225	777.3	100	406	406	2	Match,Unassembled	0.0559662	-1.25961	-1.0782	0.911114	0.310531	0.364868	-3.82617	-4.03035	-2.51931	0.00642578	0.00409794	0.0762615
Custom_1476413_5	K00135	gabD; succinate-semialdehyde dehydrogenase / glutarate-semialdehyde dehydrogenase [EC:1.2.1.16 1.2.1.79 1.2.1.20]	1MU1V,2KUI906389,2VHGR,COG1012,COG1012	gabD	Belongs to the aldehyde dehydrogenase family	IPR015590	GO:0016491|GO:0055114	PF00171	Aldehyde dehydrogenase domain	MAG-194	Unique	k141_4144973_4	1.9e-275	943	100	484	484	2	Match,Match	0.38927	0.34576	-2.02985	0.967692	0.94884	1	2.00876	-1.8904	-1.55897	0.16526	0.201266	0.308382
Custom_1294555_7	K04082	hscB, HSCB, HSC20; molecular chaperone HscB	1RHZX,2KWCY06389,2VSD5,COG1076,COG1076	hscB	Co-chaperone involved in the maturation of iron-sulfur cluster-containing proteins. Seems to help targeting proteins to be folded toward HscA	IPR009073	GO:0051259	PF07743	Co-chaperone HscB, C-terminal oligomerisation domain	MAG-194	Unique	k141_938730_20	2.8e-99	356.3	100	175	175	1	Unassembled	-0.286912	-24.9188	1.15046	-	-	-	1.28263	-20.8009	1.62309	-	-	-
Custom_1466875_4	K00138	aldB; aldehyde dehydrogenase [EC:1.2.1.-]	1MU1V,2KUIG06389,2VHNV,COG1012,COG1012	aldA	belongs to the aldehyde dehydrogenase family	IPR015590	GO:0016491|GO:0055114	PF00171	Aldehyde dehydrogenase domain	MAG-194	Unique	k141_3995095_1	8.2e-221	761.1	99	378	382	5	Unassembled,Match,Match,Match,Unassembled	0	12.2923	0	1	4.44e-06	1	0	7.63316	0	1	0.112745	1
Custom_1205086_9	K03592	pmbA; PmbA protein	1MUVW,2KUV106389,2VHJ4,COG0312,COG0312	pmbA	modulator of DNA gyrase	IPR002510	GO:0006508|GO:0008237	PF01523	Metalloprotease TldD/PmbA	MAG-194	Unique	k141_3233438_33	4.1e-256	878.6	100	447	447	1	Unassembled	0.591024	3.70215	-22.5289	1	0.494396	1.36e-12	2.25516	1.57393	-7.23162	0.466382	0.648539	0.0188577
Custom_826955_7	K04047	dps; starvation-inducible DNA-binding protein	1RAC5,2KW7606389,2VHJI,COG0783,COG0783	dps	Belongs to the Dps family	IPR008331	GO:0006879|GO:0008199	PF00210	Ferritin/DPS protein domain	MAG-194	Unique	k141_3233438_35	6.3e-81	295.4	96.1	147	153	3	Match,Match,Match	2.70733	2.22961	-3.85476	-	-	-	4.32521	-0.00764715	-3.35287	-	-	-
Custom_1515720_1	K03147	thiC; phosphomethylpyrimidine synthase [EC:4.1.99.17]	1MUVV,2KV8106389,2VHS3,COG0422,COG0422	thiC	Catalyzes the synthesis of the hydroxymethylpyrimidine phosphate (HMP-P) moiety of thiamine from aminoimidazole ribotide (AIR) in a radical S-adenosyl-L-methionine (SAM)-dependent reaction	IPR025747,IPR002817	-	PF13667,PF01964	ThiC-associated domain;Phosphomethylpyrimidine synthase ThiC/5-hydroxybenzimidazole synthase BzaA/B	MAG-194	Multiple	k141_4001377_1	0	1118.6	98.2	543	553	5	Match,Match,Match,Match,Unassembled	13.8296	10.6885	0	4.04e-30	1.44e-18	1	6.39186	4.13327	0	3.94e-05	0.0230762	1
Custom_2337359_2	K09022	ridA, tdcF, RIDA; 2-iminobutanoate/2-iminopropanoate deaminase [EC:3.5.99.10]	1MZ3J,2KWF206389,2VRQ3,COG0251,COG0251	yjgF	endoribonuclease L-PSP	IPR006175	-	PF01042	YjgF/YER057c/UK114 family	MAG-194	Multiple	k141_3848647_50	1.5e-62	233.8	96	121	126	2	Match,Match	-0.827853	-2.29268	-1.86197	-	-	-	-0.86493	-3.99178	-5.54231	0.61261	0.0099894	0.000141
Custom_484501_12	K03553	recA; recombination protein RecA	1MU3C,2KUUY06389,2VHNA,COG0468,COG0468	recA	Can catalyze the hydrolysis of ATP in the presence of single-stranded DNA, the ATP-dependent uptake of single-stranded DNA by duplex DNA, and the ATP-dependent hybridization of homologous single-stranded DNAs. It interacts with LexA causing its activation and leading to its autocatalytic cleavage	IPR013765	GO:0003697|GO:0005524|GO:0006281	PF00154	DNA recombination and repair protein RecA	MAG-194	Multiple	k141_3849732_1	3.2e-112	399.8	97.6	207	212	4	Match,Unassembled,Unassembled,Match	-1.02015	0.453864	-2.38778	0.536253	0.592038	0.0878803	0.988035	0.0791115	-4.50579	0.415214	1	3.33e-05
Custom_670593_31	K06207	typA, bipA; GTP-binding protein	1MV5Q,2KUXJ06389,2VH2W,COG1217,COG1217	typA	GTP-binding protein TypA	IPR000640,IPR000795,IPR004161	-	PF00679,PF00009,PF03144	Elongation factor EFG, domain V-like;Transcription factor, GTP-binding domain;Translation elongation factor EFTu-like, domain 2	MAG-194	Multiple	k141_1562646_1	6.1e-276	944.9	96.7	466	482	3	Unassembled,Match,Unassembled	0.774546	0.235293	1.37722	0.608773	0.97321	0.602498	-3.04585	-2.35471	-2.36357	0.00727051	0.0350447	0.0188711
Custom_1466066_11	K00626	E2.3.1.9, atoB; acetyl-CoA C-acetyltransferase [EC:2.3.1.9]	1MU5G,2KVUF06389,2VH4C,COG0183,COG0183	thlA	Belongs to the thiolase family	IPR020616,IPR020617	GO:0016747|GO:0016747	PF00108,PF02803	Thiolase, N-terminal;Thiolase, C-terminal	MAG-194	Multiple	k141_342065_1	9.7e-146	511.5	97	262	270	9	Unassembled,Unassembled,Match,Match,Match,Match,Unassembled,Match,Unassembled	1.41775	1.45389	-1.20398	5.42e-32	1.65e-33	1.05e-23	1.28166	-0.389321	-5.18263	1.76e-19	0.0120057	6.33e-258
Custom_592104_13	K02968	RP-S20, rpsT; small subunit ribosomal protein S20	-	-	-	IPR002583	GO:0003723|GO:0003735|GO:0005840|GO:0006412	PF01649	Ribosomal protein S20	MAG-194	Multiple	k141_343256_7	1.4e-38	153.7	97.8	87	89	1	Match	2.22042	0.902263	1.80649	0.324277	0.534499	0.293863	0.00952817	-0.425806	1.77964	1	0.902654	0.394503
Custom_1365505_2	K02601	nusG; transcription termination/antitermination protein NusG	1MU14,2KUIE06389,2VKUA,COG0250,COG0250	nusG	Participates in transcription elongation, termination and antitermination	IPR006645	GO:0006355	PF02357	NusG, N-terminal	MAG-194	Multiple	k141_4467663_2	4.8e-99	355.5	98.9	175	177	3	Match,Match,Match	0.412403	1.59074	-0.0186955	0.47698	0.00157499	0.719115	1.53936	-0.370586	0.199011	0.00720023	0.595335	0.85561
Custom_767647_1	K02867	RP-L11, MRPL11, rplK; large subunit ribosomal protein L11	1RA2M,2KW3706389,2VPZW,COG0080,COG0080	rplK	Forms part of the ribosomal stalk which helps the ribosome interact with GTP-bound translation factors	IPR020784,IPR020783	-	PF03946,PF00298	Ribosomal protein L11, N-terminal;Ribosomal protein L11, C-terminal	MAG-194	Unique	k141_4467663_3	4.8e-75	275.8	97.9	140	143	2	Match,Match	3.16172	1.83551	0.118009	0.0355666	0.175322	0.719926	4.78081	-0.404607	0.602644	0.00152358	0.874053	0.818504
Custom_2590097_8	K02864	RP-L10, MRPL10, rplJ; large subunit ribosomal protein L10	-	-	-	IPR001790	GO:0042254	PF00466	Ribosomal protein L10P	MAG-194	Multiple	k141_4467663_5	1e-82	301.2	99.4	164	165	2	Match,Unassembled	0.862926	-0.477773	-5.47683	0.733395	0.654672	0.0162201	2.03441	-2.38842	-5.2136	0.4276	0.355179	0.027828
Custom_1072619_3	K03046	rpoC; DNA-directed RNA polymerase subunit beta' [EC:2.7.7.6]	1MU3M,2KUZA06389,2VIF3,COG0086,COG0086	rpoC	DNA-dependent RNA polymerase catalyzes the transcription of DNA into RNA using the four ribonucleoside triphosphates as substrates	IPR007080,IPR000722,IPR007066,IPR007083,IPR007081	GO:0003677|GO:0003899|GO:0006351|GO:0003677|GO:0003899|GO:0006351|GO:0003677|GO:0003899|GO:0006351|GO:0003677|GO:0003899|GO:0006351|GO:0003677|GO:0003899|GO:0006351	PF04997,PF00623,PF04983,PF05000,PF04998	RNA polymerase Rpb1, domain 1;RNA polymerase, alpha subunit;RNA polymerase Rpb1, domain 3;RNA polymerase Rpb1, domain 4;RNA polymerase Rpb1, domain 5	MAG-194	Multiple	k141_1113160_1	0	2506.9	99	1308	1321	15	Match,Match,Match,Match,Match,Unassembled,Unassembled,Match,Match,Match,Match,Match,Match,Unassembled,Unassembled	0.587306	0.171325	0.128822	2.99e-05	0.194657	0.29057	1.72995	-1.79735	0.347912	3.76e-31	1.09e-15	0.0249891
Custom_2450193_4	K02355	fusA, GFM, EFG; elongation factor G	1MUCV,2KUP006389,2VI3Q,COG0480,COG0480	fusA	Catalyzes the GTP-dependent ribosomal translocation step during translation elongation. During this step, the ribosome changes from the pre-translocational (PRE) to the post- translocational (POST) state as the newly formed A-site-bound peptidyl-tRNA and P-site-bound deacylated tRNA move to the P and E sites, respectively. Catalyzes the coordinated movement of the two tRNA molecules, the mRNA and…	IPR004161,IPR000640,IPR005517,IPR000795,IPR041095	-	PF03144,PF00679,PF03764,PF00009,PF14492	Translation elongation factor EFTu-like, domain 2;Elongation factor EFG, domain V-like;Translation elongation factor EFG/EF2, domain IV;Transcription factor, GTP-binding domain;Elongation Factor G, domain II	MAG-194	Multiple	k141_1113160_4	0	1345.1	95.6	666	697	5	Match,Match,Unassembled,Unassembled,Unassembled	0.208076	-0.197499	-4.14472	0.957036	1	0.001201	2.95278	-0.575196	-6.52742	1.52e-05	0.478304	1.13e-20
Custom_2362112_6	K00240	sdhB, frdB; succinate dehydrogenase / fumarate reductase, iron-sulfur subunit [EC:1.3.5.1 1.3.5.4]	1MVHS,2KUNB06389,2VIKC,COG0479,COG0479	sdhB	Belongs to the succinate dehydrogenase fumarate reductase iron-sulfur protein family	-	-	PF13534,PF13085	-	MAG-194	Multiple	k141_809500_1	2.6e-117	416.4	96.5	193	200	6	Match,Unassembled,Match,Match,Unassembled,Unassembled	-0.37845	2.48148	-3.74994	0.410328	1.24e-09	7.62e-21	-2.84859	1.08724	-6.00936	2.52e-12	0.00395941	4.66e-50
Custom_594714_2	K00658	DLST, sucB; 2-oxoglutarate dehydrogenase E2 component (dihydrolipoamide succinyltransferase) [EC:2.3.1.61]	1MUJD,2KVIM06389,2VIEM,COG0508,COG0508	sucB	The 2-oxoglutarate dehydrogenase complex catalyzes the overall conversion of 2-oxoglutarate to succinyl-CoA and CO(2)	IPR004167,IPR000089,IPR001078	-	PF02817,PF00364,PF00198	Peripheral subunit-binding domain;Biotin/lipoyl attachment;2-oxoacid dehydrogenase acyltransferase, catalytic domain	MAG-194	Unique	k141_809500_5	1.7e-203	703.7	100	409	409	7	Unassembled,Match,Unassembled,Match,Unassembled,Match,Unassembled	-0.723563	0.290073	-4.13956	0.000587	0.252189	6.82e-93	0.896428	-1.94229	-3.65932	0.000303	5.83e-16	5.05e-54
Custom_2253069_3	K00253	IVD, ivd; isovaleryl-CoA dehydrogenase [EC:1.3.8.4]	1MUDR,2KVRR06389,2VHD3,COG1960,COG1960	ivd	Acyl-CoA dehydrogenase, C-terminal domain	IPR009075,IPR013786,IPR006091	GO:0016627|GO:0055114|GO:0016627|GO:0050660|GO:0055114|GO:0016627|GO:0055114	PF00441,PF02771,PF02770	Acyl-CoA dehydrogenase/oxidase C-terminal;Acyl-CoA dehydrogenase/oxidase, N-terminal;Acyl-CoA oxidase/dehydrogenase, central domain	MAG-194	Multiple	k141_2646895_5	3.7e-223	769.2	96.7	376	389	3	Unassembled,Match,Unassembled	23.0167	0	21.4855	1.01e-09	1	4.16e-08	3.29617	0	3.95582	0.535705	1	0.466205
Custom_118385_23	K01915	glnA, GLUL; glutamine synthetase [EC:6.3.1.2]	1MUGQ,2KV8R06389,2VHYE,COG0174,COG0174	glnA	glutamine synthetase	IPR008146,IPR008147	GO:0004356|GO:0006807|GO:0004356|GO:0006542|GO:0006807	PF00120,PF03951	Glutamine synthetase, catalytic domain;Glutamine synthetase, beta-Grasp domain	MAG-194	Multiple	k141_2655847_1	1.9e-194	673.3	100	323	323	5	Match,Unassembled,Unassembled,Unassembled,Unassembled	14.3972	0	0	6.94e-29	1	1	12.6517	0	0	0.00112851	1	1
Custom_421105_2	K01584	adiA; arginine decarboxylase [EC:4.1.1.19]	1MWK4,2KV3G06389,2VIJQ,COG1982,COG1982	adiA	COG1982 Arginine lysine ornithine decarboxylases	IPR000310,IPR005308,IPR008286	GO:0003824|GO:0016831|GO:0003824	PF01276,PF03709,PF03711	Orn/Lys/Arg decarboxylase, major domain;Orn/Lys/Arg decarboxylase, N-terminal;Orn/Lys/Arg decarboxylase, C-terminal	MAG-194	Multiple	k141_362340_3	0	1479.2	95.7	710	742	7	Match,Match,Unassembled,Unassembled,Match,Match,Match	1.12757	0.742174	-2.76356	0.461475	0.481033	0.0394301	2.24705	-1.22872	-2.55817	0.136288	0.45191	0.0852182
Custom_1407845_4	K00134	GAPDH, gapA; glyceraldehyde 3-phosphate dehydrogenase [EC:1.2.1.12]	1MU93,2KUIY06389,2VHHG,COG0057,COG0057	gapA	Belongs to the glyceraldehyde-3-phosphate dehydrogenase family	IPR020828,IPR020829	GO:0016620|GO:0055114|GO:0016620|GO:0055114	PF00044,PF02800	Glyceraldehyde 3-phosphate dehydrogenase, NAD(P) binding domain;Glyceraldehyde 3-phosphate dehydrogenase, catalytic domain	MAG-194	Multiple	k141_2662560_17	7.6e-188	651.7	96.8	331	342	7	Unassembled,Match,Match,Unassembled,Match,Unassembled,Match	4.10702	2.55682	-11.8221	0.0120678	0.0893227	1.76e-09	5.25765	0.608912	-9.94485	0.000344	0.765662	1.22e-07
Custom_1652928_7	K00376	nosZ; nitrous-oxide reductase [EC:1.7.2.4]	1MVIH,2KVNJ06389,2VM8J,COG4263,COG4263	nosZ	nitrous oxide reductase	IPR041114,IPR028096	-	PF18764,PF13473	Nitrous oxide reductase, propeller repeat 1;EfeO-type cupredoxin-like domain	MAG-194	Multiple	k141_2665206_16	0	1310	95.7	628	656	16	Match,Match,Match,Unassembled,Unassembled,Unassembled,Match,Unassembled,Unassembled,Match,Match,Match,Unassembled,Unassembled,Match,Match	2.08798	-11.6023	-11.9945	0.761375	0.000116	0.000333	-2.17253	-6.58525	-9.89029	0.303093	0.00391704	8.06e-06
Custom_1580245_5	K03798	ftsH, hflB; cell division protease FtsH [EC:3.4.24.-]	1MU6J,2KU7606389,2VHEV,COG0465,COG0465	ftsH	Acts as a processive, ATP-dependent zinc metallopeptidase for both cytoplasmic and membrane proteins. Plays a role in the quality control of integral membrane proteins	IPR011546,IPR041569,IPR000642,IPR003959	-	PF06480,PF17862,PF01434,PF00004	Peptidase M41, FtsH extracellular;AAA ATPase, AAA+ lid domain;Peptidase M41;ATPase, AAA-type, core	MAG-194	Multiple	k141_2360816_7	0	1151	97.3	582	598	3	Unassembled,Match,Unassembled	27.0617	26.7433	23.2594	-	-	-	7.66263	8.54845	6.43168	-	-	-
RIX44084.1	K01965	PCCA, pccA; propionyl-CoA carboxylase alpha chain [EC:6.4.1.3]	1P6RE,2KVJZ06389,2VH59,COG4770,COG4770	pccA	carboxylase	IPR005482,IPR000089,IPR005479,IPR041265,IPR005481	-	PF02785,PF00364,PF02786,PF18140,PF00289	Biotin carboxylase, C-terminal;Biotin/lipoyl attachment;Carbamoyl-phosphate synthetase large subunit-like, ATP-binding domain;Propionyl-coenzyme A carboxylase, BT domain;Biotin carboxylase-like, N-terminal domain	MAG-194	Unique	k141_370380_3	3.4e-202	699.5	96.7	352	364	14	Match,Unassembled,Match,Match,Unassembled,Unassembled,Unassembled,Unassembled,Unassembled,Unassembled,Unassembled,Match,Match,Unassembled	-0.16294	1.50043	6.0846	0.231964	3.23e-35	0	1.45938	-0.725454	6.56819	1.44e-29	4.25e-07	0
Custom_834292_2	K02911	RP-L32, MRPL32, rpmF; large subunit ribosomal protein L32	1N6RF,2VVP5,4751D,COG0333,COG0333	rpmF	Belongs to the bacterial ribosomal protein bL32 family	IPR002677	GO:0003735|GO:0006412|GO:0015934	PF01783	Ribosomal protein L32p	MAG-194	Unique	k141_2051240_8	5.5e-31	127.9	100	59	59	1	Match	-24.8928	0.539845	-25.0992	-	-	-	-19.3378	-1.66174	-33.4677	-	-	-
Custom_9924_11	K02078	acpP; acyl carrier protein	1MZ4P,2KWX106389,2VTZH,COG0236,COG0236	acpP	Carrier of the growing fatty acid chain in fatty acid biosynthesis	IPR009081	-	PF00550	Phosphopantetheine binding ACP domain	MAG-194	Multiple	k141_2051240_13	3.1e-36	146	97.4	76	78	4	Match,Match,Match,Match	14.1912	13.6647	13.0887	-	-	-	6.76617	7.45324	8.1124	-	-	-
Custom_2155493_9	K09458	fabF, OXSM, CEM1; 3-oxoacyl-[acyl-carrier-protein] synthase II [EC:2.3.1.179]	1MU1X,2KUW206389,2VI6I,COG0304,COG0304	fabF	Catalyzes the condensation reaction of fatty acid synthesis by the addition to an acyl acceptor of two carbons from malonyl-ACP	IPR014031,IPR014030	-	PF02801,PF00109	Beta-ketoacyl synthase, C-terminal;Beta-ketoacyl synthase, N-terminal	MAG-194	Multiple	k141_2051240_14	7.2e-192	664.8	96.2	328	341	3	Match,Match,Unassembled	0	11.2342	0	1	4.53e-05	1	0	4.86757	0	1	0.341413	1
Custom_588062_47	K19172	dndE; DNA sulfur modification protein DndE	1MWTW,2VPV5,COG5361,COG5361	-	Protein of unknown function (DUF1214)	IPR010679,IPR010621	-	PF06863,PF06742	Domain of unknown function DUF1254;Domain of unknown function DUF1214	MAG-194	Unique	k141_2210248_23	7.2e-278	951	95.1	465	489	2	Match,Match	-0.0402124	0.87436	1.83019	0.896036	0.0260323	3.78e-06	1.57223	-1.34467	2.30782	0.000104	0.00176559	4.18e-09
Custom_2253069_3	K00253	IVD, ivd; isovaleryl-CoA dehydrogenase [EC:1.3.8.4]	1MUDR,2KVRR06389,2VHD3,COG1960,COG1960	ivd	Acyl-CoA dehydrogenase, C-terminal domain	IPR009075,IPR013786,IPR006091	GO:0016627|GO:0055114|GO:0016627|GO:0050660|GO:0055114|GO:0016627|GO:0055114	PF00441,PF02771,PF02770	Acyl-CoA dehydrogenase/oxidase C-terminal;Acyl-CoA dehydrogenase/oxidase, N-terminal;Acyl-CoA oxidase/dehydrogenase, central domain	MAG-194	Multiple	k141_3278051_5	3.1e-184	639.4	95.1	312	328	3	Unassembled,Match,Unassembled	23.0167	0	21.4855	1.01e-09	1	4.16e-08	3.29617	0	3.95582	0.535705	1	0.466205
Custom_2062429_10	K03738	aor; aldehyde:ferredoxin oxidoreductase [EC:1.2.7.5]	1MWBB,2KVX206389,2VJ8P,COG2414,COG2414	aorA	aldehyde ferredoxin oxidoreductase	IPR001203,IPR013983	GO:0009055|GO:0016491|GO:0016625|GO:0051536|GO:0055114|GO:0016491|GO:0016625|GO:0051536|GO:0055114	PF01314,PF02730	Aldehyde ferredoxin oxidoreductase, C-terminal;Aldehyde ferredoxin oxidoreductase, N-terminal	MAG-194	Unique	k141_2970242_4	0	1255.4	100	615	615	8	Match,Unassembled,Match,Match,Match,Unassembled,Unassembled,Match	-3.60838	-3.88241	-2.30675	4.51e-40	4.58e-46	1.93e-17	-1.98117	-6.10669	-1.82672	2.23e-10	1.6e-71	4.1e-09
Custom_2072196_4	K01358	clpP, CLPP; ATP-dependent Clp protease, protease subunit [EC:3.4.21.92]	1MV46,2KV8X06389,2VHAZ,COG0740,COG0740	clpP	Cleaves peptides in various proteins in a process that requires ATP hydrolysis. Has a chymotrypsin-like activity. Plays a major role in the degradation of misfolded proteins	IPR023562	-	PF00574	Clp protease proteolytic subunit /Translocation-enhancing protein TepA	MAG-194	Multiple	k141_2825560_2	2.3e-116	413.3	98.6	206	209	2	Match,Match	-0.0370263	1.74886	3.58719	0.887797	2.43e-06	1.8e-22	-0.000414	0.161258	0.173524	1	0.765662	0.720936
Custom_2508981_10	K01338	lon; ATP-dependent Lon protease [EC:3.4.21.53]	1MUV2,2KUM506389,2VIAU,COG0466,COG0466	lon	ATP-dependent serine protease that mediates the selective degradation of mutant and abnormal proteins as well as certain short-lived regulatory proteins. Required for cellular homeostasis and for survival from DNA damage and developmental changes induced by stress. Degrades polypeptides processively to yield small peptide fragments that are 5 to 10 amino acids long. Binds to DNA in a double-stran…	IPR003959,IPR003111,IPR008269	-	PF00004,PF02190,PF05362	ATPase, AAA-type, core;Lon, substrate-binding domain;Peptidase S16, Lon proteolytic domain	MAG-194	Multiple	k141_2825560_4	0	1533.5	100	804	804	3	Match,Match,Match	0.867324	2.2474	-12.1685	0.0600779	5.17e-08	4.17e-21	3.14125	1.8437	-8.69466	1.35e-13	5.28e-05	9.87e-12
Custom_2508981_15	K00023	phbB; acetoacetyl-CoA reductase [EC:1.1.1.36]	1MUEV,2KVXS06389,2VH8R,COG1028,COG1028	-	COG1028 Dehydrogenases with different specificities (related to short-chain alcohol dehydrogenases)	IPR002347	-	PF00106	Short-chain dehydrogenase/reductase SDR	MAG-194	Unique	k141_2825560_9	2.8e-137	483	100	247	247	6	Unassembled,Match,Unassembled,Match,Match,Match	0.670659	1.01383	-1.47562	-	-	-	2.29668	-1.21188	-1.01876	0.324171	0.648539	0.754511
Custom_733127_8	K04077	groEL, HSPD1; chaperonin GroEL	1MURR,2KUH806389,2VIW1,COG0459,COG0459	groL	Prevents misfolding and promotes the refolding and proper assembly of unfolded polypeptides generated under stress conditions	IPR002423	GO:0005524	PF00118	Chaperonin Cpn60/TCP-1 family	MAG-194	Multiple	k141_2831374_1	4.4e-214	739.2	99.5	394	396	11	Match,Unassembled,Match,Unassembled,Match,Match,Unassembled,Match,Match,Match,Unassembled	-12.2264	0.756742	3.78765	1.47e-09	0.482399	0.0165268	-5.96746	0.343881	1.38624	0.00146133	0.891519	0.390492
Custom_1904159_8	K01996	livF; branched-chain amino acid transport system ATP-binding protein	1MVVC,2KUVN06389,2VHET,COG0410,COG0410	livF3	ABC-type branched-chain amino acid transport systems, ATPase component	IPR003439	GO:0005524|GO:0016887	PF00005	ABC transporter-like	MAG-194	Multiple	k141_1001438_1	8.2e-154	538.1	100	276	276	1	Match	0	23.6068	22.5222	-	-	-	0	6.00986	2.91361	1	0.186749	0.591036
Custom_830755_4	K18122	cat2, abfT; 4-hydroxybutyrate CoA-transferase [EC:2.8.3.-]	1MUGE,2VIF1,4AD4G0864,COG0427,COG0427	-	PFAM Acetyl-CoA hydrolase transferase	IPR003702,IPR026888	-	PF02550,PF13336	Acetyl-CoA hydrolase/transferase;Acetyl-CoA hydrolase/transferase C-terminal domain	MAG-194	Unique	k141_1001438_23	4.1e-253	868.6	100	431	431	3	Unassembled,Unassembled,Unassembled	3.65393	2.72843	3.34885	0.00575126	0.0305851	0.00782029	5.30291	0.528756	3.86106	3.77e-06	0.737152	0.000911
Custom_1039654_10	K02931	RP-L5, MRPL5, rplE; large subunit ribosomal protein L5	1MUU9,2KUBB06389,2VHCP,COG0094,COG0094	rplE	This is 1 of the proteins that binds and probably mediates the attachment of the 5S RNA into the large ribosomal subunit, where it forms part of the central protuberance. In the 70S ribosome it contacts protein S13 of the 30S subunit (bridge B1b), connecting the 2 subunits	IPR031309,IPR031310	-	PF00673,PF00281	Ribosomal protein L5, C-terminal;Ribosomal protein L5, N-terminal	MAG-194	Multiple	k141_2984326_2	9.5e-97	348.2	96.6	173	179	6	Match,Match,Match,Unassembled,Match,Unassembled	0.123678	-1.00009	-1.79911	0.550908	1.85e-10	2.42e-31	1.28988	-2.92668	-1.52144	2.22e-11	1.3e-45	1.87e-15
Custom_2073365_1	K02874	RP-L14, MRPL14, rplN; large subunit ribosomal protein L14	1RCWZ,2KWBZ06389,2VR2N,COG0093,COG0093	rplN	Binds to 23S rRNA. Forms part of two intersubunit bridges in the 70S ribosome	IPR000218	GO:0003735|GO:0005840|GO:0006412	PF00238	Ribosomal protein L14P	MAG-194	Multiple	k141_2984326_4	3.6e-63	236.1	98.4	120	122	4	Unassembled,Unassembled,Match,Match	0.216702	-1.68138	-0.466319	0.631198	1.69e-05	0.199619	2.76664	-1.71583	1.46445	1.41e-10	0.000168	0.000978
Custom_1442859_29	K02904	RP-L29, rpmC; large subunit ribosomal protein L29	1N6PR,2KXD606389,2VVNT,COG0255,COG0255	rpmC	Belongs to the universal ribosomal protein uL29 family	IPR001854	GO:0003735|GO:0005840|GO:0006412	PF00831	Ribosomal protein L29/L35	MAG-194	Multiple	k141_2984326_6	4e-27	115.2	98.4	63	64	2	Match,Match	-0.23984	-2.8457	-3.88067	0.532099	2.25e-18	3.26e-33	2.31321	-2.86888	-1.94516	2.59e-18	3.25e-17	4.43e-13
Custom_1629476_8	K02878	RP-L16, MRPL16, rplP; large subunit ribosomal protein L16	1RA0Z,2KW4S06389,2VQ0A,COG0197,COG0197	rplP	Binds 23S rRNA and is also seen to make contacts with the A and possibly P site tRNAs	IPR016180	GO:0003735|GO:0005840|GO:0006412	PF00252	Ribosomal protein L10e/L16	MAG-194	Multiple	k141_2984326_7	6.6e-74	271.9	97.8	134	137	3	Match,Match,Unassembled	2.77904	1.41636	1.58153	5.03e-14	0.000187	1.47e-05	5.59386	1.99389	0.21997	8.31e-62	5.02e-08	0.654999
Custom_1206307_2	K02926	RP-L4, MRPL4, rplD; large subunit ribosomal protein L4	1MXPF,2KVFP06389,2VHS6,COG0088,COG0088	rplD	50S ribosomal protein L4	IPR002136	GO:0003735|GO:0005840|GO:0006412	PF00573	Ribosomal protein L4/L1e	MAG-194	Multiple	k141_2984326_13	2.5e-107	383.3	95.2	197	207	4	Match,Match,Match,Match	-1.09282	-0.468624	-2.11869	0.501128	0.585064	0.121019	0.0625084	-2.38772	-1.83991	1	0.128369	0.25997
Custom_1003955_9	K07666	qseB; two-component system, OmpR family, response regulator QseB	1N0YI,2KW1K06389,2VHIS,COG0745,COG0745	-	Transcriptional regulatory protein, C terminal	IPR001867,IPR001789	GO:0000160|GO:0003677|GO:0006355|GO:0000160	PF00486,PF00072	OmpR/PhoB-type DNA-binding domain;Signal transduction response regulator, receiver domain	MAG-194	Unique	k141_862496_16	1e-119	424.5	100	218	218	1	Unassembled	-2.42629	-13.0897	-13.4819	1.91e-24	2.18e-26	8.6e-28	-0.805131	-8.78609	-12.0911	0.000611	7.2e-13	2.27e-23
Custom_2082106_9	K03704	cspA; cold shock protein	1N6Q5,2KWX906389,2VVTG,COG1278,COG1278	scoF	Cold shock	IPR002059	GO:0003676	PF00313	Cold-shock protein, DNA-binding	MAG-194	Multiple	k141_2549756_2	4.3e-34	138.7	98.5	66	67	2	Match,Unassembled	2.76438	3.19255	-13.6904	4.25e-50	1.78e-66	7.04e-30	0.20965	1.70857	-9.81896	0.54158	2.45e-11	1.08e-15
Custom_2342060_16	-	-	1QTWM,2KXEZ06389,2VU87,COG4454,COG4454	-	Cupredoxin-like domain	IPR028096	-	PF13473	EfeO-type cupredoxin-like domain	MAG-194	Unique	k141_4535460_8	4.7e-60	225.3	100	110	110	2	Match,Match	8.20263	2.22798	3.20538	0.000169	0.38315	0.12747	9.83774	-0.0305074	3.71351	5.99e-06	1	0.114925
WP_028995836.1	K01682	acnB; aconitate hydratase 2 / 2-methylisocitrate dehydratase [EC:4.2.1.3 4.2.1.99]	1MVCR,2KUV706389,2VHT2,COG1049,COG1049	acnB	Belongs to the aconitase IPM isomerase family	IPR001030,IPR015933,IPR015929	-	PF00330,PF11791,PF06434	Aconitase/3-isopropylmalate dehydratase large subunit, alpha/beta/alpha domain;Aconitase B, HEAT-like domain;Aconitase B, swivel	MAG-194	Unique	k141_1637568_1	6.6e-195	675.2	97.2	342	352	19	Unassembled,Match,Unassembled,Unassembled,Unassembled,Unassembled,Unassembled,Match,Unassembled,Unassembled,Unassembled,Unassembled,Unassembled,Unassembled,Match,Match,Match,Unassembled,Unassembled	-0.626129	1.00359	-1.50431	0.0111095	2.05e-05	5.93e-11	0.997368	-1.226	-1.01976	0.000525	1.58e-05	0.00035
Custom_853194_22	K02996	RP-S9, MRPS9, rpsI; small subunit ribosomal protein S9	1RD4A,2KWFU06389,2VR5R,COG0103,COG0103	rpsI	Belongs to the universal ribosomal protein uS9 family	IPR000754	GO:0003735|GO:0005840|GO:0006412	PF00380	Ribosomal protein S9	MAG-194	Multiple	k141_1027759_10	6.3e-66	245.4	96.9	126	130	3	Match,Match,Match	2.18271	0.914232	-14.5662	8.39e-72	1.58e-13	6.12e-34	3.89662	-1.10582	-12.9626	1.15e-289	1.26e-13	3.99e-27
Custom_1272218_4	K02988	RP-S5, MRPS5, rpsE; small subunit ribosomal protein S5	1MUS4,2KVMQ06389,2VQ80,COG0098,COG0098	rpsE	Located at the back of the 30S subunit body where it stabilizes the conformation of the head with respect to the body	IPR013810,IPR005324	GO:0003723|GO:0003735|GO:0005840|GO:0006412|GO:0003735|GO:0005840|GO:0006412	PF00333,PF03719	Ribosomal protein S5, N-terminal;Ribosomal protein S5, C-terminal	MAG-194	Multiple	k141_3625622_5	3.7e-83	302.8	99.4	174	175	5	Match,Match,Match,Unassembled,Unassembled	3.92181	2.70342	3.13397	-	-	-	6.98034	2.80629	5.5478	-	-	-
Custom_2621233_8	K02952	RP-S13, rpsM; small subunit ribosomal protein S13	-	-	-	IPR001892	GO:0003723|GO:0003735|GO:0005840|GO:0006412	PF00416	Ribosomal protein S13	MAG-194	Multiple	k141_3625622_11	1e-63	237.7	98.3	118	120	3	Match,Unassembled,Unassembled	0.449134	-3.45988	-0.387574	0.27735	3.26e-20	0.263099	1.87855	-3.59749	-2.5905	1.7e-24	7.25e-11	1.3e-36
Custom_2295439_1	K01756	purB, ADSL; adenylosuccinate lyase [EC:4.3.2.2]	1MV4B,2KUAY06389,2VI2T,COG0015,COG0015	purB	Belongs to the lyase 1 family. Adenylosuccinate lyase subfamily	IPR013539,IPR022761	-	PF08328,PF00206	Adenylosuccinate lyase PurB, C-terminal;Fumarate lyase, N-terminal	MAG-194	Multiple	k141_3017086_5	1.3e-204	707.6	97.8	351	359	2	Unassembled,Match	23.6743	21.0951	22.3496	-	-	-	9.8963	4.14052	3.43124	0.00185232	0.248464	0.346356
Custom_2149336_1	K00024	mdh; malate dehydrogenase [EC:1.1.1.37]	1MV57,2KUMR06389,2VHC8,COG0039,COG0039	mdh	Catalyzes the reversible oxidation of malate to oxaloacetate	IPR001236,IPR022383	GO:0016491|GO:0055114|GO:0016616|GO:0055114	PF00056,PF02866	Lactate/malate dehydrogenase, N-terminal;Lactate/malate dehydrogenase, C-terminal	MAG-194	Multiple	k141_4097095_5	1.3e-187	650.6	99.4	326	328	10	Match,Match,Match,Match,Match,Unassembled,Match,Match,Match,Unassembled	0.488473	-0.762752	-2.87971	0.0754727	0.00380924	1.15e-31	-3.7108	-3.77005	-4.5265	1.62e-37	3.06e-38	4.28e-57
Custom_403275_2	K00382	DLD, lpd, pdhD; dihydrolipoamide dehydrogenase [EC:1.8.1.4]	1MU2U,2KUQ106389,2VI6G,COG1249,COG1249	lpdA	COG1249 Pyruvate 2-oxoglutarate dehydrogenase complex, dihydrolipoamide dehydrogenase (E3) component, and related enzymes	IPR023753,IPR004099	GO:0016491|GO:0055114|GO:0045454|GO:0055114	PF07992,PF02852	FAD/NAD(P)-binding domain;Pyridine nucleotide-disulphide oxidoreductase, dimerisation domain	MAG-194	Multiple	k141_440186_2	5.3e-272	931.8	96.8	459	474	9	Match,Match,Unassembled,Match,Match,Match,Match,Unassembled,Match	1.14463	2.11521	0.0570703	5.03e-09	5.59e-28	0.63221	2.28103	0.156454	0.268705	3.92e-23	0.60092	0.327595
Custom_2134878_10	K02887	RP-L20, MRPL20, rplT; large subunit ribosomal protein L20	1RGU2,2KWC306389,2VRWF,COG0292,COG0292	rplT	Binds directly to 23S ribosomal RNA and is necessary for the in vitro assembly process of the 50S ribosomal subunit. It is not involved in the protein synthesizing functions of that subunit	IPR005813	GO:0003735|GO:0005840|GO:0006412|GO:0019843	PF00453	Ribosomal protein L20	MAG-180	Multiple	k141_3058034_9	8.4e-57	214.9	95	113	119	1	Match	12.3169	12.9733	0	3.48e-05	8.14e-06	1	12.895	11.2561	0	5.04e-06	7.66e-05	1
Custom_1534863_6	K02916	RP-L35, MRPL35, rpmI; large subunit ribosomal protein L35	1N6V4,2KX6006389,2VVS9,COG0291,COG0291	rpmI	Belongs to the bacterial ribosomal protein bL35 family	IPR021137	GO:0003735|GO:0005840|GO:0006412	PF01632	Ribosomal protein L35	MAG-180	Multiple	k141_3058034_10	1.5e-29	123.2	100	65	65	1	Unassembled	11.4144	14.7032	0	4.11e-18	2.07e-29	0.732704	12.7431	14.776	0	1.79e-22	8.61e-30	1
Custom_1832658_14	K01903	sucC; succinyl-CoA synthetase beta subunit [EC:6.2.1.5]	1MVCE,2KV9X06389,2VHBG,COG0045,COG0045	sucC	Succinyl-CoA synthetase functions in the citric acid cycle (TCA), coupling the hydrolysis of succinyl-CoA to the synthesis of either ATP or GTP and thus represents the only step of substrate-level phosphorylation in the TCA. The beta subunit provides nucleotide specificity of the enzyme and binds the substrate succinate, while the binding sites for coenzyme A and phosphate are found in the alpha …	IPR013650,IPR005811	-	PF08442,PF00549	ATP-grasp fold, succinyl-CoA synthetase-type;ATP-citrate lyase/succinyl-CoA ligase	MAG-180	Multiple	k141_1382018_3	1.6e-216	746.9	100	386	386	4	Match,Unassembled,Match,Match	5.51981	4.93103	-22.9707	-	-	-	12.3298	12.7877	-6.24092	3.04e-17	1.97e-18	0.00154947
WP_068636962.1	K01902	sucD; succinyl-CoA synthetase alpha subunit [EC:6.2.1.5]	1MUGA,2KUAR06389,2VH1U,COG0074,COG0074	sucD	Succinyl-CoA synthetase functions in the citric acid cycle (TCA), coupling the hydrolysis of succinyl-CoA to the synthesis of either ATP or GTP and thus represents the only step of substrate-level phosphorylation in the TCA. The alpha subunit of the enzyme binds the substrates coenzyme A and phosphate, while succinate binding and nucleotide specificity is provided by the beta subunit	IPR005811,IPR003781	GO:0003824|GO:0048037	PF00549,PF02629	ATP-citrate lyase/succinyl-CoA ligase;CoA-binding	MAG-180	Unique	k141_1382018_4	4.2e-166	579.3	97	288	297	6	Match,Unassembled,Match,Unassembled,Unassembled,Match	13.8296	14.0463	13.1131	2.79e-30	2.15e-31	1.16e-27	17.6887	19.3427	8.08239	3.63e-49	1.64e-58	3.62e-11
Custom_126352_4	K02355	fusA, GFM, EFG; elongation factor G	1MUCV,2KUP006389,2VI3Q,COG0480,COG0480	fusA	Catalyzes the GTP-dependent ribosomal translocation step during translation elongation. During this step, the ribosome changes from the pre-translocational (PRE) to the post- translocational (POST) state as the newly formed A-site-bound peptidyl-tRNA and P-site-bound deacylated tRNA move to the P and E sites, respectively. Catalyzes the coordinated movement of the two tRNA molecules, the mRNA and…	IPR005517,IPR041095,IPR004161,IPR000640,IPR000795	-	PF03764,PF14492,PF03144,PF00679,PF00009	Translation elongation factor EFG/EF2, domain IV;Elongation Factor G, domain II;Translation elongation factor EFTu-like, domain 2;Elongation factor EFG, domain V-like;Transcription factor, GTP-binding domain	MAG-180	Unique	k141_923857_1	2.2e-279	956.1	96.7	474	490	6	Unassembled,Match,Match,Match,Match,Unassembled	21.9377	26.8958	20.9002	5.43e-12	1.26e-17	3.06e-11	13.6457	20.0502	3.77879	2.18e-05	1.97e-10	0.30916
Custom_126352_3	K02992	RP-S7, MRPS7, rpsG; small subunit ribosomal protein S7	1MXC8,2KVWF06389,2VQ63,COG0049,COG0049	rpsG	One of the primary rRNA binding proteins, it binds directly to 16S rRNA where it nucleates assembly of the head domain of the 30S subunit. Is located at the subunit interface close to the decoding center, probably blocks exit of the E-site tRNA	IPR023798	-	PF00177	Ribosomal protein S7 domain	MAG-180	Unique	k141_923857_2	2.4e-81	296.6	100	156	156	3	Unassembled,Match,Match	-0.427773	1.60176	-3.82485	0.112229	3.02e-11	2.82e-58	3.1013	6.56737	-9.18965	2.07e-44	2.3e-195	0
Custom_1941524_13	K00024	mdh; malate dehydrogenase [EC:1.1.1.37]	1MV57,2KUMR06389,2VHC8,COG0039,COG0039	mdh	Catalyzes the reversible oxidation of malate to oxaloacetate	IPR022383,IPR001236	GO:0016616|GO:0055114|GO:0016491|GO:0055114	PF02866,PF00056	Lactate/malate dehydrogenase, C-terminal;Lactate/malate dehydrogenase, N-terminal	MAG-180	Multiple	k141_2604190_4	2e-186	646.7	97.9	322	329	6	Match,Match,Unassembled,Match,Match,Match	0.739492	2.24708	-1.46824	7.62e-05	5e-34	1.57e-15	7.54809	10.1087	-2.78326	1.15e-288	0	4.6e-39
Custom_1082339_3	K02112	ATPF1B, atpD; F-type H+/Na+-transporting ATPase subunit beta [EC:7.1.2.2 7.2.2.1]	1MUFU,2KUDB06389,2VHDZ,COG0055,COG0055	atpD	Produces ATP from ADP in the presence of a proton gradient across the membrane. The catalytic sites are hosted primarily by the beta subunits	IPR000194,IPR004100	GO:0005524|GO:0046034|GO:1902600	PF00006,PF02874	ATPase, F1/V1/A1 complex, alpha/beta subunit, nucleotide-binding domain;ATPase, F1/V1/A1 complex, alpha/beta subunit, N-terminal domain	MAG-180	Multiple	k141_1385494_3	4.9e-128	452.2	100	228	228	6	Match,Unassembled,Unassembled,Match,Unassembled,Match	0.289727	-2.99795	-14.06	0.665135	1.22e-20	1.94e-29	7.93143	2.25843	-8.11624	2.17e-121	5.74e-09	1.13e-10
Custom_826269_7	-	-	1MW6M,2VHR8,472PU,COG0664,COG0664,COG2905,COG2905	srpI	#NAME?	-	-	-	-	MAG-180	Multiple	k141_2758871_6	1.3e-179	624	100	309	309	1	Match	0	0	11.0427	1	1	1.51e-05	0	0	5.98611	1	1	0.23107
Custom_358202_3	K03628	rho; transcription termination factor Rho	1MUCF,2KVBW06389,2VJ2E,COG1158,COG1158	rho	Facilitates transcription termination by a mechanism that involves Rho binding to the nascent RNA, activation of Rho's RNA-dependent ATPase activity, and release of the mRNA from the DNA template	IPR000194,IPR011113,IPR011112	GO:0005524|GO:0003723|GO:0006353|GO:0006353	PF00006,PF07497,PF07498	ATPase, F1/V1/A1 complex, alpha/beta subunit, nucleotide-binding domain;Rho termination factor, RNA-binding domain;Rho termination factor, N-terminal	MAG-180	Multiple	k141_1387999_2	9.6e-239	820.8	100	419	419	2	Unassembled,Unassembled	-0.168691	-12.5103	-12.9025	0.793692	3.7e-24	1.7e-25	6.63934	-6.88347	-10.1885	4.49e-159	3.26e-08	1.11e-16
Custom_1890537_3	K03594	bfr; bacterioferritin [EC:1.16.3.1]	1RD4Y,2KWTK06389,2VQG7,COG2193,COG2193	bfrA	Ferritin-like domain	IPR008331	GO:0006879|GO:0008199	PF00210	Ferritin/DPS protein domain	MAG-180	Unique	k141_1232984_2	4.6e-88	318.9	99.4	160	161	2	Unassembled,Match	0	25.4009	21.0572	1	1.66e-11	8.37e-08	0	18.1679	3.46109	1	1.85e-07	0.412853
Custom_1471227_3	K04567	KARS, lysS; lysyl-tRNA synthetase, class II [EC:6.1.1.6]	-	-	-	IPR004365,IPR004364	GO:0003676|GO:0000166|GO:0004812|GO:0005524|GO:0006418	PF01336,PF00152	OB-fold nucleic acid binding domain, AA-tRNA synthetase-type;Aminoacyl-tRNA synthetase, class II (D/K/N)"	MAG-180	Multiple	k141_3220866_5	6.4e-290	991.1	98.2	490	499	3	Unassembled,Unassembled,Unassembled	-2.0078	3.77215	-12.9017	0.439581	0.0917255	6.92e-07	4.81038	11.6629	-10.1532	0.0733373	3.05e-06	0.000312
Custom_458701_10	K02878	RP-L16, MRPL16, rplP; large subunit ribosomal protein L16	1RA0Z,2KW4S06389,2VQ0A,COG0197,COG0197	rplP	Binds 23S rRNA and is also seen to make contacts with the A and possibly P site tRNAs	IPR016180	GO:0003735|GO:0005840|GO:0006412	PF00252	Ribosomal protein L10e/L16	MAG-180	Unique	k141_4442822_14	4.9e-75	275.4	100	137	137	3	Match,Unassembled,Unassembled	0.911107	-1.21613	-5.84225	-	-	-	4.44165	3.75098	-11.2021	0.000222	0.0019847	5.93e-21
Custom_1409001_10	K03694	clpA; ATP-dependent Clp protease ATP-binding subunit ClpA	1MV8B,2KUE706389,2VH1K,COG0542,COG0542	clpA	Belongs to the ClpA ClpB family	IPR004176,IPR041546,IPR019489,IPR003959,IPR003959	-	PF02861,PF17871,PF10431,PF00004,PF07724	Clp, N-terminal;ClpA/ClpB, AAA lid domain;Clp ATPase, C-terminal;ATPase, AAA-type, core;ATPase, AAA-type, core	MAG-180	Multiple	k141_4291031_1	4.5e-166	578.9	98.7	294	298	3	Unassembled,Match,Unassembled	-2.83937	-25.7652	-1.06209	-	-	-	4.00257	-20.2159	-2.33892	-	-	-
Custom_2148740_10	K00331	nuoB; NADH-quinone oxidoreductase subunit B [EC:7.1.1.2]	1MUI2,2KVKP06389,2VIWK,COG0377,COG0377	nuoB	NDH-1 shuttles electrons from NADH, via FMN and iron- sulfur (Fe-S) centers, to quinones in the respiratory chain. The immediate electron acceptor for the enzyme in this species is believed to be ubiquinone. Couples the redox reaction to proton translocation (for every two electrons transferred, four hydrogen ions are translocated across the cytoplasmic membrane), and thus conserves the redox ene…	IPR006137	GO:0051536|GO:0055114	PF01058	NADH:ubiquinone oxidoreductase-like, 20kDa subunit	MAG-180	Multiple	k141_2611831_8	4e-91	329.3	96.8	153	158	3	Match,Match,Unassembled	-12.6916	0.539972	-12.8074	1.61e-24	0.134099	2.2e-24	-2.99186	6.27401	-6.05396	0.0346227	2.85e-33	6.02e-06
Custom_908300_7	K01965	PCCA, pccA; propionyl-CoA carboxylase alpha chain [EC:6.4.1.3]	1P6RE,2KVJZ06389,2VH59,COG4770,COG4770	pccA	carboxylase	IPR005479,IPR000089,IPR005481,IPR041265,IPR005482	-	PF02786,PF00364,PF00289,PF18140,PF02785	Carbamoyl-phosphate synthetase large subunit-like, ATP-binding domain;Biotin/lipoyl attachment;Biotin carboxylase-like, N-terminal domain;Propionyl-coenzyme A carboxylase, BT domain;Biotin carboxylase, C-terminal	MAG-180	Multiple	k141_935131_5	0	1315.1	100	666	666	5	Unassembled,Unassembled,Match,Match,Match	11.8647	0	0	5.51e-06	1	1	12.7247	0	0	0.0011525	1	1
Custom_1342258_2	K01966	PCCB, pccB; propionyl-CoA carboxylase beta chain [EC:6.4.1.3 2.1.3.15]	1MVAX,2KU7006389,2VIYF,COG4799,COG4799	pccB	Acetyl-CoA carboxylase, carboxyltransferase component (subunits alpha and beta)"	IPR034733	-	PF01039	Acetyl-CoA carboxylase	MAG-180	Multiple	k141_935131_6	8e-296	1010.7	98.2	501	510	4	Match,Match,Match,Match	0	0	13.1781	1	1	3.12e-07	0	0	8.12655	1	1	0.0887845
Custom_1908050_16	K13993	HSP20; HSP20 family protein	1N1RF,2KWPP06389,2VT18,COG0071,COG0071	-	Belongs to the small heat shock protein (HSP20) family	IPR002068	-	PF00011	Alpha crystallin/Hsp20 domain	MAG-180	Unique	k141_1088658_1	1.2e-39	157.1	100	82	82	1	Unassembled	23.2424	0	25.8827	-	-	-	28.1404	0	21.8712	-	-	-
Custom_2331497_24	K03070	secA; preprotein translocase subunit SecA [EC:7.4.2.8]	1MUJZ,2KVJC06389,2VHDH,COG0653,COG0653	secA	Part of the Sec protein translocase complex. Interacts with the SecYEG preprotein conducting channel. Has a central role in coupling the hydrolysis of ATP to the transfer of proteins into and across the cell membrane, serving both as a receptor for the preprotein-SecB complex and as an ATP-driven molecular motor driving the stepwise translocation of polypeptide chains across the membrane	IPR004027,IPR011115,IPR011116,IPR011130	-	PF02810,PF07517,PF07516,PF01043	SEC-C motif;SecA DEAD-like, N-terminal;SecA Wing/Scaffold;SecA, preprotein cross-linking domain	MAG-180	Unique	k141_936156_15	0	1790.8	100	906	906	5	Unassembled,Unassembled,Match,Match,Unassembled	0.237549	-1.47628	-1.65644	0.207315	1.63e-17	7.58e-22	3.76445	3.48804	-7.01204	2.83e-146	1.55e-125	0
Custom_1636507_6	K01991	wza, gfcE; polysaccharide biosynthesis/export protein	1RFBH,2KVHI06389,2VKB3,COG1596,COG1596	wza	COG1596 Periplasmic protein involved in polysaccharide export	IPR003715	GO:0015159|GO:0015774|GO:0016020	PF02563	Polysaccharide export protein	MAG-180	Unique	k141_2920898_6	2.7e-117	416.4	100	210	210	2	Match,Match	-2.9926	0.133001	0.0866141	0.281816	0.676236	0.719926	0.492826	5.09459	-5.29493	-	-	-
Custom_741010_5	K01534	zntA; Zn2+/Cd2+-exporting ATPase [EC:7.2.2.12 7.2.2.21]	1KKEF065,1MU08,2VHKE,COG2217,COG2217	cadA	heavy metal translocating P-type ATPase	-	-	PF00122,PF00702	-	MAG-180	Unique	k141_2467588_9	5.1e-165	575.5	100	303	303	1	Unassembled	10.5016	0	0	7.82e-16	1	1	14.3612	0	0	0.000159	1	1
Custom_654434_12	K01507	ppa; inorganic pyrophosphatase [EC:3.6.1.1]	1RA2F,2KW7D06389,2VQC0,COG0221,COG0221	ppa	Catalyzes the hydrolysis of inorganic pyrophosphate (PPi) forming two phosphate ions	IPR008162	GO:0000287|GO:0004427|GO:0005737|GO:0006796	PF00719	Inorganic pyrophosphatase	MAG-180	Unique	k141_2771818_4	2.5e-100	359.8	100	175	175	1	Unassembled	-10.994	1.25395	4.7737	2.31e-18	0.00081	6.15e-38	-9.38767	6.21978	-0.581797	9.28e-14	1.04e-68	0.151518
Custom_910135_7	K01956	carA, CPA1; carbamoyl-phosphate synthase small subunit [EC:6.3.5.5]	1MUB9,2KUWH06389,2VH9Q,COG0505,COG0505	carA	Belongs to the CarA family	IPR002474,IPR017926	-	PF00988,PF00117	Carbamoyl-phosphate synthase small subunit, N-terminal domain;Glutamine amidotransferase	MAG-180	Unique	k141_488096_2	6.3e-221	761.5	100	380	380	1	Match	-2.59696	1.28211	-1.99155	-	-	-	0.953367	6.25197	-7.3201	-	-	-
Custom_2594433_2	K00956	cysN; sulfate adenylyltransferase subunit 1 [EC:2.7.7.4]	1MUD9,2KUYT06389,2VHYV,COG2895,COG2895	cysN	Belongs to the TRAFAC class translation factor GTPase superfamily. Classic translation factor GTPase family. CysN NodQ subfamily	IPR000795	GO:0003924|GO:0005525	PF00009	Transcription factor, GTP-binding domain	MAG-180	Unique	k141_1864288_4	6.1e-241	828.2	99.8	425	426	6	Unassembled,Unassembled,Match,Match,Match,Match	-0.589663	-0.481691	0.367046	0.00183233	0.0144438	0.0506453	2.9412	4.48646	-4.98954	1.06e-50	1.63e-116	5.09e-142
Custom_1082339_3	K02112	ATPF1B, atpD; F-type H+/Na+-transporting ATPase subunit beta [EC:7.1.2.2 7.2.2.1]	1MUFU,2KUDB06389,2VHDZ,COG0055,COG0055	atpD	Produces ATP from ADP in the presence of a proton gradient across the membrane. The catalytic sites are hosted primarily by the beta subunits	IPR000194,IPR004100	GO:0005524|GO:0046034|GO:1902600	PF00006,PF02874	ATPase, F1/V1/A1 complex, alpha/beta subunit, nucleotide-binding domain;ATPase, F1/V1/A1 complex, alpha/beta subunit, N-terminal domain	MAG-180	Multiple	k141_2170605_1	2.6e-163	569.7	100	284	284	6	Unassembled,Match,Match,Unassembled,Unassembled,Unassembled	0.289727	-2.99795	-14.06	0.665135	1.22e-20	1.94e-29	7.93143	2.25843	-8.11624	2.17e-121	5.74e-09	1.13e-10
Custom_1889132_8	K03413	cheY; two-component system, chemotaxis family, chemotaxis protein CheY	1RDNP,2KWC506389,2VR8X,COG0745,COG0745	-	response regulator	IPR001789	GO:0000160	PF00072	Signal transduction response regulator, receiver domain	MAG-180	Multiple	k141_3392450_1	3.3e-16	78.6	97.6	40	41	2	Unassembled,Match	22.0807	25.702	0	1.65e-08	3.7e-11	1	5.64779	9.33181	0	0.139557	0.00961869	1
Custom_185679_7	K03666	hfq; host factor-I protein	1MZM1,2KWYA06389,2VTXK,COG1923,COG1923	hfq	RNA chaperone that binds small regulatory RNA (sRNAs) and mRNAs to facilitate mRNA translational regulation in response to envelope stress, environmental stress and changes in metabolite concentrations. Also binds with high specificity to tRNAs	IPR005001	GO:0003723|GO:0006355	PF17209	RNA-binding protein Hfq	MAG-180	Multiple	k141_948353_6	2.1e-41	162.9	100	81	81	5	Match,Match,Match,Unassembled,Match	1.5702	1.57967	-3.24141	0.414374	0.383779	0.0329234	8.82897	7.13071	-2.35193	5.7e-17	1.86e-11	0.040632
Custom_2544206_14	K02433	gatA, QRSL1; aspartyl-tRNA(Asn)/glutamyl-tRNA(Gln) amidotransferase subunit A [EC:6.3.5.6 6.3.5.7]	1MUVQ,2KUD106389,2VIG3,COG0154,COG0154	gatA	Allows the formation of correctly charged Gln-tRNA(Gln) through the transamidation of misacylated Glu-tRNA(Gln) in organisms which lack glutaminyl-tRNA synthetase. The reaction takes place in the presence of glutamine and ATP through an activated gamma-phospho-Glu-tRNA(Gln)	IPR023631	-	PF01425	Amidase signature domain	MAG-180	Unique	k141_1408611_6	5.2e-284	971.5	99.6	489	491	2	Unassembled,Match	-11.3113	0.701893	-11.4271	4.96e-20	0.0153114	4.99e-20	-9.70493	5.67325	-12.767	1.34e-15	0	3.84e-26
Custom_807808_2	K03557	fis; Fis family transcriptional regulator, factor for inversion stimulation protein	1N7MJ,2KXF106389,2VVQK,COG2901,COG2901	fis	Bacterial regulatory protein, Fis family	IPR002197	GO:0043565	PF02954	DNA binding HTH domain, Fis-type	MAG-180	Unique	k141_337591_2	7.3e-39	154.5	100	78	78	1	Unassembled	-9.19923	3.10371	-9.31496	0.000418	0.544531	0.00101853	-7.56718	8.101	-10.6293	0.00754107	0.00109795	0.000107
Custom_375120_2	K01714	dapA; 4-hydroxy-tetrahydrodipicolinate synthase [EC:4.3.3.7]	1MUCM,2KUG206389,2VIQ4,COG0329,COG0329	dapA	Catalyzes the condensation of (S)-aspartate-beta- semialdehyde (S)-ASA and pyruvate to 4-hydroxy- tetrahydrodipicolinate (HTPA)	IPR002220	GO:0016829	PF00701	DapA-like	MAG-180	Unique	k141_194573_3	8.9e-167	581.3	100	292	292	2	Match,Unassembled	0.441294	-1.15209	-0.974855	0.505887	0.0661165	0.0869934	3.99324	3.8343	-6.31364	1.23e-11	8.04e-11	3.76e-27
Custom_1609294_11	K04085	tusA, sirA; tRNA 2-thiouridine synthesizing protein A [EC:2.8.1.-]	-	-	-	IPR001455	-	PF01206	TusA-like domain	MAG-180	Multiple	k141_2647582_5	1.1e-39	157.1	100	76	76	1	Unassembled	-1.18862	0.509685	-0.273647	-	-	-	5.64613	8.35116	-1.60064	-	-	-
Custom_2323541_4	K00278	nadB; L-aspartate oxidase [EC:1.4.3.16]	1RBQW,2KUYZ06389,2VHA7,COG0029,COG0029	nadB	Catalyzes the oxidation of L-aspartate to iminoaspartate	IPR015939,IPR003953	-	PF02910,PF00890	Fumarate reductase/succinate dehydrogenase flavoprotein-like, C-terminal;FAD-dependent oxidoreductase 2, FAD binding domain	MAG-180	Unique	k141_514337_1	1.1e-269	923.7	100	454	454	1	Unassembled	0	10.2154	0	1	9.46e-15	1	0	15.5125	0	1	3.78e-05	1
Custom_1404887_8	K03609	minD; septum site-determining protein MinD	-	-	-	IPR025669	-	PF13614	AAA domain	MAG-180	Multiple	k141_359967_4	1e-142	501.1	97.7	252	258	3	Unassembled,Match,Unassembled	10.1724	11.5749	0	1.19e-16	3.49e-21	1	13.2481	15.699	0	3.07e-28	3.94e-39	1
Custom_187728_4	K18929	lldF; L-lactate dehydrogenase complex protein LldF	1MV6J,2KU8D06389,2VJ3Y,COG1139,COG1139	lutB	Domain of unknown function (DUF3390)	IPR003741,IPR024569,IPR017896	-	PF02589,PF11870,PF13183	LUD domain;4Fe-4S binding protein, C-terminal;4Fe-4S ferredoxin-type, iron-sulphur binding domain	MAG-180	Multiple	k141_2663550_9	7.8e-274	937.6	99.8	466	467	1	Match	0.395885	0.9737	-23.7612	1	1	9.85e-13	7.20289	8.83093	-7.07208	0.0190228	0.00337139	0.0344172
Custom_159291_3	K02913	RP-L33, MRPL33, rpmG; large subunit ribosomal protein L33	1N6QV,2KXDQ06389,2VVW8,COG0267,COG0267	rpmG	Belongs to the bacterial ribosomal protein bL33 family	IPR001705	GO:0003735|GO:0005840|GO:0006412	PF00471	Ribosomal protein L33	MAG-180	Multiple	k141_4371071_4	1.1e-25	110.2	100	55	55	3	Match,Match,Unassembled	1.00424	2.27011	0.102261	2.08e-11	3.49e-53	0.460958	7.81532	10.1277	-1.21402	0	0	3.18e-11
Custom_1181761_7	K08301	rng, cafA; ribonuclease G [EC:3.1.26.-]	-	-	-	IPR019307	GO:0003723	PF10150	RNA-binding protein AU-1/Ribonuclease E/G	MAG-180	Multiple	k141_564461_2	3e-276	945.7	100	484	484	2	Unassembled,Match	9.53707	10.7529	0	3.93e-14	1.28e-17	1	12.611	14.878	0	1.18e-24	7.87e-34	1
Custom_1003884_2	K02965	RP-S19, rpsS; small subunit ribosomal protein S19	1RGYX,2KWRG06389,2VSGE,COG0185,COG0185	rpsS	Protein S19 forms a complex with S13 that binds strongly to the 16S ribosomal RNA	IPR002222	GO:0003735|GO:0005840|GO:0006412	PF00203	Ribosomal protein S19/S15	MAG-180	Unique	k141_4077260_1	2.5e-27	115.9	96.5	55	57	4	Unassembled,Unassembled,Match,Match	1.97678	4.02805	-3.71706	-	-	-	5.50855	8.9955	-9.05596	4.56e-05	8.81e-12	1.32e-11
Custom_458701_5	K02892	RP-L23, MRPL23, rplW; large subunit ribosomal protein L23	-	-	-	IPR013025	GO:0003735|GO:0005840|GO:0006412	PF00276	Ribosomal protein L25/L23	MAG-180	Unique	k141_4077260_3	8.2e-51	194.5	100	101	101	3	Match,Match,Unassembled	-23.0534	-22.8024	3.56651	2.43e-07	6.45e-07	1	-20.136	-29.2653	-1.77448	-	-	-
Custom_619040_8	K02996	RP-S9, MRPS9, rpsI; small subunit ribosomal protein S9	-	-	-	IPR000754	GO:0003735|GO:0005840|GO:0006412	PF00380	Ribosomal protein S9	MAG-180	Multiple	k141_1674377_3	8.6e-69	254.6	100	130	130	2	Unassembled,Match	-0.416887	1.88804	1.94819	1	0.504842	1	6.43008	9.78571	0.668944	0.000812	1.6e-07	0.8607
Custom_449388_3	K02906	RP-L3, MRPL3, rplC; large subunit ribosomal protein L3	-	-	-	IPR000597	GO:0003735|GO:0005840|GO:0006412	PF00297	Ribosomal protein L3	MAG-161	Multiple	k141_2766620_1	8.5e-85	308.1	95.3	161	169	1	Unassembled	-4.3179	-1.25357	-27.7424	-	-	-	0.404457	7.19544	-26.5989	0.925421	0.00588911	2.98e-22
Custom_1068889_2	K00335	nuoF; NADH-quinone oxidoreductase subunit F [EC:7.1.1.2]	1MV8F,2VJJ1,4739F,COG1894,COG1894	nuoF	NDH-1 shuttles electrons from NADH, via FMN and iron- sulfur (Fe-S) centers, to quinones in the respiratory chain	IPR011538,IPR019554,IPR019575	-	PF01512,PF10531,PF10589	NADH-ubiquinone oxidoreductase 51kDa subunit, FMN-binding domain;Soluble ligand binding domain;NADH-ubiquinone oxidoreductase 51kDa subunit, iron-sulphur binding domain	MAG-161	Unique	k141_4003492_2	3.7e-193	669.1	95.2	318	334	4	Unassembled,Unassembled,Match,Unassembled	-0.13152	1.00091	-14.0212	0.324296	1.6e-17	1.08e-31	15.532	16.6286	-14.3704	0	0	5.31e-33
Custom_492122_24	K02913	RP-L33, MRPL33, rpmG; large subunit ribosomal protein L33	1KA4N060,1N6QV,2VVW8,COG0267,COG0267	rpmG	Belongs to the bacterial ribosomal protein bL33 family	IPR001705	GO:0003735|GO:0005840|GO:0006412	PF00471	Ribosomal protein L33	MAG-161	Multiple	k141_2670708_5	4.4e-24	104.8	100	51	51	2	Match,Match	-0.256605	-15.1777	-3.5998	0.855425	3.9e-14	0.0233749	4.32336	-11.0048	-2.5702	0.0212854	3.45e-07	0.197026
Custom_669030_1	-	-	-	-	-	IPR021793	-	PF11839	Major outer membrane lipoprotein Oprl	MAG-237	Unique	k141_3857151_27	4e-31	129.4	99.2	119	120	1	Unassembled	3.013	-24.218	-24.8602	0.69508	8.79e-10	3.93e-10	2.39604	-27.5813	-27.604	-	-	-
EXI90076.1	K15864	nirS; nitrite reductase (NO-forming) / hydroxylamine reductase [EC:1.7.2.1 1.7.99.1]	1N3PN,2VHSF,COG2010,COG2010	nirS	Cytochrome d1, heme	-	-	PF13442,PF02239	-	MAG-237	Multiple	k141_4491837_1	2.4e-166	580.1	97.6	281	288	10	Unassembled,Match,Match,Unassembled,Unassembled,Unassembled,Match,Match,Match,Unassembled	-4.38242	-3.63679	-5.68594	-	-	-	0.309118	1.68774	-1.78018	-	-	-
Custom_918192_11	-	-	1R9XD,2VQTQ,4AC2Q0864,COG2353,COG2353	-	Belongs to the UPF0312 family	IPR007372	-	PF04264	Lipid/polyisoprenoid-binding, YceI-like	MAG-209	Unique	k141_4115_18	2.4e-106	380.2	100	192	192	4	Match,Unassembled,Unassembled,Match	3.22844	-2.91271	-2.11525	-	-	-	-3.30048	-5.32735	-5.22998	0.285343	0.0739504	0.0787496
Custom_918192_12	-	-	1RJFZ,2VQHC,4ADGG0864,COG2353,COG2353	-	Belongs to the UPF0312 family	IPR007372	-	PF04264	Lipid/polyisoprenoid-binding, YceI-like	MAG-209	Unique	k141_4115_19	1.9e-101	363.6	100	190	190	3	Match,Match,Match	2.5853	-1.24436	1.35017	0.449462	0.507633	0.497578	-3.95702	-3.6567	-1.77502	0.240112	0.28548	0.679792
Custom_918192_28	-	-	1MVMD,2VH1J,4ABCI0864,COG4663,COG4663	-	Part of the tripartite ATP-independent periplasmic (TRAP) transport system	IPR018389	GO:0055085	PF03480	TRAP transporter solute receptor DctP/TeaA	MAG-209	Unique	k141_4115_35	2.1e-210	726.5	100	360	360	7	Unassembled,Unassembled,Match,Match,Match,Match,Unassembled	3.83992	0.233624	2.21345	0.0137571	0.668204	0.113757	-2.71001	-2.21359	-0.89777	0.0626006	0.134258	0.6231
Custom_918192_29	-	-	1MVMD,2VH1J,4ABCI0864,COG4663,COG4663	-	Part of the tripartite ATP-independent periplasmic (TRAP) transport system	IPR018389	GO:0055085	PF03480	TRAP transporter solute receptor DctP/TeaA	MAG-209	Unique	k141_4115_36	1.2e-210	727.2	100	359	359	7	Match,Match,Match,Match,Match,Match,Match	1.97422	0.829237	-0.981591	0.000449	0.209177	0.0727114	-4.54738	-1.57577	-4.07328	1.04e-14	0.0109678	3.17e-12
Custom_918192_31	-	-	1RHBW,2VRCB,4AAJY0864,COG4665,COG4665	-	PFAM Tripartite ATP-independent periplasmic transporter, DctQ component	IPR007387	-	PF04290	TRAP transporter, small membrane protein DctQ	MAG-209	Unique	k141_4115_38	2.4e-110	393.3	100	202	202	1	Unassembled	2.19726	0.467938	4.14772	0.634121	1	1	-4.30238	-1.92797	1.07573	0.150596	0.559608	0.82743
Custom_1967055_9	K09386	K09386; uncharacterized protein	1RHUC,2VREK,4ADYM0864,COG3427,COG3427	coxG	carbon monoxide dehydrogenase subunit G	IPR010419	-	PF06240	Carbon monoxide dehydrogenase subunit G	MAG-209	Unique	k141_4115_45	5e-139	488.8	100	243	243	2	Match,Match	2.28921	0.524331	1.97627	0.762907	1	1	-4.32896	-1.95763	-1.13873	0.309758	0.695101	0.905758
Custom_661434_15	K02355	fusA, GFM, EFG; elongation factor G	1MUCV,2VI3Q,4AAAN0864,COG0480,COG0480	fusA	Catalyzes the GTP-dependent ribosomal translocation step during translation elongation. During this step, the ribosome changes from the pre-translocational (PRE) to the post- translocational (POST) state as the newly formed A-site-bound peptidyl-tRNA and P-site-bound deacylated tRNA move to the P and E sites, respectively. Catalyzes the coordinated movement of the two tRNA molecules, the mRNA and…	IPR005517,IPR041095,IPR004161,IPR000795,IPR000640	-	PF03764,PF14492,PF03144,PF00009,PF00679	Translation elongation factor EFG/EF2, domain IV;Elongation Factor G, domain II;Translation elongation factor EFTu-like, domain 2;Transcription factor, GTP-binding domain;Elongation factor EFG, domain V-like	MAG-209	Unique	k141_4115_92	0	1377.8	99.6	697	700	7	Match,Match,Match,Match,Match,Match,Match	2.83185	0.245558	-11.0013	0.395615	1	0.000217	-3.68495	-2.18305	-12.8941	0.179406	0.458223	3.31e-06
Custom_146844_40	K01999	livK; branched-chain amino acid transport system substrate-binding protein	-	-	-	IPR028081	-	PF13458	Leucine-binding protein domain	MAG-209	Unique	k141_4115_111	7e-233	801.6	100	403	403	3	Unassembled,Unassembled,Match	-0.835043	-3.50886	-2.84036	0.704353	0.0674516	0.122293	-7.3762	-5.89563	-5.91331	0.00011	0.00219505	0.0020132
Custom_1506855_8	-	-	1N8ZW,2VW2K,4AFEN0864,COG3237,COG3237	-	Belongs to the UPF0337 (CsbD) family	IPR008462	-	PF05532	CsbD-like domain	MAG-209	Unique	k141_2603735_8	2e-14	73.2	100	59	59	1	MissMatch	3.30504	-23.6546	1.12743	-	-	-	-3.22412	-23.4228	-1.94224	-	-	-
Custom_1506855_11	K03746	hns; DNA-binding protein H-NS	1N7YA,2VW5J,COG2916,COG2916	-	PFAM histone family protein nucleoid-structuring protein H-NS	IPR001801	GO:0003677|GO:0006355	PF00816	Histone-like protein H-NS	MAG-209	Unique	k141_2603735_11	5.5e-52	198.4	100	97	97	3	Unassembled,Match,Match	4.27628	0.121788	2.95135	0.00452988	1	0.0417144	-2.23017	-2.2489	-0.111997	0.141384	0.136671	1
Custom_1506855_26	K00123	fdoG, fdhF, fdwA; formate dehydrogenase major subunit [EC:1.17.1.9]	1KK82065,1MW3N,2VJG2,COG0243,COG0243,COG3383,COG3383	fdnG	Belongs to the prokaryotic molybdopterin-containing oxidoreductase family	IPR006963,IPR006657,IPR006656	GO:0016491|GO:0055114|GO:0016491|GO:0043546|GO:0055114|GO:0016491|GO:0055114	PF04879,PF01568,PF00384	Molybdopterin oxidoreductase, 4Fe-4S domain;Molybdopterin dinucleotide-binding domain;Molybdopterin oxidoreductase	MAG-209	Unique	k141_2603735_26	0	1708	100	808	808	2	Unassembled,Unassembled	-0.176579	-0.995043	-12.3151	1	0.271437	3.85e-20	-6.80496	-3.40483	-14.1821	2.12e-43	1.94e-37	2.07e-31
WP_013802660.1	K00164	OGDH, sucA; 2-oxoglutarate dehydrogenase E1 component [EC:1.2.4.2]	1MVBF,2VJ0G,4AA220864,COG0567,COG0567	sucA	dehydrogenase, E1 component	IPR005475,IPR031717,IPR032106,IPR001017	-	PF02779,PF16870,PF16078,PF00676	Transketolase-like, pyrimidine-binding domain;Multifunctional 2-oxoglutarate metabolism enzyme, C-terminal;2-oxoglutarate dehydrogenase E1 component, N-terminal domain;Dehydrogenase, E1 component	MAG-209	Unique	k141_2603735_29	0	1900.2	99.9	958	959	17	Match,Match,Unassembled,Unassembled,Unassembled,Match,Match,Unassembled,Match,Match,Match,Match,Match,Unassembled,Match,Match,Unassembled	2.75662	-0.975958	0.460265	4.57e-23	0.000791	0.101757	-3.77033	-3.3873	-2.63114	1e-31	8.11e-26	2.91e-16
Custom_21785_13	K00658	DLST, sucB; 2-oxoglutarate dehydrogenase E2 component (dihydrolipoamide succinyltransferase) [EC:2.3.1.61]	1MUJD,2VIEM,4AAG40864,COG0508,COG0508	sucB	The 2-oxoglutarate dehydrogenase complex catalyzes the overall conversion of 2-oxoglutarate to succinyl-CoA and CO(2)	IPR000089,IPR001078,IPR004167	-	PF00364,PF00198,PF02817	Biotin/lipoyl attachment;2-oxoacid dehydrogenase acyltransferase, catalytic domain;Peripheral subunit-binding domain	MAG-209	Unique	k141_2603735_30	3.9e-208	719.2	100	420	420	5	Match,Match,Match,Match,Match	2.93809	-13.8673	-14.2595	3.25e-28	1.46e-29	1.68e-31	-3.58592	-12.8194	-16.1245	1.04e-32	2.79e-25	2.52e-39
Custom_1904742_74	-	-	1RHRC,2VJ2N,4AB230864,COG5394,COG5394	phaR	synthesis repressor, PhaR	IPR007897,IPR012909	-	PF05233,PF07879	PHB accumulation regulatory;PHA accumulation regulator DNA-binding, N-terminal	MAG-209	Unique	k141_2756835_21	1.3e-70	261.2	100	179	179	1	Match	11.7527	0	0	2.81e-06	1	1	6.00235	0	0	0.221402	1	1
Custom_1904742_72	K13953	adhP; alcohol dehydrogenase, propanol-preferring [EC:1.1.1.1]	1MUTT,2VMBM,4ACH40864,COG1064,COG1064	adhA	Alcohol dehydrogenase GroES domain protein	IPR013149,IPR013154	GO:0055114|GO:0055114	PF00107,PF08240	Alcohol dehydrogenase, C-terminal;Alcohol dehydrogenase, N-terminal	MAG-209	Unique	k141_2756835_23	3.4e-202	699.1	100	342	342	7	Unassembled,Match,Match,Match,Match,Unassembled,Match	4.03541	-0.17155	1.19398	0.00401723	1	0.329663	-2.45623	-2.54398	-1.8591	0.141847	0.126007	0.289762
Custom_1904742_61	K03530	hupB; DNA-binding protein HU-beta	1MZ5B,2VU4V,4AEG80864,COG0776,COG0776	hupB	Histone-like DNA-binding protein which is capable of wrapping DNA to stabilize it, and thus to prevent its denaturation under extreme environmental conditions	IPR000119	GO:0003677	PF00216	Histone-like DNA-binding protein	MAG-209	Multiple	k141_2756835_34	1e-43	171	100	90	90	4	Match,Match,Match,Match	1.0951	-4.25672	-3.4375	0.000211	4.73e-50	1.32e-33	-3.71618	-4.97343	-6.33651	1.75e-38	2.9e-62	3.29e-111
Custom_57687_18	-	-	1NSUG,2VNS7,4A9J20864,COG4395,COG4395	-	Import inner membrane translocase, subunit	IPR007379	-	PF04280	Tim44-like domain	MAG-209	Unique	k141_2299824_19	3.9e-150	526.2	100	338	338	1	Match	11.6662	0	0	3.82e-06	1	1	6.00759	0	0	0.220997	1	1
Custom_57687_23	K05813	ugpB; sn-glycerol 3-phosphate transport system substrate-binding protein	1MVMW,2VH0F,4AA3S0864,COG1653,COG1653	ugpB	PFAM extracellular solute-binding protein family 1	IPR006059	-	PF13416	Bacterial extracellular solute-binding protein	MAG-209	Unique	k141_2299824_24	6e-254	871.7	100	434	434	9	Unassembled,Match,Match,Match,Unassembled,Unassembled,Match,Match,Match	1.65898	0.117223	-1.61606	0.000881	0.970026	0.000673	-4.84986	-2.27585	-4.67827	2.02e-21	1.06e-05	1.13e-20
Custom_57687_50	K18778	zapD; cell division protein ZapD	1MW69,2VIIG,4AAE50864,COG4582,COG4582	zapD	Cell division factor that enhances FtsZ-ring assembly. Directly interacts with FtsZ and promotes bundling of FtsZ protofilaments, with a reduction in FtsZ GTPase activity	IPR009777	-	PF07072	Cell division protein ZapD	MAG-209	Unique	k141_2299824_51	2.8e-145	509.6	100	251	251	1	Match	-0.0521728	-25.8204	-1.71225	1	1.46e-13	1	-6.59975	-10.9173	-4.77248	0.0761361	0.00366803	0.21584
Custom_57687_55	K03070	secA; preprotein translocase subunit SecA [EC:7.4.2.8]	1MUJZ,2VHDH,4A9XE0864,COG0653,COG0653	secA	Part of the Sec protein translocase complex. Interacts with the SecYEG preprotein conducting channel. Has a central role in coupling the hydrolysis of ATP to the transfer of proteins into and across the cell membrane, serving both as a receptor for the preprotein-SecB complex and as an ATP-driven molecular motor driving the stepwise translocation of polypeptide chains across the membrane	IPR011115,IPR011130,IPR011116,IPR004027	-	PF07517,PF01043,PF07516,PF02810	SecA DEAD-like, N-terminal;SecA, preprotein cross-linking domain;SecA Wing/Scaffold;SEC-C motif	MAG-209	Unique	k141_2299824_56	0	1792.3	100	915	915	5	Match,Match,Match,Match,Match	0.871045	1.63282	2.82294	0.0396311	3.84e-05	2.55e-13	-5.65421	-0.779652	-0.264828	5.75e-34	0.0953638	0.658802
Custom_57687_58	K03599	sspA, mglA; stringent starvation protein A	-	-	-	IPR004045,IPR004046	-	PF13417,PF00043	Glutathione S-transferase, N-terminal;Glutathione S-transferase, C-terminal	MAG-209	Multiple	k141_2299824_59	4.6e-116	412.5	100	203	203	4	Unassembled,Match,Unassembled,Match	1.42032	-1.69606	-1.11203	0.360947	0.202412	0.349544	-3.02493	-2.11302	-7.1479	0.000357	0.0144756	5.17e-18
Custom_57687_59	K00413	CYC1, CYT1, petC; ubiquinol-cytochrome c reductase cytochrome c1 subunit	38FBZ,3BCGI08,3CZ4H,3J77S0674,481QH,495PH,COG1290,COG2857,KOG3052,KOG4663	CYTB	ubiquinol-cytochrome-c reductase activity	IPR002326	GO:0009055|GO:0020037	PF02167	Cytochrome c1	MAG-209	Unique	k141_2299824_60	5.2e-147	515.4	100	251	251	1	Match	25.4704	21.2334	0	1.57e-11	3.47e-08	1	7.36449	7.25721	0	0.0896707	0.0946551	1
Custom_57687_60	K00412	CYTB, petB; ubiquinol-cytochrome c reductase cytochrome b subunit	1MV97,2VHP5,4AAVH0864,COG1290,COG1290	petB	Component of the ubiquinol-cytochrome c reductase complex (complex III or cytochrome b-c1 complex), which is a respiratory chain that generates an electrochemical potential coupled to ATP synthesis	IPR005797,IPR005798	GO:0009055|GO:0016020|GO:0016491|GO:0009055|GO:0016020|GO:0016491	PF00033,PF00032	Cytochrome b/b6, N-terminal;Cytochrome b/b6, C-terminal	MAG-209	Unique	k141_2299824_61	2.1e-282	966.1	100	471	471	2	Unassembled,Match	20.5864	0	24.6023	-	-	-	2.40948	0	9.77532	0.664281	1	0.0364239
Custom_57687_61	K00411	UQCRFS1, RIP1, petA; ubiquinol-cytochrome c reductase iron-sulfur subunit [EC:7.1.1.8]	-	-	-	IPR017941	GO:0016491|GO:0051537|GO:0055114	PF00355	Rieske [2Fe-2S] iron-sulphur domain	MAG-209	Unique	k141_2299824_62	1.4e-115	410.6	100	198	198	3	Match,Match,Match	4.10367	1.7492	-10.4713	0.0122747	0.482806	5.3e-07	-2.41436	-0.682749	-12.3587	0.20514	0.784721	3.4e-09
Custom_2451886_8	-	-	1MU5N,2VJPQ,4AB000864,COG1335,COG1335	-	isochorismatase hydrolase	IPR000868	GO:0003824	PF00857	Isochorismatase-like	MAG-209	Unique	k141_3826491_8	9.6e-112	397.9	100	200	200	1	Match	-0.104314	-1.70604	-12.3219	1	0.67902	3.58e-09	-6.69476	-4.10991	-14.1903	8.35e-07	0.00210341	4.03e-16
Custom_2451886_20	K00627	DLAT, aceF, pdhC; pyruvate dehydrogenase E2 component (dihydrolipoamide acetyltransferase) [EC:2.3.1.12]	1MU7K,2VIHA,4A9KI0864,COG0508,COG0508	aceF	The pyruvate dehydrogenase complex catalyzes the overall conversion of pyruvate to acetyl-CoA and CO(2)	IPR004167,IPR001078,IPR000089	-	PF02817,PF00198,PF00364	Peripheral subunit-binding domain;2-oxoacid dehydrogenase acyltransferase, catalytic domain;Biotin/lipoyl attachment	MAG-209	Unique	k141_3826491_20	3.7e-262	899	100	563	563	1	Unassembled	2.21898	-0.991551	-0.456014	-	-	-	-4.351	-3.41376	-3.54595	0.25607	0.39154	0.386503
Custom_2451886_21	K00163	aceE; pyruvate dehydrogenase E1 component [EC:1.2.4.1]	1MV21,2VIAH,4A9W90864,COG2609,COG2609	aceE	Component of the pyruvate dehydrogenase (PDH) complex, that catalyzes the overall conversion of pyruvate to acetyl-CoA and CO(2)"	IPR041621,IPR005474	-	PF17831,PF00456	Pyruvate dehydrogenase E1 component, middle domain;Transketolase, N-terminal	MAG-209	Unique	k141_3826491_21	0	1750.7	96.2	851	885	8	Unassembled,Unassembled,Match,Match,Unassembled,Match,Unassembled,Match	6.26203	2.59855	7.80672	-	-	-	-0.24586	0.226244	4.73673	-	-	-
Custom_1350246_69	-	-	1R9TM,2VIWF,4ACD90864,COG0790,COG0790	-	Sel1 domain protein repeat-containing protein	IPR006597	-	PF08238	Sel1-like repeat	MAG-209	Unique	k141_2453951_69	8.5e-232	797.7	100	410	410	4	Match,Match,Match,Match	14.8562	13.4339	12.7695	4.69e-12	3.41e-10	2.05e-09	9.17231	11.8902	10.5363	1.14e-05	7.37e-09	3.26e-07
Custom_1350246_70	-	-	1R7FJ,2VK30,4AD0D0864,COG1462,COG1462,COG3409,COG3409	csgG	Domain of unknown function (DUF4384)	IPR025493	-	PF14326	Domain of unknown function DUF4384	MAG-209	Unique	k141_2453951_70	0	1090.5	100	545	545	17	Match,Match,Match,Match,Match,Match,Match,Unassembled,Match,Match,Match,Match,Unassembled,Unassembled,Match,Unassembled,Unassembled	4.1344	0.343697	4.32439	2.08e-70	0.208035	4.71e-77	-2.38181	-2.05862	1.24537	4.47e-21	4.77e-16	8.86e-07
Custom_1350246_72	-	-	1NE4N,2BYFC,2VWGQ,32ZXN,4AFHM0864	-	-	-	-	-	-	MAG-209	Unique	k141_2453951_72	3.6e-24	106.7	100	161	161	1	Match	2.36357	-2.32363	0.614379	0.489153	0.345879	0.627428	-4.17469	-4.72313	-2.47201	0.214235	0.158524	0.51898
Custom_1350246_87	K03641	tolB; TolB protein	1MV09,2VH9R,4A9JN0864,COG0823,COG0823	tolB	Involved in the TonB-independent uptake of proteins	IPR011659,IPR007195	-	PF07676,PF04052	WD40-like Beta Propeller;TolB, N-terminal	MAG-209	Unique	k141_2453951_87	2.7e-137	484.2	100	439	439	7	Match,Match,Unassembled,Unassembled,MissMatch,Unassembled,Unassembled	0.749271	-1.20055	1.08738	0.0551543	0.00111244	0.00269115	-5.8002	-3.62253	-2.00693	9.3e-47	2.39e-21	1.13e-07
Custom_1350246_88	K03640	pal; peptidoglycan-associated lipoprotein	1MZTV,2VSP6,4ADHE0864,COG2885,COG2885	pal	Belongs to the ompA family	IPR006665	-	PF00691	OmpA-like domain	MAG-209	Unique	k141_2453951_88	1.4e-82	300.8	100	180	180	5	Unassembled,Match,Match,Match,Unassembled	3.0164	0.103559	-0.642478	6.13e-18	0.841332	0.0684836	-3.50945	-2.30364	-3.72595	4.36e-20	1.93e-09	3.72e-23
Custom_1350246_89	-	-	-	-	-	IPR032519,IPR039565	-	PF16331,PF13525	YbgF, trimerisation domain;Outer membrane lipoprotein BamD-like	MAG-209	Unique	k141_2453951_89	1.5e-72	268.1	100	260	260	3	Unassembled,Unassembled,Unassembled	-0.0935736	-2.23882	1.71579	-	-	-	-6.57554	-4.64962	-1.36293	2.73e-09	2.31e-05	0.269739
Custom_2275292_27	K01999	livK; branched-chain amino acid transport system substrate-binding protein	1MWJ1,2VH55,4AB6E0864,COG0683,COG0683	-	Extracellular liganD-binding receptor	IPR028081	-	PF13458	Leucine-binding protein domain	MAG-209	Unique	k141_2606005_41	1.2e-222	767.3	100	410	410	1	Match	11.7028	10.9243	16.9492	1.21e-09	1.79e-08	4.99e-19	6.00786	9.38014	14.7142	0.00205267	3.73e-07	4.22e-16
Custom_2275292_41	K01715	crt; enoyl-CoA hydratase [EC:4.2.1.17]	1PJ4R,2VKVI,4AD8F0864,COG1024,COG1024	-	Belongs to the enoyl-CoA hydratase isomerase family	IPR001753	GO:0003824	PF00378	Enoyl-CoA hydratase/isomerase	MAG-209	Unique	k141_2606005_55	2.7e-149	523.1	100	270	270	1	Match	0.957807	2.44464	0.731787	7.27e-13	2.59e-77	3.6e-08	-5.56166	0.0362712	-2.35584	1.28e-189	0.891008	2.54e-64
Custom_1438714_1	K01740	metY; O-acetylhomoserine (thiol)-lyase [EC:2.5.1.49]	1NQME,2VHYA,4AACZ0864,COG2873,COG2873	metY	TIGRFAM O-acetylhomoserine O-acetylserine sulfhydrylase	IPR000277	GO:0019346|GO:0030170	PF01053	Cys/Met metabolism, pyridoxal phosphate-dependent enzyme	MAG-209	Unique	k141_2606005_58	3.3e-218	752.7	100	381	381	4	Match,Match,Match,Match	-0.00142155	-2.09147	-1.00414	1	0.0635909	1	-6.53234	-4.51539	-4.09713	5.61e-10	1.6e-05	8.06e-05
Custom_1438714_5	K07275	ompW; outer membrane protein	1NUZJ,2VR6Y,4AC9T0864,COG3047,COG3047	ompW	PFAM OmpW family protein	IPR005618	GO:0019867	PF03922	Outer membrane protein, OmpW	MAG-209	Unique	k141_2606005_62	2.7e-116	413.3	100	204	204	5	Match,Match,Match,Match,Match	-0.448548	0.126373	-2.56707	1.28e-06	0.24293	1.92e-179	-6.96942	-2.28126	-5.65268	0	1.06e-195	0
Custom_1438714_21	K01952	PFAS, purL; phosphoribosylformylglycinamidine synthase [EC:6.3.5.3]	1MYN4,2VHTE,4AARH0864,COG0046,COG0046,COG0047,COG0047	purL	Phosphoribosylformylglycinamidine synthase involved in the purines biosynthetic pathway. Catalyzes the ATP-dependent conversion of formylglycinamide ribonucleotide (FGAR) and glutamine to yield formylglycinamidine ribonucleotide (FGAM) and glutamate	-	-	PF18072,PF02769,PF18076,PF13507	-	MAG-209	Unique	k141_2606005_78	0	2677.1	100	1344	1344	1	Match	9.8982	0	0	0.0488874	1	1	4.32812	0	0	0.395155	1	1
Custom_1438714_32	K01649	leuA, IMS; 2-isopropylmalate synthase [EC:2.3.3.13]	1MUNQ,2VI4G,4AAW60864,COG0119,COG0119	leuA	Catalyzes the condensation of the acetyl group of acetyl-CoA with 3-methyl-2-oxobutanoate (2-oxoisovalerate) to form 3-carboxy-3-hydroxy-4-methylpentanoate (2-isopropylmalate)	IPR000891,IPR013709	GO:0003824|GO:0003852|GO:0009098	PF00682,PF08502	Pyruvate carboxyltransferase;2-isopropylmalate synthase LeuA, allosteric (dimerisation) domain	MAG-209	Unique	k141_2606005_89	3.4e-286	978.8	99.8	511	512	2	Match,Match	0.199582	-25.1221	-1.78896	-	-	-	-6.36849	-10.1535	-4.87008	-	-	-
Custom_634769_43	K00053	ilvC; ketol-acid reductoisomerase [EC:1.1.1.86]	1MV7M,2VIQ5,4AB670864,COG0059,COG0059	ilvC	Involved in the biosynthesis of branched-chain amino acids (BCAA). Catalyzes an alkyl-migration followed by a ketol- acid reduction of (S)-2-acetolactate (S2AL) to yield (R)-2,3- dihydroxy-isovalerate. In the isomerase reaction, S2AL is rearranged via a Mg-dependent methyl migration to produce 3- hydroxy-3-methyl-2-ketobutyrate (HMKB). In the reductase reaction, this 2-ketoacid undergoes a metal-…	IPR000506,IPR013116	-	PF01450,PF07991	Ketol-acid reductoisomerase, C-terminal;Ketol-acid reductoisomerase, N-terminal	MAG-209	Unique	k141_2606005_92	1.1e-194	674.5	99.4	336	338	10	Match,Unassembled,Unassembled,Match,Match,Match,Match,Unassembled,Match,Unassembled	2.82583	-1.18153	0.226661	1.41e-11	0.00718013	0.475913	-3.69566	-3.58796	-2.85607	4.54e-16	3.72e-15	2.22e-10
Custom_634769_41	K01652	E2.2.1.6L, ilvB, ilvG, ilvI; acetolactate synthase I/II/III large subunit [EC:2.2.1.6]	1MU6U,2VJ55,4AAYC0864,COG0028,COG0028	ilvI	TIGRFAM acetolactate synthase, large subunit, biosynthetic type	IPR011766,IPR012001,IPR012000	GO:0003824|GO:0030976|GO:0030976|GO:0000287|GO:0030976	PF02775,PF02776,PF00205	Thiamine pyrophosphate enzyme, C-terminal TPP-binding;Thiamine pyrophosphate enzyme, N-terminal TPP-binding domain;Thiamine pyrophosphate enzyme, central domain	MAG-209	Unique	k141_2606005_94	0	1188.3	100	593	593	4	Match,Match,Match,Match	-0.413643	-0.187987	-1.01299	1	1	1	-6.89524	-2.59234	-4.11877	2.79e-06	0.0925693	0.0050595
Custom_634769_34	K04751	glnB; nitrogen regulatory protein P-II 1	1RGWK,2VSEZ,4ADYB0864,COG0347,COG0347	glnB	Belongs to the P(II) protein family	IPR002187	GO:0006808|GO:0030234	PF00543	Nitrogen regulatory protein PII	MAG-209	Unique	k141_2606005_101	4.9e-59	222.2	100	112	112	2	Match,Unassembled	11.7708	0	0	2.53e-06	1	1	6.21243	0	0	0.204089	1	1
Custom_634769_29	K01507	ppa; inorganic pyrophosphatase [EC:3.6.1.1]	-	-	-	IPR008162	GO:0000287|GO:0004427|GO:0005737|GO:0006796	PF00719	Inorganic pyrophosphatase	MAG-209	Unique	k141_2606005_106	5.1e-101	362.1	100	175	175	1	Match	25.5774	0	22.4495	-	-	-	7.55098	0	7.91366	-	-	-
Custom_634769_27	K10914	crp; CRP/FNR family transcriptional regulator, cyclic AMP receptor protein	1RE4X,2VRYB,4AEFS0864,COG0664,COG0664	crp_1	Transcriptional regulator crp fnr family	IPR000595,IPR012318	-	PF00027,PF13545	Cyclic nucleotide-binding domain;Crp-type HTH domain	MAG-209	Unique	k141_2606005_108	5e-159	555.4	100	278	278	1	Match	-0.420815	-3.15496	-26.029	1	0.978413	4.76e-15	-6.80922	-5.55452	-14.0533	0.0327666	0.0853718	1.33e-05
Custom_634769_6	K09747	K09747; uncharacterized protein	1RGZD,2VSJ2,4AE5T0864,COG0718,COG0718	ybaB	Binds to DNA and alters its conformation. May be involved in regulation of gene expression, nucleoid organization and DNA protection	IPR004401	-	PF02575	Nucleoid-associated protein YbaB/EbfC family	MAG-209	Multiple	k141_2606005_129	4.9e-57	215.3	100	110	110	1	Match	3.96661	-0.25868	-23.7654	-	-	-	-0.923834	-1.06182	-24.0087	-	-	-
Custom_41974_2	K03671	trxA; thioredoxin 1	1MZBB,2VSHX,4AE6H0864,COG3118,COG3118	trxA	Belongs to the thioredoxin family	IPR013766	GO:0045454	PF00085	Thioredoxin domain	MAG-209	Unique	k141_2606005_132	7.5e-60	224.9	100	110	110	1	Match	1.86096	-2.83442	-26.5289	0.770012	0.481033	4.33e-15	-4.66614	-5.27667	-14.5866	0.166542	0.114851	1.08e-05
Custom_357985_1	K00928	lysC; aspartate kinase [EC:2.7.2.4]	38QNZ,3CNMH08,3E4SS,COG0527,KOG0456	-	ACT domain	IPR001048,IPR002912,IPR027795	-	PF00696,PF01842,PF13840	Aspartate/glutamate/uridylate kinase;ACT domain;CASTOR, ACT domain	MAG-209	Unique	k141_8943_1	1.1e-231	797.3	100	421	421	1	Match	11.4141	0	0	3.09e-06	1	1	5.76927	0	0	0.24235	1	1
Custom_357985_8	K03768	PPIB, ppiB; peptidyl-prolyl cis-trans isomerase B (cyclophilin B) [EC:5.2.1.8]	1R9ZQ,2VQ3Z,4AA9Y0864,COG0652,COG0652	ppiB	PPIases accelerate the folding of proteins. It catalyzes the cis-trans isomerization of proline imidic peptide bonds in oligopeptides	IPR002130	GO:0000413|GO:0003755	PF00160	Cyclophilin-type peptidyl-prolyl cis-trans isomerase domain	MAG-209	Unique	k141_8943_8	7.3e-97	348.2	100	168	168	4	Unassembled,Match,Match,Unassembled	2.39816	3.52998	-0.431739	7.39e-40	2.22e-85	0.017044	-4.12642	1.11944	-3.52117	9.69e-79	1.41e-08	1.27e-73
Custom_357985_20	K06999	K06999; phospholipase/carboxylesterase	-	-	-	IPR003140	GO:0016787	PF02230	Phospholipase/carboxylesterase/thioesterase	MAG-209	Unique	k141_8943_20	2.1e-128	453.4	100	221	221	1	Match	11.2676	0	0	0.0211484	1	1	5.46923	0	0	0.270408	1	1
Custom_357985_47	K14652	ribBA; 3,4-dihydroxy 2-butanone 4-phosphate synthase / GTP cyclohydrolase II [EC:4.1.99.12 3.5.4.25]	1MU8P,2VH6S,4A9S00864,COG0108,COG0108,COG0807,COG0807	ribB	Catalyzes the conversion of D-ribulose 5-phosphate to formate and 3,4-dihydroxy-2-butanone 4-phosphate	IPR032677,IPR000422	-	PF00925,PF00926	GTP cyclohydrolase II;3,4-dihydroxy-2-butanone 4-phosphate synthase, RibB	MAG-209	Unique	k141_8943_47	6.6e-215	741.5	100	373	373	3	Unassembled,Match,Match	25.842	0	22.4711	4.47e-11	1	2.29e-08	7.69432	0	7.7696	-	-	-
Custom_2073765_20	K03821	phbC, phaC; polyhydroxyalkanoate synthase subunit PhaC [EC:2.3.1.-]	1MU68,2VH50,4AB6G0864,COG3243,COG3243	phbC	Poly(R)-hydroxyalkanoic acid synthase, class I	IPR010941	GO:0042619	PF07167	Poly-beta-hydroxybutyrate polymerase, N-terminal domain	MAG-209	Unique	k141_2764042_9	0	1140.2	98.6	622	631	5	Match,Match,Unassembled,Match,Match	-0.648766	-3.04579	-2.87052	0.601473	0.023661	0.0299429	-7.15939	-5.45435	-5.94339	3.37e-10	1.87e-06	1.54e-07
Custom_830780_18	K01961	accC; acetyl-CoA carboxylase, biotin carboxylase subunit [EC:6.4.1.2 6.3.4.14]	-	-	-	IPR005479,IPR005481,IPR005482	-	PF02786,PF00289,PF02785	Carbamoyl-phosphate synthetase large subunit-like, ATP-binding domain;Biotin carboxylase-like, N-terminal domain;Biotin carboxylase, C-terminal	MAG-209	Unique	k141_3833346_6	4.4e-268	918.7	100	454	454	2	Match,Match	-0.0804897	-3.0211	2.27738	-	-	-	-6.59124	-5.42636	-0.806683	2.16e-06	8.4e-05	0.667316
Custom_830780_17	K02160	accB, bccP; acetyl-CoA carboxylase biotin carboxyl carrier protein	-	-	-	IPR000089	-	PF00364	Biotin/lipoyl attachment	MAG-209	Unique	k141_3833346_7	1.5e-61	231.1	100	154	154	1	Match	24.2996	0	22.4669	-	-	-	6.11149	0	7.78293	-	-	-
Custom_830780_13	-	-	1NCEP,2E4QE,2VU6H,32ZIZ,4AFIG0864	-	-	-	-	-	-	MAG-209	Unique	k141_3833346_11	5.3e-55	208.8	100	105	105	2	Unassembled,Match	12.7203	10.7937	11.4728	3.29e-09	7.69e-07	2.41e-07	7.06326	9.24044	9.24183	0.00161774	2.23e-05	2.01e-05
Custom_830780_11	K01626	E2.5.1.54, aroF, aroG, aroH; 3-deoxy-7-phosphoheptulonate synthase [EC:2.5.1.54]	-	-	-	IPR006218	GO:0009058	PF00793	DAHP synthetase I/KDSA	MAG-209	Unique	k141_3833346_13	5.2e-225	775.4	100	385	385	3	Match,Match,Match	-1.07599	-1.90848	-0.723221	0.00857957	1.18e-06	0.0562994	-7.6006	-4.32041	-3.81009	2.87e-115	4.01e-61	7.56e-52
Custom_830780_6	K07000	K07000; uncharacterized protein	1MVJF,2VRCD,4ABNP0864,COG3150,COG3150	yqiA	Uncharacterised protein family (UPF0227)	IPR008886	-	PF05728	Uncharacterised protein family UPF0227/Esterase YqiA	MAG-209	Unique	k141_3833346_18	1e-113	404.4	100	194	194	1	Match	-0.801103	-2.834	-27.1745	-	-	-	-7.3908	-5.22781	-29.3285	-	-	-
Custom_2332723_4	K03832	tonB; periplasmic protein TonB	1MUMT,2VKSW,4AADE0864,COG0810,COG0810	tonB3	TIGRFAM TonB family protein	-	-	PF13103	-	MAG-209	Unique	k141_3833346_20	1e-145	511.5	100	287	287	1	Match	-1.00947	-25.0263	-25.5482	-	-	-	-7.61463	-25.1823	-27.4366	-	-	-
Custom_2332723_10	K03531	ftsZ; cell division protein FtsZ	1MV2X,2VH0S,4AA0A0864,COG0206,COG0206	ftsZ	Essential cell division protein that forms a contractile ring structure (Z ring) at the future cell division site. The regulation of the ring assembly controls the timing and the location of cell division. One of the functions of the FtsZ ring is to recruit other cell division proteins to the septum to produce a new cell wall between the dividing cells. Binds GTP and shows GTPase activity	IPR003008,IPR024757	-	PF00091,PF12327	Tubulin/FtsZ, GTPase domain;Cell division protein FtsZ, C-terminal	MAG-209	Unique	k141_3833346_26	2.1e-224	773.5	100	412	412	1	Match	-0.600478	-11.4872	1.26656	0.0684158	2.09e-20	3.62e-05	-7.01978	-10.442	-1.81789	1.35e-29	3.12e-17	2.82e-10
Custom_2256020_31	K01738	cysK; cysteine synthase [EC:2.5.1.47]	1MUBE,2VJI3,4ABKH0864,COG0031,COG0031	cysK	Belongs to the cysteine synthase cystathionine beta- synthase family	IPR001926	-	PF00291	Pyridoxal-phosphate dependent enzyme	MAG-209	Unique	k141_3833346_60	1.9e-172	600.1	100	305	305	5	Match,Match,Unassembled,Match,Unassembled	0.119374	-2.96936	-15.9658	0.618571	1.49e-46	9.27e-40	-6.40388	-5.37225	-17.832	2.31e-179	6.39e-140	2.66e-49
Custom_1943074_5	K07233	pcoB, copB; copper resistance protein B	1MXW6,2VIAG,4ABPD0864,COG3667,COG3667	copB	PFAM copper resistance B precursor	IPR007939	GO:0005507|GO:0006878|GO:0009279	PF05275	Copper resistance B precursor	MAG-209	Unique	k141_2461554_5	4.7e-185	642.1	100	323	323	1	Match	10.6146	0	0	2.39e-15	1	1	4.89054	0	0	0.328636	1	1
Custom_1943074_77	K01555	FAH, fahA; fumarylacetoacetase [EC:3.7.1.2]	1MW82,2VJAE,4ACVI0864,COG0179,COG0179	fahA	fumarylacetoacetate (FAA) hydrolase	IPR011234,IPR015377	GO:0003824|GO:0004334|GO:0009072	PF01557,PF09298	Fumarylacetoacetase-like, C-terminal;Fumarylacetoacetase, N-terminal	MAG-209	Unique	k141_2461554_77	1.1e-258	887.1	100	438	438	2	Match,Match	0.0597107	-3.79206	-0.712314	1	0.0747199	1	-6.48236	-6.18387	-3.79838	4.67e-06	1.27e-05	0.00809928
Custom_1943074_85	K00942	E2.7.4.8, gmk; guanylate kinase [EC:2.7.4.8]	1MW92,2VPCK,4ABWZ0864,COG0194,COG0194	gmk	Essential for recycling GMP and indirectly, cGMP	IPR008145	-	PF00625	Guanylate kinase/L-type calcium channel beta subunit	MAG-209	Unique	k141_2461554_85	6.2e-116	412.1	100	209	209	1	Unassembled	-1.15759	-2.0134	-3.24802	1	1	1	-8.03319	-4.46162	-6.32074	-	-	-
Custom_1975239_33	K00425	cydA; cytochrome bd ubiquinol oxidase subunit I [EC:7.1.1.7]	1MV60,2VHFR,4AAGK0864,COG1271,COG1271	cydA	PFAM cytochrome bd ubiquinol oxidase subunit I	IPR002585	GO:0009055|GO:0019646|GO:0070069	PF01654	Cytochrome ubiquinol oxidase subunit 1	MAG-209	Unique	k141_1093396_6	3e-306	1045.4	100	528	528	1	Match	-0.552944	-13.2181	-13.6103	0.00356215	1.09e-27	1.37e-28	-7.09983	-12.174	-15.4791	1.79e-79	1.72e-23	2.88e-37
Custom_138677_17	K01638	aceB, glcB; malate synthase [EC:2.3.3.9]	1MVEV,2VJMS,4AB060864,COG2225,COG2225	glcB	Involved in the glycolate utilization. Catalyzes the condensation and subsequent hydrolysis of acetyl-coenzyme A (acetyl-CoA) and glyoxylate to form malate and CoA	IPR001465	GO:0004474|GO:0006097	PF01274	Malate synthase	MAG-209	Unique	k141_1399804_5	0	1451.8	99.7	728	730	6	Match,Unassembled,Match,Unassembled,Unassembled,Unassembled	0.404079	-14.2326	-0.257134	0.452534	1.21e-28	0.451841	-6.13667	-13.194	-3.3493	2.73e-31	3.77e-24	5.19e-11
Custom_1425675_50	-	-	-	-	-	IPR007730	GO:0042834	PF05036	Sporulation-like domain	MAG-209	Unique	k141_1399804_10	7.2e-71	262.3	100	229	229	2	Unassembled,Unassembled	1.7315	1.12187	-23.1815	0.979819	1	9.69e-13	-4.51059	-1.24367	-25.1862	0.204471	0.787769	4.51e-14
Custom_1425675_49	K03673	dsbA; protein dithiol oxidoreductase (disulfide-forming) [EC:1.8.4.15]	1RGWH,2VSFV,4ADS00864,COG1651,COG1651	dsbA	Thiol disulfide interchange protein	IPR001853	GO:0015035	PF01323	DSBA-like thioredoxin domain	MAG-209	Unique	k141_1399804_11	9.7e-110	391.3	100	216	216	6	Unassembled,Match,Match,Unassembled,Match,Unassembled	0.0862245	-3.86593	1.33993	-	-	-	-6.43338	-6.2687	-1.73883	1.73e-08	4.02e-08	0.169557
Custom_1425675_6	K03285	TC.GBP; general bacterial porin, GBP family	1MWUN,2VT6T,4AE9N0864,COG3203,COG3203	-	Gram-negative porin	IPR033900	GO:0015288|GO:0016020	PF13609	Porin domain, Gram-negative type	MAG-209	Unique	k141_1399804_54	3e-201	696	100	348	348	5	Unassembled,Match,Unassembled,Match,Match	3.33624	0.144855	3.03798	-	-	-	-3.15814	-2.25265	-0.0328268	0.000235	0.0100459	1
Custom_2067437_81	K07795	tctC; putative tricarboxylic transport membrane protein	1MXEX,2VJTU,4AAYT0864,COG3181,COG3181	-	PFAM conserved	IPR005064	-	PF03401	Bordetella uptake gene	MAG-209	Unique	k141_3995753_7	2.2e-179	623.2	100	319	319	5	Match,Unassembled,Match,Match,Unassembled	0.685902	-4.92282	1.51254	-	-	-	-5.83373	-7.31973	-1.57534	-	-	-
Custom_2067437_23	K07518	E3.1.1.22; hydroxybutyrate-dimer hydrolase [EC:3.1.1.22]	1MZ0I,2BXCB,2VJPY,2Z8QU,4ACGR0864	phaZ2	Participates in the degradation of poly-3- hydroxybutyrate (PHB). It works downstream of poly(3- hydroxybutyrate) depolymerase, hydrolyzing D(-)-3-hydroxybutyrate oligomers of various length (3HB-oligomers) into 3HB-monomers	IPR016582	GO:0005615|GO:0019605|GO:0047989	PF10605	D-(-)-3-hydroxybutyrate oligomer hydrolase, putative	MAG-209	Unique	k141_3995753_63	0	1423.7	100	738	738	3	Match,Match,Match	1.30887	0.403444	-0.71549	0.365817	0.615218	0.483958	-5.22039	-2.00865	-3.81135	0.000344	0.202422	0.00970218
Custom_462578_19	K03746	hns; DNA-binding protein H-NS	-	-	-	IPR001801	GO:0003677|GO:0006355	PF00816	Histone-like protein H-NS	MAG-209	Unique	k141_3995753_94	1.1e-48	187.6	100	94	94	2	Match,Match	2.1039	1.53503	-24.4242	-	-	-	-4.31369	-0.83415	-26.4187	-	-	-
Custom_138683_18	K01673	cynT, can; carbonic anhydrase [EC:4.2.1.1]	-	-	-	IPR001765	GO:0004089|GO:0008270	PF00484	Carbonic anhydrase	MAG-209	Unique	k141_1400130_4	3e-130	459.5	100	220	220	2	Unassembled,Match	-2.23587	-6.35342	-16.1767	0.143457	5.78e-06	8.59e-19	-8.7703	-8.80466	-18.0461	2.33e-18	2.82e-18	1.13e-31
Custom_138683_16	K00626	E2.3.1.9, atoB; acetyl-CoA C-acetyltransferase [EC:2.3.1.9]	38C4X,3BDQV08,3CYAF,3JAQF0674,488WH,4964F,4IXGS,COG0183,KOG1390	-	acetyl-CoA acetyltransferase	IPR020616,IPR020617	GO:0016747|GO:0016747	PF00108,PF02803	Thiolase, N-terminal;Thiolase, C-terminal	MAG-209	Unique	k141_1400130_6	1e-221	764.2	100	393	393	4	Match,Unassembled,Match,Match	1.27533	-0.815674	0.80035	0.461486	0.478626	0.474124	-5.24419	-3.216	-2.26777	0.00244436	0.0731416	0.227998
Custom_138683_12	K01055	pcaD; 3-oxoadipate enol-lactonase [EC:3.1.1.24]	-	-	-	IPR013595,IPR000073	-	PF08386,PF00561	Peptidase S33 tripeptidyl aminopeptidase-like, C-terminal;Alpha/beta hydrolase fold-1	MAG-209	Unique	k141_1400130_10	2.9e-156	546.2	100	263	263	2	Match,Match	10.3279	0	0	0.0378401	1	1	4.63447	0	0	0.357902	1	1
Custom_138683_7	-	-	1RFP8,29VSQ,2VRCY,30HAA,4AE200864	-	-	-	-	-	-	MAG-209	Unique	k141_1400130_15	2.7e-170	593.2	100	351	351	1	Unassembled	24.8352	0	23.2251	9.42e-10	1	2.81e-08	20.5013	0	22.3479	-	-	-
Custom_1819224_95	K19784	chrR, NQR; chromate reductase, NAD(P)H dehydrogenase (quinone)	3AB1U,3CAQ408,3DGKG,COG0431,KOG4530	-	NADPH-dependent FMN reductase	IPR005025	GO:0016491	PF03358	NADPH-dependent FMN reductase-like	MAG-209	Unique	k141_3537863_18	3.2e-100	359.8	100	182	182	5	Match,Match,Match,Match,Match	-0.590483	-2.77678	1.58054	0.356848	1.31e-06	0.00440639	-7.10843	-5.18045	-1.49815	4.83e-30	5.54e-17	0.0223016
Custom_1579455_2	K21395	yiaO; TRAP-type transport system periplasmic protein	-	-	-	IPR018389	GO:0055085	PF03480	TRAP transporter solute receptor DctP/TeaA	MAG-209	Unique	k141_3385662_2	1.4e-198	687.2	100	347	347	3	Match,Match,Match	1.72475	1.501	-12.0117	0.463983	0.493614	3.06e-08	-4.76438	-0.880715	-13.8545	0.0140999	0.72126	2.03e-10
Custom_1579455_6	K10001	gltI, aatJ; glutamate/aspartate transport system substrate-binding protein	1MV5D,2VHFS,4ACDY0864,COG0834,COG0834	gltI	PFAM Extracellular solute-binding protein, family 3	IPR001638	-	PF00497	Solute-binding protein family 3/N-terminal domain of MltF	MAG-209	Unique	k141_3385662_6	1.2e-166	580.9	100	299	299	8	Match,Match,Match,Match,Match,Match,Match,Unassembled	1.46622	-1.20545	0.0674131	0.00024	0.00326515	0.697107	-5.04739	-3.61516	-3.01291	2.22e-34	2.09e-18	2.62e-13
Custom_301204_25	K03799	htpX; heat shock protein HtpX [EC:3.4.24.-]	1MUV4,2VIVB,4ABS50864,COG0501,COG0501	htpX	Belongs to the peptidase M48B family	IPR005112,IPR001915	-	PF03455,PF01435	dDENN domain;Peptidase M48	MAG-209	Unique	k141_3385662_25	3.1e-159	556.2	100	292	292	1	Unassembled	0.301547	-0.736407	-1.98773	1	1	1	-6.24713	-3.13158	-5.07183	0.0498573	0.356183	0.115731
Custom_431155_55	K02575	NRT, narK, nrtP, nasA; MFS transporter, NNP family, nitrate/nitrite transporter	1MU27,2VI6Q,4ABDA0864,COG2223,COG2223	narK1	PFAM Major facilitator superfamily	IPR011701	GO:0055085	PF07690	Major facilitator superfamily	MAG-209	Unique	k141_3846880_3	8.8e-251	860.9	100	440	440	1	Match	12.075	0	0	8.63e-06	1	1	6.38808	0	0	0.190567	1	1
Custom_431155_46	-	-	1NXYQ,2VM6B,4ACUB0864,COG3016,COG3016	phuW	Haem-binding uptake, Tiki superfamily, ChaN	IPR007314	-	PF04187	Haem-binding uptake, Tiki superfamily, ChaN	MAG-209	Unique	k141_3846880_12	7.3e-161	561.6	100	291	291	1	Match	-3.5582	-25.7484	-26.3577	0.67773	1.24e-08	7.22e-09	-10.236	-10.9549	-14.26	0.0285881	0.018226	0.00161294
Custom_431155_31	K15725	czcC, cusC, cnrC; outer membrane protein, heavy metal efflux system	1NEZC,2VIMD,4AA6D0864,COG1538,COG1538	czcC	PFAM Outer membrane efflux protein	IPR003423	GO:0015562|GO:0055085	PF02321	Outer membrane efflux protein	MAG-209	Unique	k141_3846880_27	6.1e-191	662.1	100	444	444	9	Match,Unassembled,Unassembled,Unassembled,Unassembled,Unassembled,Unassembled,Match,Match	1.19736	-0.446668	-0.486496	1.32e-26	0.000111701	1.44e-05	-5.3288	-2.85678	-3.57521	7.2e-238	1.83e-86	5.17e-143
Custom_431155_30	K15727	czcB, cusB, cnrB; membrane fusion protein, heavy metal efflux system	1MX8W,2VJNH,4AB9P0864,COG0845,COG0845,COG4531,COG4531	czcB	Belongs to the membrane fusion protein (MFP) (TC 8.A.1) family	IPR032317	-	PF16576	RND efflux pump, membrane fusion protein, barrel-sandwich domain	MAG-209	Unique	k141_3846880_28	2.9e-212	733	100	460	460	8	Match,Unassembled,Match,Unassembled,Match,Match,Match,Unassembled	-0.225642	-4.60337	-1.64069	0.545371	3.53e-27	0.00011	-6.7484	-7.00518	-4.72991	1.12e-48	1.01e-51	4.14e-25
Custom_431155_29	K15726	czcA, cusA, cnrA; heavy metal efflux system protein	1NUIV,2VHCZ,4A9J40864,COG3696,COG3696	czcA	Belongs to the resistance-nodulation-cell division (RND) (TC 2.A.6) family	IPR001036	GO:0016020|GO:0022857|GO:0055085	PF00873	Acriflavin resistance protein	MAG-209	Unique	k141_3846880_29	0	1948.3	99.7	1055	1058	5	Match,Match,Match,Match,Match	12.7239	0	12.3013	1.9e-22	1	2.05e-20	7.05871	0	10.065	2.88e-07	1	2.94e-14
Custom_431155_28	-	-	1ND9E,2C6TE,2VWBJ,33770,4AI170864	-	Domain of unknown function (DUF4148)	IPR025421	-	PF13663	Protein of unknown function DUF4148	MAG-209	Unique	k141_3846880_30	7e-41	161.8	100	120	120	1	Match	1.7234	-1.47333	0.240573	-	-	-	-4.80098	-3.88041	-2.84506	-	-	-
Custom_2082819_2	K00020	HIBADH, mmsB; 3-hydroxyisobutyrate dehydrogenase [EC:1.1.1.31]	1MUGU,2VHAW,4ABEZ0864,COG2084,COG2084	mmsB	6-phosphogluconate dehydrogenase, NAD-binding	IPR006115,IPR029154	GO:0050661|GO:0051287	PF03446,PF14833	6-phosphogluconate dehydrogenase, NADP-binding;3-hydroxyisobutyrate dehydrogenase, NAD-binding domain	MAG-209	Unique	k141_3846880_50	1.3e-173	604	100	303	303	1	Match	11.1413	0	13.4876	2.31e-19	1	3.49e-27	5.47389	0	11.2542	6.53e-05	1	5.89e-20
Custom_2082819_3	-	-	1MUZ2,2VQIS,4ADXY0864,COG2823,COG2823	-	SMART Transport-associated and nodulation region	IPR007055	-	PF04972	BON domain	MAG-209	Unique	k141_3846880_51	2.3e-123	436.8	100	243	243	3	Match,Match,Match	0.623687	-0.803773	-0.313498	1	0.856142	1	-5.90484	-3.2253	-3.39774	0.00365809	0.128549	0.107818
Custom_2082819_19	K02879	RP-L17, MRPL17, rplQ; large subunit ribosomal protein L17	1RCWN,2VR6I,4ADY30864,COG0203,COG0203	rplQ	Ribosomal protein L17	IPR000456	GO:0003735|GO:0005840|GO:0006412	PF01196	Ribosomal protein L17	MAG-209	Unique	k141_3846880_68	2.1e-67	250	100	130	130	2	Match,Unassembled	2.73663	-1.79721	3.93587	3.38e-07	0.00119349	5.3e-14	-3.7968	-4.23042	0.839464	4.47e-11	2.66e-13	0.191589
Custom_2082819_20	K03040	rpoA; DNA-directed RNA polymerase subunit alpha [EC:2.7.7.6]	1MU75,2VHG6,4AA160864,COG0202,COG0202	rpoA	DNA-dependent RNA polymerase catalyzes the transcription of DNA into RNA using the four ribonucleoside triphosphates as substrates	IPR011260,IPR011262,IPR011263	GO:0003677|GO:0003899|GO:0006351|GO:0003899|GO:0006351|GO:0046983|GO:0003899|GO:0006351	PF03118,PF01000,PF01193	RNA polymerase, alpha subunit, C-terminal;DNA-directed RNA polymerase, insert domain;DNA-directed RNA polymerase, RpoA/D/Rpb3-type	MAG-209	Unique	k141_3846880_69	2e-185	643.7	100	332	332	4	Match,Match,Unassembled,Unassembled	13.0158	0	0	5.6e-07	1	1	7.35371	0	0	0.12866	1	1
Custom_2082819_21	K02986	RP-S4, rpsD; small subunit ribosomal protein S4	1MW0U,2VGZH,4AAGU0864,COG0522,COG0522	rpsD	One of the primary rRNA binding proteins, it binds directly to 16S rRNA where it nucleates assembly of the body of the 30S subunit	IPR001912,IPR002942	GO:0019843|GO:0003723	PF00163,PF01479	Ribosomal protein S4/S9, N-terminal;RNA-binding S4 domain	MAG-209	Unique	k141_3846880_70	1.9e-112	400.6	100	207	207	4	Unassembled,Match,Unassembled,Unassembled	1.43773	-0.150919	1.86785	1.6e-10	0.588844	3.03e-17	-5.08772	-2.56706	-1.22728	2.07e-78	6.12e-24	1.41e-06
Custom_238726_19	K02948	RP-S11, MRPS11, rpsK; small subunit ribosomal protein S11	1RD0A,2VR8I,4ADN80864,COG0100,COG0100	rpsK	Located on the platform of the 30S subunit, it bridges several disparate RNA helices of the 16S rRNA. Forms part of the Shine-Dalgarno cleft in the 70S ribosome	IPR001971	GO:0003735|GO:0005840|GO:0006412	PF00411	Ribosomal protein S11	MAG-209	Multiple	k141_3846880_71	2.1e-70	260	97.8	131	134	3	Match,Match,Match	1.58431	-2.62753	-13.8832	0.373394	0.0893102	1.9e-12	-2.86623	-3.03655	-13.6757	0.0439215	0.0317746	1.32e-14
Custom_2082819_23	K02952	RP-S13, rpsM; small subunit ribosomal protein S13	1RD1G,2VR2K,4AE450864,COG0099,COG0099	rpsM	Located at the top of the head of the 30S subunit, it contacts several helices of the 16S rRNA. In the 70S ribosome it contacts the 23S rRNA (bridge B1a) and protein L5 of the 50S subunit (bridge B1b), connecting the 2 subunits	IPR001892	GO:0003723|GO:0003735|GO:0005840|GO:0006412	PF00416	Ribosomal protein S13	MAG-209	Unique	k141_3846880_72	5.5e-64	238.8	100	121	121	2	Unassembled,Match	0.215761	-25.9122	-2.0617	1	1.81e-13	1	-6.28751	-11.0685	-5.16376	0.0957203	0.0035395	0.180631
Custom_2082819_27	K02907	RP-L30, MRPL30, rpmD; large subunit ribosomal protein L30	-	-	-	IPR016082	-	PF00327	Ribosomal protein L30, ferredoxin-like fold domain	MAG-209	Unique	k141_3846880_76	4.6e-27	115.2	100	60	60	1	Match	1.25633	-2.79041	-14.2892	3.39e-10	8.9e-44	2.72e-32	-5.2737	-5.18788	-16.1587	1.02e-129	1.27e-120	6.62e-41
Custom_2082819_29	K02881	RP-L18, MRPL18, rplR; large subunit ribosomal protein L18	1RGY7,2VSH0,4AE210864,COG0256,COG0256	rplR	This is one of the proteins that binds and probably mediates the attachment of the 5S RNA into the large ribosomal subunit, where it forms part of the central protuberance	IPR005484	GO:0003735|GO:0005840|GO:0006412	PF00861	Ribosomal protein L18	MAG-209	Unique	k141_3846880_78	2.9e-57	216.5	100	121	121	2	Match,Match	-0.627333	-15.183	-15.5752	2.48e-06	1.14e-36	1.39e-38	-7.13205	-14.1393	-17.4444	5.97e-203	1.32e-31	1.65e-47
Custom_2082819_30	K02933	RP-L6, MRPL6, rplF; large subunit ribosomal protein L6	1R9YZ,2VQ4W,4AC4Q0864,COG0097,COG0097	rplF	This protein binds to the 23S rRNA, and is important in its secondary structure. It is located near the subunit interface in the base of the L7 L12 stalk, and near the tRNA binding site of the peptidyltransferase center	IPR020040	GO:0003735|GO:0005840|GO:0006412|GO:0019843	PF00347	Ribosomal protein L6, alpha-beta domain	MAG-209	Unique	k141_3846880_79	1.3e-93	337.8	100	177	177	6	Unassembled,Match,Unassembled,Unassembled,Unassembled,Match	3.10359	-0.908969	-16.9911	0	2.55e-35	6.35e-46	-3.41829	-3.31726	-18.8588	3.85e-280	8.28e-262	3.49e-56
Custom_2082819_31	K02994	RP-S8, rpsH; small subunit ribosomal protein S8	1RDG3,2VRBD,4ADJT0864,COG0096,COG0096	rpsH	One of the primary rRNA binding proteins, it binds directly to 16S rRNA central domain where it helps coordinate assembly of the platform of the 30S subunit	IPR000630	GO:0003735|GO:0005840|GO:0006412	PF00410	Ribosomal protein S8	MAG-209	Unique	k141_3846880_80	1.4e-68	254.2	100	131	131	2	Match,Match	2.17915	-3.14238	-0.612487	0.294661	0.0893601	0.578549	-4.31864	-5.52122	-3.67108	0.0318417	0.00516026	0.0709482
Custom_2082819_33	K02931	RP-L5, MRPL5, rplE; large subunit ribosomal protein L5	1MUU9,2VHCP,4A9NY0864,COG0094,COG0094	rplE	This is 1 of the proteins that binds and probably mediates the attachment of the 5S RNA into the large ribosomal subunit, where it forms part of the central protuberance. In the 70S ribosome it contacts protein S13 of the 30S subunit (bridge B1b), connecting the 2 subunits	IPR031309,IPR031310	-	PF00673,PF00281	Ribosomal protein L5, C-terminal;Ribosomal protein L5, N-terminal	MAG-209	Unique	k141_3846880_82	1.6e-97	350.5	100	179	179	6	Unassembled,Unassembled,Match,Unassembled,Match,Unassembled	2.96726	3.14915	-2.10348	1.14e-102	1.33e-115	4.36e-51	-3.55736	0.740845	-5.18842	1.28e-94	1.55e-05	2.08e-212
Custom_2082819_34	K02895	RP-L24, MRPL24, rplX; large subunit ribosomal protein L24	1MZQD,2VUC6,4AEBZ0864,COG0198,COG0198	rplX	One of the proteins that surrounds the polypeptide exit tunnel on the outside of the subunit	IPR003256	GO:0003735|GO:0005840|GO:0006412	PF17136	Ribosomal protein L24	MAG-209	Unique	k141_3846880_83	2.4e-55	209.9	100	106	106	2	Match,Match	2.01796	-4.45322	-2.42385	0.607182	0.196833	0.335655	-4.52141	-6.92001	-5.5265	0.148775	0.0216652	0.071044
Custom_238726_6	K02874	RP-L14, MRPL14, rplN; large subunit ribosomal protein L14	37UWF090,3GIPC,COG0093,KOG0901	rpl14	Belongs to the universal ribosomal protein uL14 family	IPR000218	GO:0003735|GO:0005840|GO:0006412	PF00238	Ribosomal protein L14P	MAG-209	Multiple	k141_3846880_84	1.2e-59	224.2	95.9	117	122	4	Unassembled,Unassembled,Unassembled,Unassembled	3.64698	-2.21813	1.23514	-	-	-	0.352106	-1.47987	-3.70913	-	-	-
Custom_2082819_39	K17321	glpV; glycerol transport system substrate-binding protein	1MV8A,2VKBF,4ABIE0864,COG1653,COG1653	MA20_44770	Extracellular solute-binding protein	IPR006059	-	PF13416	Bacterial extracellular solute-binding protein	MAG-209	Unique	k141_3846880_88	0	1195.3	100	577	577	8	Unassembled,Match,Match,Match,Match,Match,Match,Match	1.09966	-0.476779	2.22839	5.16e-06	0.0777309	2.94e-21	-5.42339	-2.87982	-0.855184	1.08e-87	2.36e-28	0.00148057
Custom_1383198_32	K04047	dps; starvation-inducible DNA-binding protein	1RAC5,2VHJI,4ABZ50864,COG0783,COG0783	dps	Belongs to the Dps family	IPR008331	GO:0006879|GO:0008199	PF00210	Ferritin/DPS protein domain	MAG-209	Unique	k141_3846880_101	1.1e-96	348.2	100	204	204	5	Match,Match,Unassembled,Match,Match	2.17526	-0.29933	-0.580235	1.44e-11	0.520237	0.0624739	-4.3513	-2.70741	-3.65845	2.48e-36	2.88e-15	2.02e-27
Custom_378759_16	K05838	ybbN; putative thioredoxin	1MV0R,2VI6Z,4AA970864,COG3118,COG3118	-	PFAM Thioredoxin domain	-	-	PF00085,PF14559,PF14561	-	MAG-209	Unique	k141_3846880_122	3e-184	639.4	100	318	318	1	Match	3.41231	-22.7837	5.81202	-	-	-	-3.13601	-22.0241	2.6743	-	-	-
Custom_1379073_51	K07275	ompW; outer membrane protein	1NUZJ,2WFIV,4AJAD0864,COG3047,COG3047	ompW	PFAM OmpW family protein	IPR005618	GO:0019867	PF03922	Outer membrane protein, OmpW	MAG-209	Unique	k141_3846880_137	1.8e-127	450.3	100	223	223	4	Match,Match,Match,Unassembled	4.04561	-23.531	3.14268	-	-	-	-2.54738	-22.6177	0.0271023	-	-	-
Custom_1379073_50	-	-	1N4ZT,2VGZ4,4AA8N0864,COG3240,COG3240	lip-1	lipolytic protein G-D-S-L family	IPR001087	GO:0016788	PF00657	GDSL lipase/esterase	MAG-209	Unique	k141_3846880_138	1.3e-210	727.2	100	377	377	6	Match,Match,Unassembled,Unassembled,Match,Match	0.609685	-2.24928	-0.154855	0.620989	0.0940185	0.68643	-5.92818	-4.64458	-3.249	8.25e-07	0.000129	0.00858435
Custom_1379073_14	K01897	ACSL, fadD; long-chain acyl-CoA synthetase [EC:6.2.1.3]	-	-	-	IPR000873,IPR025110	-	PF00501,PF13193	AMP-dependent synthetase/ligase;AMP-binding enzyme, C-terminal domain	MAG-209	Unique	k141_3846880_175	0	1122.5	100	559	559	3	Unassembled,Match,Match	23.8373	0	21.9014	-	-	-	5.76318	0	7.1747	-	-	-
Custom_1379073_7	K00134	GAPDH, gapA; glyceraldehyde 3-phosphate dehydrogenase [EC:1.2.1.12]	1MU93,2VHHG,4AAB90864,COG0057,COG0057	gapA	Belongs to the glyceraldehyde-3-phosphate dehydrogenase family	IPR020828,IPR020829	GO:0016620|GO:0055114|GO:0016620|GO:0055114	PF00044,PF02800	Glyceraldehyde 3-phosphate dehydrogenase, NAD(P) binding domain;Glyceraldehyde 3-phosphate dehydrogenase, catalytic domain	MAG-209	Unique	k141_3846880_182	3.1e-192	666	100	333	333	4	Match,Match,Match,Match	2.79141	0.489623	2.95716	0.530967	1	1	-3.64227	-1.90405	-0.0929549	-	-	-
Custom_1379073_5	K00615	E2.2.1.1, tktA, tktB; transketolase [EC:2.2.1.1]	-	-	-	IPR005474,IPR033248,IPR005475	-	PF00456,PF02780,PF02779	Transketolase, N-terminal;Transketolase, C-terminal domain;Transketolase-like, pyrimidine-binding domain	MAG-209	Unique	k141_3846880_184	0	1295.8	100	678	678	3	Unassembled,Match,Match	1.01713	-2.40943	-1.6972	0.562597	0.0996574	0.216537	-5.52356	-4.82292	-4.79144	0.00147746	0.00580694	0.00584553
Custom_2256847_12	K01262	pepP; Xaa-Pro aminopeptidase [EC:3.4.11.9]	1MUZS,2VHQI,4A9UX0864,COG0006,COG0006	pepP	Belongs to the peptidase M24B family	IPR000994,IPR007865	-	PF00557,PF05195	Peptidase M24;Aminopeptidase P, N-terminal	MAG-209	Unique	k141_3846880_197	3.3e-280	958.7	100	471	471	1	Match	-1.2791	-14.6925	0.428548	1.53e-08	1.02e-33	0.0513387	-7.82152	-13.6469	-2.65725	2.68e-127	3.72e-29	3e-32
Custom_2256847_17	-	-	-	-	-	-	-	-	-	MAG-209	Unique	k141_3846880_202	1.8e-49	190.3	100	98	98	2	Match,Unassembled	2.56631	-2.51088	-0.0882044	0.781323	0.601147	1	-3.97067	-4.99185	-3.17485	0.285671	0.175844	0.428293
Custom_2256847_19	-	-	1N9T3,2VV02,4AFAP0864,COG1544,COG1544	hpf	Sigma 54 modulation protein / S30EA ribosomal protein	IPR003489	GO:0044238	PF02482	Ribosome hibernation promoting factor/RaiA	MAG-209	Unique	k141_3846880_204	2.9e-52	199.9	100	126	126	4	Match,Match,Match,Unassembled	16.128	13.8243	16.9718	9.71e-41	2.64e-30	2.75e-45	10.4544	12.2708	14.7382	9.33e-18	4.68e-24	2.94e-34
Custom_2256847_24	K03775	slyD; FKBP-type peptidyl-prolyl cis-trans isomerase SlyD [EC:5.2.1.8]	1RD35,2VQA2,4AE580864,COG1047,COG1047	slyD	Peptidyl-prolyl cis-trans	-	-	-	-	MAG-209	Unique	k141_3846880_209	8.1e-99	354.8	100	174	174	1	Unassembled	3.93424	1.8224	3.27836	0.177078	0.972045	0.859552	-2.62642	-0.576931	0.221969	0.347362	0.903346	1
Custom_2256847_53	K03594	bfr; bacterioferritin [EC:1.16.3.1]	1RAQ8,2VQHR,4ADG10864,COG2193,COG2193	bfr	Ferritin, Dps family protein	IPR008331	GO:0006879|GO:0008199	PF00210	Ferritin/DPS protein domain	MAG-209	Unique	k141_3846880_238	8.2e-107	381.7	100	189	189	1	Match	-0.813423	-2.15767	0.0923082	-	-	-	-7.32704	-4.52603	-2.96805	-	-	-
Custom_2256847_68	-	-	1R7U0,2VMVQ,4ABWG0864,COG3181,COG3181	-	PFAM conserved	IPR005064	-	PF03401	Bordetella uptake gene	MAG-209	Unique	k141_3846880_253	8.1e-173	601.7	100	304	304	1	Match	11.7599	0	0	3.97e-06	1	1	6.111	0	0	0.21229	1	1
Custom_1240089_3	-	-	1R75M,28H70,2WG00,32U5D,474BC	-	Prokaryotic E2 family E	IPR027802,IPR025701	-	PF14452,PF14462	Multi-ubiquitin domain;Ubiquitin-conjugating enzyme, E2, family E	MAG-209	Unique	k141_4457893_3	1.1e-216	747.7	100	362	362	1	Unassembled	10.304	0	0	4.82e-15	1	1	4.89054	0	0	0.328636	1	1
Custom_1240089_22	K02996	RP-S9, MRPS9, rpsI; small subunit ribosomal protein S9	1RD4A,2VR5R,4ADIJ0864,COG0103,COG0103	rpsI	Belongs to the universal ribosomal protein uS9 family	IPR000754	GO:0003735|GO:0005840|GO:0006412	PF00380	Ribosomal protein S9	MAG-209	Unique	k141_4457893_23	1.4e-68	254.2	100	130	130	2	Match,Match	0.305673	0.747156	-12.3469	1	0.910619	3.15e-08	-6.22578	-1.6852	-14.2322	0.00185319	0.455566	2.05e-10
Custom_322002_2	K02871	RP-L13, MRPL13, rplM; large subunit ribosomal protein L13	1RA11,2VQ07,4ADH40864,COG0102,COG0102	rplM	This protein is one of the early assembly proteins of the 50S ribosomal subunit, although it is not seen to bind rRNA by itself. It is important during the early stages of 50S assembly	IPR005822	GO:0003735|GO:0005840|GO:0006412	PF00572	Ribosomal protein L13	MAG-209	Multiple	k141_4457893_24	3e-77	283.1	96.5	137	142	1	Match	14.4715	0	0	1.5e-20	1	1	8.80758	0	0	0.0597947	1	1
Custom_1240089_28	K01251	E3.3.1.1, ahcY; adenosylhomocysteinase [EC:3.3.1.1]	1MUQ2,2VH57,4A9S80864,COG0499,COG0499	ahcY	May play a key role in the regulation of the intracellular concentration of adenosylhomocysteine	IPR015878,IPR000043	-	PF00670,PF05221	S-adenosyl-L-homocysteine hydrolase, NAD binding domain;Adenosylhomocysteinase-like	MAG-209	Unique	k141_4457893_29	7.4e-274	937.9	99.6	474	476	2	Unassembled,Match	11.5462	0	12.4495	0.000114	1	9.08e-05	5.89066	0	10.2252	0.0819725	1	0.0012857
Custom_381122_13	K13821	putA; RHH-type transcriptional regulator, proline utilization regulon repressor / proline dehydrogenase / delta 1-pyrroline-5-carboxylate dehydrogenase [EC:1.5.5.2 1.2.1.88]	1MV93,2VITK,4AAYQ0864,COG0506,COG0506,COG4230,COG4230	putA	Oxidizes proline to glutamate for use as a carbon and nitrogen source	IPR015590,IPR024082,IPR002872,IPR041349	-	PF00171,PF14850,PF01619,PF18327	Aldehyde dehydrogenase domain;Proline dehydrogenase PutA, domain II;Proline dehydrogenase domain;Proline utilization A proline dehydrogenase N-terminal domain	MAG-209	Unique	k141_4457893_51	0	2561.9	100	1345	1345	1	Match	10.3611	0	0	0.042982	1	1	4.62125	0	0	0.359062	1	1
Custom_381122_29	K03285	TC.GBP; general bacterial porin, GBP family	1MWUN,2VMU4,4ACEH0864,COG3203,COG3203	-	PFAM porin Gram-negative type	IPR033900	GO:0015288|GO:0016020	PF13609	Porin domain, Gram-negative type	MAG-209	Unique	k141_4457893_67	3e-187	649.4	100	327	327	5	Unassembled,Unassembled,Match,Match,Match	3.09314	0.574087	2.45776	0.0393326	0.806502	0.0760749	-3.46426	-1.87517	-0.667016	0.0460855	0.309641	0.81878
Custom_381122_30	K03762	proP; MFS transporter, MHS family, proline/betaine transporter	1MU46,2VHKK,4AB0A0864,COG0477,COG0477	-	General substrate transporter	IPR005828	GO:0016021|GO:0022857|GO:0055085	PF00083	Major facilitator, sugar transporter-like	MAG-209	Unique	k141_4457893_68	9.6e-314	1070.5	100	560	560	3	Match,Match,Match	2.08466	-12.1988	-1.49407	0.328145	3.28e-09	1	-4.43795	-11.1545	-4.58877	0.00942248	3.64e-08	0.00638224
Custom_381122_32	K14393	actP; cation/acetate symporter	-	-	-	IPR001734	GO:0016020|GO:0022857|GO:0055085	PF00474	Sodium/solute symporter	MAG-209	Unique	k141_4457893_70	0	1080.1	100	577	577	3	Unassembled,Match,Match	2.43685	0.164404	1.56139	1.43e-127	0.151435	5.3e-53	-4.0865	-2.24458	-1.52377	9.16e-284	1.21e-100	9.64e-51
Custom_753926_103	K11900	impC; type VI secretion system protein ImpC	1MU5C,2VKCP,4A9SR0864,COG3517,COG3517	-	TIGRFAM type VI secretion protein, EvpB VC_A0108 family	IPR010269	-	PF05943	Type VI secretion protein, EvpB/VC_A0108, tail sheath	MAG-209	Unique	k141_334002_22	5.4e-297	1014.6	100	497	497	3	Unassembled,Unassembled,Match	-0.454655	-13.9008	1.93577	0.00252222	6.16e-31	2.47e-41	-6.99462	-12.8575	-1.15208	1.23e-144	1.57e-26	4.13e-16
Custom_753926_91	-	-	1QW9K,2WGWY,4AK0M0864,COG3065,COG3065	-	identical protein binding	-	-	-	-	MAG-209	Unique	k141_334002_34	2.8e-85	309.7	100	164	164	1	Unassembled	10.9622	0	0	4.85e-15	1	1	5.30229	0	0	0.285873	1	1
Custom_753926_88	K11903	hcp; type VI secretion system secreted protein Hcp	-	-	-	IPR008514	-	PF05638	Type VI secretion system effector, Hcp	MAG-209	Unique	k141_334002_37	2.9e-89	323.2	100	160	160	4	Unassembled,Unassembled,Unassembled,Match	0.310652	-2.03488	2.75205	0.545748	2.63e-07	7.7e-13	-6.20849	-4.44525	-0.334109	1.32e-44	1.48e-24	0.553516
Custom_753926_82	-	-	COG4520,COG4520	-	-	-	-	-	-	MAG-209	Unique	k141_334002_43	1.8e-63	236.9	100	129	129	1	Match	10.9041	0	0	8.55e-10	1	1	5.303	0	0	0.285873	1	1
Custom_301720_12	K00088	IMPDH, guaB; IMP dehydrogenase [EC:1.1.1.205]	-	-	-	IPR000644	-	PF00571	CBS domain	MAG-209	Unique	k141_2779179_18	1.6e-76	280.4	100	146	146	3	Match,Unassembled,Unassembled	13.3425	12.0786	15.9174	1.71e-28	8.23e-24	3.4e-40	7.66259	10.5203	13.6841	8.54e-10	5.98e-18	9.73e-30
Custom_441573_4	K02970	RP-S21, MRPS21, rpsU; small subunit ribosomal protein S21	1MZCC,2VTZ4,4AEXE0864,COG0828,COG0828	rpsU	Belongs to the bacterial ribosomal protein bS21 family	IPR001911	GO:0003735|GO:0005840|GO:0006412	PF01165	Ribosomal protein S21	MAG-209	Multiple	k141_2779179_28	1.4e-32	133.7	100	70	70	3	Unassembled,Unassembled,Match	2.69047	0.133903	-2.25864	-	-	-	-2.87605	-1.38689	-9.30433	0.00269178	0.172737	2.38e-21
Custom_146844_27	K07180	prkA; serine protein kinase	1MVW7,2VI2M,4ACEV0864,COG2766,COG2766	prkA	PrkA serine kinase	IPR010650,IPR013153	-	PF06798,PF08298	PrkA C-terminal domain;PrkA AAA domain	MAG-209	Unique	k141_2779179_65	0	1277.3	100	640	640	4	Match,Unassembled,Unassembled,Match	12.184	10.2727	11.7082	1.13e-22	2.73e-16	1.32e-20	6.47503	8.69735	9.47117	8.07e-07	4.81e-12	2.37e-14
Custom_2013043_17	K00681	ggt; gamma-glutamyltranspeptidase / glutathione hydrolase [EC:2.3.2.2 3.4.19.13]	1MUV6,2VI60,4A9Q20864,COG0405,COG0405	ggt	gamma-glutamyltransferase	-	-	PF01019	-	MAG-209	Unique	k141_2933371_17	0	1224.9	100	662	662	5	Match,Match,Match,Match,Match	1.24361	1.2468	-1.47712	0.423606	0.310848	0.244488	-5.27056	-1.15513	-4.54419	0.000198	0.481843	0.00128841
Custom_620774_31	K01874	MARS, metG; methionyl-tRNA synthetase [EC:6.1.1.10]	1MUBY,2VH19,4A9M60864,COG0073,COG0073,COG0143,COG0143	metG	Is required not only for elongation of protein synthesis but also for the initiation of all mRNA translation through initiator tRNA(fMet) aminoacylation	IPR013155,IPR015413,IPR002547	GO:0004812|GO:0006418|GO:0000166|GO:0004812|GO:0005524|GO:0006418|GO:0000049	PF08264,PF09334,PF01588	Methionyl/Valyl/Leucyl/Isoleucyl-tRNA synthetase, anticodon-binding;Methionyl/Leucyl tRNA synthetase;tRNA-binding domain	MAG-209	Unique	k141_1867943_31	0	1424.8	100	692	692	1	Match	0.0365257	-1.28164	-25.4022	1	1	1.18e-13	-6.52368	-3.70898	-13.4406	0.0531869	0.292108	6.6e-05
Custom_1938223_21	K01028	E2.8.3.5A, scoA; 3-oxoacid CoA-transferase subunit A [EC:2.8.3.5]	1MVEI,2VHFT,4AAV20864,COG1788,COG1788	scoA	TIGRFAM 3-oxoacid CoA-transferase, A subunit	IPR004165	GO:0008410	PF01144	Coenzyme A transferase family I	MAG-209	Unique	k141_2634215_20	2.9e-131	463	100	235	235	3	Unassembled,Match,Unassembled	5.77266	0.119692	3.53066	0.0189744	1	0.588965	-0.716341	-2.2488	0.441339	0.797582	0.366663	0.979341
Custom_1938223_23	K03781	katE, CAT, catB, srpA; catalase [EC:1.11.1.6]	1MUXZ,2VGZA,4AA0R0864,COG0753,COG0753	katA	Serves to protect cells from the toxic effects of hydrogen peroxide	IPR011614,IPR010582	-	PF00199,PF06628	Catalase core domain;Catalase immune-responsive domain	MAG-209	Unique	k141_2634215_22	1.4e-299	1023.5	100	483	483	6	Match,Match,Match,Match,Match,Match	-1.28033	-3.6403	-16.9279	0.000724	4.18e-23	5.61e-42	-7.81175	-6.05894	-18.7971	2.02e-86	6.37e-56	4.09e-51
Custom_1938223_56	K00311	ETFDH; electron-transferring-flavoprotein dehydrogenase [EC:1.5.5.1]	1MVU6,2VH37,4AA630864,COG0644,COG0644,COG2440,COG2440	etf	Electron transfer flavoprotein-ubiquinone oxidoreductase	-	-	PF05187,PF13450	-	MAG-209	Unique	k141_2634215_55	0	1178.7	100	566	566	6	Unassembled,Match,Match,Match,Match,Match	0.24675	-2.08301	-0.263117	0.648143	1.2e-05	0.480336	-6.27016	-4.47548	-3.33818	2.53e-34	2.24e-19	9.21e-12
Custom_1938223_57	K01989	ABC.X4.S; putative ABC transport system substrate-binding protein	1MW5D,2VIC1,4ABGA0864,COG2984,COG2984	-	ABC transporter substrate binding protein	IPR007487	-	PF04392	ABC transporter, substrate-binding protein	MAG-209	Unique	k141_2634215_56	1.3e-171	597.4	100	323	323	7	Match,Match,Unassembled,Match,Match,Match,Match	3.30794	-0.991639	2.73371	5.7e-09	0.114578	9.3e-07	-3.21175	-3.39164	-0.352131	9.83e-08	1.81e-08	0.678696
Custom_1938223_73	K00605	gcvT, AMT; aminomethyltransferase [EC:2.1.2.10]	1MV96,2VIT9,4ABB30864,COG0404,COG0404	gcvT	TIGRFAM glycine cleavage system T protein	IPR006222,IPR013977	-	PF01571,PF08669	Aminomethyltransferase, folate-binding domain;Glycine cleavage T-protein, C-terminal barrel domain	MAG-209	Unique	k141_2634215_72	7.9e-227	781.2	100	391	391	3	Match,Match,Match	1.16912	-0.634578	0.20437	0.876265	0.971188	1	-5.37205	-3.07001	-2.90312	0.0622436	0.311209	0.354639
Custom_1077679_80	-	-	1NGUR,2EB3M,2VXY0,318AF	-	-	-	-	-	-	MAG-209	Unique	k141_2328949_23	1.7e-68	253.8	100	148	148	2	Unassembled,Match	3.88434	0.597533	0.611819	0.0106971	0.542763	0.516519	-2.63792	-1.81414	-2.47213	0.107747	0.28618	0.13423
Custom_1077679_34	K02073	metQ; D-methionine transport system substrate-binding protein	1MUVY,2VH5P,4AD930864,COG1464,COG1464	metQ	PFAM NLPA lipoprotein	IPR004872	-	PF03180	Lipoprotein NlpA family	MAG-209	Unique	k141_2328949_69	1.1e-144	507.7	100	261	261	4	Match,Match,Match,Match	26.3185	0	22.3124	-	-	-	8.11386	0	7.52533	-	-	-
Custom_298426_14	K02078	acpP; acyl carrier protein	1MZ4P,2VTZH,4AF2T0864,COG0236,COG0236	acpP	Carrier of the growing fatty acid chain in fatty acid biosynthesis	IPR009081	-	PF00550	Phosphopantetheine binding ACP domain	MAG-209	Multiple	k141_648531_8	1.4e-37	150.2	100	79	79	2	Match,Match	3.45358	-0.835891	-0.222093	6.32e-44	0.00154727	0.317992	-0.413759	-0.602324	-2.1189	0.154208	0.0339182	6.8e-17
Custom_1484175_64	K02911	RP-L32, MRPL32, rpmF; large subunit ribosomal protein L32	1N6RF,2VVP5,4AFGS0864,COG0333,COG0333	rpmF	Belongs to the bacterial ribosomal protein bL32 family	IPR002677	GO:0003735|GO:0006412|GO:0015934	PF01783	Ribosomal protein L32p	MAG-209	Multiple	k141_648531_13	6.2e-30	124.4	98.3	59	60	1	Match	14.709	0	0	7.84e-31	1	1	9.01817	0	0	0.0482788	1	1
Custom_2337053_25	K03303	lctP; lactate permease	1MV13,2VHJN,4ACD70864,COG1620,COG1620	glcA	PFAM L-lactate permease	IPR003804	GO:0005887|GO:0015129|GO:0015727	PF02652	L-lactate permease	MAG-209	Unique	k141_648531_51	2.3e-312	1065.8	100	552	552	1	Match	3.7687	-14.4659	-14.8581	6.03e-65	1.47e-32	1.6e-34	-2.75758	-13.4228	-16.7278	2.26e-25	6.32e-28	1.03e-42
Custom_753926_72	K03969	pspA; phage shock protein A	-	-	-	IPR007157	-	PF04012	PspA/IM30	MAG-209	Unique	k141_36519_13	4.8e-118	419.1	100	236	236	1	Match	-0.817703	-1.63647	-25.408	1	1	2.63e-22	-7.17357	-4.02584	-13.4121	0.000884	0.0611639	7.36e-09
Custom_753926_11	K01847	MUT; methylmalonyl-CoA mutase [EC:5.4.99.2]	1MUXX,2VIT2,4AA6N0864,COG1884,COG1884,COG2185,COG2185	bhbA	Methylmalonyl-CoA mutase large subunit	IPR006099,IPR006158	GO:0016866|GO:0031419|GO:0031419|GO:0046872	PF01642,PF02310	Methylmalonyl-CoA mutase, alpha/beta chain, catalytic;Cobalamin (vitamin B12)-binding domain	MAG-209	Unique	k141_36519_72	0	1423.3	100	725	725	2	Match,Unassembled	0	23.5035	0	-	-	-	0	26.0832	0	-	-	-
Custom_356897_52	-	-	-	-	-	IPR018392,IPR007055	-	PF01476,PF04972	LysM domain;BON domain	MAG-209	Unique	k141_4163908_14	2.1e-85	310.1	100	156	156	2	Match,Match	5.53798	1.24336	3.49481	1.36e-05	0.260729	0.00450225	-1.00841	-1.18085	0.388677	0.550798	0.491293	0.929688
Custom_356897_48	K02456	gspG; general secretion pathway protein G	1RDX2,2VR66,4AE1C0864,COG2165,COG2165	gspG	PFAM type II secretion system protein G	IPR013545,IPR012902	-	PF08334,PF07963	Type II secretion system protein G;Prokaryotic N-terminal methylation site	MAG-209	Unique	k141_4163908_18	1.3e-78	287.3	100	146	146	1	Unassembled	3.4865	4.94125	2.20831	-	-	-	-2.99701	2.57032	-0.838669	-	-	-
Custom_356897_28	K00930	argB; acetylglutamate kinase [EC:2.7.2.8]	1MU17,2VIIY,4AC270864,COG0548,COG0548	argB	Belongs to the acetylglutamate kinase family. ArgB subfamily	IPR001048	-	PF00696	Aspartate/glutamate/uridylate kinase	MAG-209	Unique	k141_4163908_38	1e-165	577.8	100	296	296	4	Unassembled,Match,Match,Match	-0.435951	-0.675433	-3.42795	-	-	-	-6.94709	-3.08212	-6.53071	-	-	-
Custom_356897_23	K00249	ACADM, acd; acyl-CoA dehydrogenase [EC:1.3.8.7]	1MU20,2VIJU,4AB4R0864,COG1960,COG1960	acd	PFAM acyl-CoA dehydrogenase domain protein	IPR020953,IPR006091,IPR009075,IPR025878,IPR013786	-	PF12418,PF02770,PF00441,PF12806,PF02771	Acyl-CoA dehydrogenase, N-terminal, bacteria;Acyl-CoA oxidase/dehydrogenase, central domain;Acyl-CoA dehydrogenase/oxidase C-terminal;Acetyl-CoA dehydrogenase-like C-terminal domain;Acyl-CoA dehydrogenase/oxidase, N-terminal	MAG-209	Unique	k141_4163908_43	0	1217.2	100	601	601	3	Match,Match,Match	0.250483	-3.2884	-2.70999	0.870595	0.0855918	0.144872	-6.2907	-5.71694	-5.79438	0.00084	0.00247713	0.00199711
Custom_356897_22	-	-	1N19Y,2VS9I,4AED00864,COG4731,COG4731	-	Uncharacterized protein conserved in bacteria (DUF2147)	IPR019223	-	PF09917	Domain of unknown function DUF2147	MAG-209	Unique	k141_4163908_44	6.6e-80	292	100	146	146	1	Match	-6.58465	-2.88792	-20.9981	0	8.99e-210	2.37e-69	-13.1145	-5.29515	-22.8664	0	0	1.37e-81
Custom_356897_13	-	-	-	-	-	IPR007607	-	PF04519	Bactofilin A/B	MAG-209	Unique	k141_4163908_53	1.3e-64	241.5	100	221	221	1	Unassembled	1.05579	-13.4573	-13.8495	0.00260826	1.87e-27	4.51e-29	-5.47885	-12.415	-15.72	7.64e-44	3.88e-23	2.11e-36
Custom_2373048_30	K09983	K09983; uncharacterized protein	1RGUV,2VS54,4AE2P0864,COG3812,COG3812	-	Domain of unknown function (DUF1993)	IPR018531	-	PF09351	Protein of unknown function DUF1993	MAG-209	Unique	k141_2639500_18	5e-93	335.5	100	169	169	1	Match	0.73786	-11.207	-11.5992	0.29352	1.87e-17	2.56e-18	-5.8352	-10.1512	-13.4562	2.46e-17	2.17e-14	2e-24
Custom_1337747_9	-	-	1MZQ9,2BWQ4,2VSNR,32QZV,4AEB90864	-	-	-	-	-	-	MAG-209	Unique	k141_2639500_50	3.2e-60	226.5	100	168	168	1	Unassembled	10.753	0	0	1.66e-14	1	1	5.11665	0	0	0.305635	1	1
Custom_1337747_10	K01915	glnA, GLUL; glutamine synthetase [EC:6.3.1.2]	-	-	-	IPR008147,IPR008146	GO:0004356|GO:0006542|GO:0006807|GO:0004356|GO:0006807	PF03951,PF00120	Glutamine synthetase, beta-Grasp domain;Glutamine synthetase, catalytic domain	MAG-209	Unique	k141_2639500_51	5.3e-286	978	100	471	471	3	Match,Unassembled,Unassembled	27.1628	21.4302	0	3.87e-14	2.89e-09	1	8.83416	7.16943	0	0.027474	0.0800379	1
Custom_1337747_24	K17713	bamB; outer membrane protein assembly factor BamB	1MXIJ,2VHH5,4A9WS0864,COG1520,COG1520	bamB	Part of the outer membrane protein assembly complex, which is involved in assembly and insertion of beta-barrel proteins into the outer membrane	IPR002372	-	PF13360	Pyrrolo-quinoline quinone repeat	MAG-209	Unique	k141_2639500_65	9.8e-222	764.2	100	385	385	5	Match,Match,Match,Match,Unassembled	1.21024	-0.127415	-12.439	0.188623	1	1.14e-17	-5.34704	-2.55148	-14.3116	5.36e-11	0.00163172	7.37e-24
Custom_1337747_25	-	-	1N117,2VSHE,4ADK60864,COG2976,COG2976	yfgM	Tetratricopeptide repeat-like domain	IPR018704	-	PF09976	Tetratricopeptide repeat-like domain	MAG-209	Unique	k141_2639500_66	1.1e-87	318.2	100	227	227	1	Unassembled	-0.788091	2.04068	1.35775	0.919656	0.497918	1	-7.28528	-0.393265	-1.7582	0.00193193	0.943111	0.529693
Custom_103292_8	K03086	rpoD; RNA polymerase primary sigma factor	1MVNJ,2VH74,4AAGE0864,COG0568,COG0568	rpoD	Sigma factors are initiation factors that promote the attachment of RNA polymerase to specific initiation sites and are then released. This sigma factor is the primary sigma factor during exponential growth	IPR007630,IPR007624,IPR007127,IPR007631,IPR007627,IPR009042	GO:0003700|GO:0006352|GO:0006355|GO:0003700|GO:0006352|GO:0006355|GO:0003677|GO:0006355|GO:0003677|GO:0003700|GO:0006352|GO:0006355|GO:0016987|GO:0003700|GO:0006352|GO:0006355|GO:0003677|GO:0003700|GO:0006352|GO:0006355|GO:0016987	PF04545,PF04539,PF03979,PF04546,PF04542,PF00140	RNA polymerase sigma-70 region 4;RNA polymerase sigma-70 region 3;RNA polymerase sigma factor 70, region 1.1;RNA polymerase sigma factor 70, non-essential domain;RNA polymerase sigma-70 region 2;RNA polymerase sigma-70 region 1.2	MAG-209	Unique	k141_2639500_95	0	1228.4	97.9	796	813	2	Unassembled,Unassembled	2.98722	-9.81394	4.18414	0.0780756	5.08e-07	0.0219477	-3.59022	-8.79301	1.07454	0.0531013	3.4e-05	0.649416
WP_043820335.1	K00370	narG, narZ, nxrA; nitrate reductase / nitrite oxidoreductase, alpha subunit [EC:1.7.5.1 1.7.99.-]	1MW9S,2VJ2F,4A9MX0864,COG5013,COG5013	narG	Belongs to the prokaryotic molybdopterin-containing oxidoreductase family	IPR006657,IPR028189,IPR006656	-	PF01568,PF14710,PF00384	Molybdopterin dinucleotide-binding domain;Nitrate reductase, alpha subunit, N-terminal;Molybdopterin oxidoreductase	MAG-209	Unique	k141_349609_1	0	2289.2	99.1	1087	1097	21	Match,Match,Match,Unassembled,Unassembled,Match,Match,Match,Match,Match,Match,Match,Unassembled,Match,Match,Match,Unassembled,Unassembled,Match,Match,Match	0.49691	-4.73418	-1.64	0.330317	4.54e-26	0.000225	-6.02819	-7.14246	-4.72038	7.91e-35	3.3e-47	3.94e-22
Custom_671140_2	K00371	narH, narY, nxrB; nitrate reductase / nitrite oxidoreductase, beta subunit [EC:1.7.5.1 1.7.99.-]	1MW9Q,2VJ1V,4AAER0864,COG1140,COG1140	narH	Nitrate reductase beta subunit	IPR017896,IPR029263	-	PF13247,PF14711	4Fe-4S ferredoxin-type, iron-sulphur binding domain;Respiratory nitrate reductase beta, C-terminal	MAG-209	Unique	k141_349609_2	0	1077	99.6	511	513	9	Unassembled,Match,Match,Match,Match,Unassembled,Match,Unassembled,Unassembled	-1.13116	-1.5178	-1.70639	5.49e-10	5.45e-17	1.63e-21	-7.64806	-3.92489	-4.79008	4.15e-287	1.25e-88	3.13e-133
WP_088164838.1	K00031	IDH1, IDH2, icd; isocitrate dehydrogenase [EC:1.1.1.42]	1MV6Q,2VI36,4AC3T0864,COG2838,COG2838	icd	PFAM Isocitrate dehydrogenase NADP-dependent monomeric type	IPR004436	GO:0004450|GO:0006099|GO:0055114	PF03971	Isocitrate dehydrogenase NADP-dependent, monomeric	MAG-209	Unique	k141_3711530_9	0	1474.5	99.2	738	744	4	Match,Match,Match,Match	10.8314	0	0	3.97e-06	1	1	5.10627	0	0	0.306632	1	1
Custom_1002234_5	K00031	IDH1, IDH2, icd; isocitrate dehydrogenase [EC:1.1.1.42]	1MW3J,2VHVD,4ABW50864,COG0538,COG0538	icd	TIGRFAM isocitrate dehydrogenase, NADP-dependent	IPR024084	GO:0016616|GO:0055114	PF00180	Isopropylmalate dehydrogenase-like domain	MAG-209	Unique	k141_3711530_25	3.7e-245	842.4	99.3	417	420	2	Match,Unassembled	12.9953	0	0	1.87e-07	1	1	7.35198	0	0	0.12866	1	1
Custom_423377_16	-	-	1RCZK,2VR7G,4ADZG0864,COG3832,COG3832	MA20_15105	Activator of Hsp90 ATPase 1 family protein	IPR013538	-	PF08327	Activator of Hsp90 ATPase homologue 1-like	MAG-209	Unique	k141_3711530_38	1.4e-86	313.9	100	150	150	3	Unassembled,Match,Match	0.674637	-4.19238	4.72461	-	-	-	-5.83321	-6.54506	1.65495	7.07e-06	5.64e-07	0.251564
Custom_482622_31	K01637	E4.1.3.1, aceA; isocitrate lyase [EC:4.1.3.1]	1MWIF,2VHWS,4AA000864,COG2224,COG2224	aceA	PFAM isocitrate lyase and phosphorylmutase	IPR006254	GO:0004451|GO:0019752	PF00463	Isocitrate lyase	MAG-209	Unique	k141_3711704_3	1.2e-260	893.6	99.8	442	443	12	Match,Match,Unassembled,Unassembled,Match,Match,Match,Unassembled,Match,Match,Match,Match	3.06998	-0.747714	0.0728035	0.045779	0.460946	0.703848	-3.44843	-3.15005	-3.00798	0.0290162	0.0478482	0.0586675
Custom_482622_33	-	-	1N3MD,2VSPC,4ADXI0864,COG5531,COG5531	-	PFAM SWIB MDM2 domain protein	IPR003121	GO:0005515	PF02201	SWIB/MDM2 domain	MAG-209	Unique	k141_3711704_5	7e-49	188.3	100	99	99	3	Match,Match,Match	2.7669	-12.4325	-0.833058	0.316235	5.77e-06	0.571131	-3.7721	-11.4066	-3.93098	0.209111	0.000164	0.196023
Custom_482622_37	K03561	exbB; biopolymer transport protein ExbB	1NMPB,2VJ4U,4ABX80864,COG0811,COG0811	exbB	Mota tolq exbb proton channel	IPR002898	-	PF01618	MotA/TolQ/ExbB proton channel	MAG-209	Unique	k141_3711704_9	1.3e-133	471.1	100	240	240	1	Match	11.6128	0	10.6319	4.75e-05	1	0.000583	5.89616	0	8.41287	0.0733373	1	0.00723544
Custom_482622_269	K03286	TC.OOP; OmpA-OmpF porin, OOP family	1N6EM,2VM27,4ACAI0864,COG2885,COG2885	ompA	Belongs to the ompA family	IPR006665	-	PF00691	OmpA-like domain	MAG-209	Unique	k141_3711704_238	1.2e-83	304.7	100	219	219	5	Match,Unassembled,Unassembled,Unassembled,Match	3.15724	-0.448102	5.03125	1.01e-55	0.0432981	1.64e-140	-3.37239	-2.8673	1.9365	4.82e-41	4.66e-30	1.09e-14
Custom_482622_275	K02945	RP-S1, rpsA; small subunit ribosomal protein S1	1MVAV,2VI12,4AC0A0864,COG0539,COG0539,COG2183,COG2183	rpsA	thus facilitating recognition of the initiation point. It is needed to translate mRNA with a short Shine-Dalgarno (SD) purine-rich sequence	IPR003029	GO:0003676	PF00575	S1 domain	MAG-209	Multiple	k141_3711704_244	0	1083.2	100	561	561	14	Match,Unassembled,Match,Match,Match,Match,Match,Match,Match,Match,Match,Unassembled,Unassembled,Match	5.04903	1.80456	4.18875	8.23e-28	0.000155	8.03e-20	0.234632	1.08449	1.28845	0.71869	0.0526374	0.0182352
Custom_482622_279	K02237	comEA; competence protein ComEA	-	-	-	-	-	PF12836	-	MAG-209	Unique	k141_3711704_248	1.2e-56	214.2	100	125	125	2	Unassembled,Match	2.81449	-2.02227	4.57836	0.356446	0.390317	0.0887412	-3.67592	-4.35143	1.52982	-	-	-
Custom_482622_293	-	-	1R4SV,2VQP2,4ACYT0864,COG5490,COG5490	phaP	TIGRFAM phasin family protein	IPR018968	-	PF09361	Phasin	MAG-209	Unique	k141_3711704_262	4.3e-89	322.8	100	182	182	9	Match,Match,Match,Unassembled,Match,Match,Match,Match,Unassembled	4.84079	-1.53633	2.43339	6.43e-35	0.000176	5.66e-10	-1.68754	-3.95192	-0.658668	0.000431	1.52e-17	0.210755
Custom_482622_294	K02012	afuA, fbpA; iron(III) transport system substrate-binding protein	1MUEG,2VHI6,4AA3G0864,COG1840,COG1840	futA1	PFAM extracellular solute-binding protein family 1	IPR006059	-	PF13416	Bacterial extracellular solute-binding protein	MAG-209	Unique	k141_3711704_263	1.6e-202	700.3	100	348	348	3	Match,Match,Match	0.363055	-4.27737	-26.9394	-	-	-	-6.18198	-6.67911	-15.0977	0.000379	0.000125	1.67e-13
Custom_482622_295	K08683	HSD17B10; 3-hydroxyacyl-CoA dehydrogenase / 3-hydroxy-2-methylbutyryl-CoA dehydrogenase [EC:1.1.1.35 1.1.1.178]	38CCA,3BD0V08,3CY8V,3J98X0674,489QM,48V3P,4J50Z,KOG1199,KOG1199	-	3-hydroxyacyl-CoA dehydrogenase	IPR002347	-	PF00106	Short-chain dehydrogenase/reductase SDR	MAG-209	Unique	k141_3711704_264	6.4e-137	481.9	100	252	252	1	Match	10.6348	0	0	2.98e-15	1	1	4.89054	0	0	0.328636	1	1
Custom_1436129_16	K01255	CARP, pepA; leucyl aminopeptidase [EC:3.4.11.1]	1MUF9,2VH79,4AAW40864,COG0260,COG0260	pepA	Presumably involved in the processing and regular turnover of intracellular proteins. Catalyzes the removal of unsubstituted N-terminal amino acids from various peptides	IPR000819,IPR008283	GO:0004177|GO:0006508|GO:0004177|GO:0006508	PF00883,PF02789	Peptidase M17, leucyl aminopeptidase, C-terminal;Peptidase M17, leucyl aminopeptidase, N-terminal	MAG-209	Unique	k141_4475214_17	1.8e-263	903.3	100	525	525	3	Match,Match,Match	2.52998	-0.46408	2.44608	0.10651	0.893317	0.288658	-4.02644	-2.91057	-0.668063	0.0105881	0.0708601	0.789411
Custom_1436129_36	K01945	purD; phosphoribosylamine---glycine ligase [EC:6.3.4.13]	1MUAH,2VH9J,4A9X80864,COG0151,COG0151	purD	Belongs to the GARS family	IPR020561,IPR020562,IPR020560	-	PF01071,PF02844,PF02843	Phosphoribosylglycinamide synthetase, ATP-grasp (A) domain;Phosphoribosylglycinamide synthetase, N-terminal;Phosphoribosylglycinamide synthetase, C-domain	MAG-209	Unique	k141_4475214_37	1.8e-248	853.2	100	427	427	2	Match,Match	2.47226	1.88549	7.3158	0.21022	0.377171	1.32e-05	-4.20785	-0.569098	4.17365	0.0536114	0.867464	0.0485692
Custom_1436129_38	K06915	K06915; uncharacterized protein	1MU59,2VIJY,4AA9X0864,COG0433,COG0433	yjgR	Bacterial protein of unknown function (DUF853)	IPR033186	-	PF05872	Helicase HerA-like C-terminal	MAG-209	Unique	k141_4475214_39	8.3e-269	921	99.6	506	508	1	Match	-3.68683	-0.927975	-1.93425	0.0824726	0.509775	0.261785	-10.1673	-3.32918	-5.02927	4.36e-09	0.0613495	0.00325108
Custom_1436129_41	K18189	TACO1; translational activator of cytochrome c oxidase 1	1MW3X,2VKFG,4ACG40864,COG0217,COG0217	yebC	transcriptional regulatory protein	IPR002876	-	PF01709	Transcriptional regulator TACO1-like	MAG-209	Unique	k141_4475214_42	3.6e-128	453	100	233	233	2	Match,Match	-0.656637	-3.68718	1.26193	0.921403	0.0470609	1	-7.05399	-6.14812	-1.81576	1.14e-09	4.85e-08	0.119058
Custom_371442_3	K05375	mbtH, nocI; MbtH protein	1N87J,2VWER,4AF5N0864,COG3251,COG3251	mbtH	PFAM MbtH domain protein	IPR005153	-	PF03621	MbtH-like domain	MAG-209	Unique	k141_3110889_2	1.6e-69	256.9	100	120	120	1	Match	2.13741	-1.23756	-25.273	0.794561	1	9.31e-14	-4.3653	-3.63853	-13.2379	0.192235	0.288567	5.83e-05
Custom_371442_6	-	-	1MWQ6,2VKNN,4AH730864,COG2175,COG2175	-	PFAM Taurine catabolism dioxygenase TauD TfdA	IPR003819	GO:0016491|GO:0055114	PF02668	TauD/TfdA-like domain	MAG-209	Unique	k141_3110889_5	1.4e-197	683.7	100	329	329	1	Unassembled	24.1745	21.6107	23.492	-	-	-	6.30695	7.88348	9.10163	0.0103254	0.000956	0.000103
Custom_352770_63	-	-	1N4WW,2VH9D,4AA3A0864,COG3409,COG3409	ctpA	Peptidoglycan-binding domain 1 protein	IPR002477,IPR005534	-	PF01471,PF03783	Peptidoglycan binding-like;Curli production assembly/transport component CsgG	MAG-209	Unique	k141_1585111_59	3.5e-192	666	100	371	371	1	Match	23.2796	0	22.4999	-	-	-	4.89062	0	7.69008	-	-	-
Custom_352770_80	K07213	ATOX1, ATX1, copZ, golB; copper chaperone	1NGBD,2VXTQ,4AFDS0864,COG2608,COG2608	copZ	Heavy metal transport detoxification protein	IPR006121	GO:0030001|GO:0046872	PF00403	Heavy metal-associated domain, HMA	MAG-209	Unique	k141_1585111_76	1.4e-29	123.6	100	64	64	2	Match,Match	14.9305	10.8271	14.94	2.93e-34	7.48e-19	1.3e-34	9.27114	9.26096	12.7036	6.04e-14	6.92e-14	1.89e-25
Custom_1806150_17	-	-	1N6VR,2VR38,4ADY70864,COG0724,COG0724	rbpA	PFAM RNP-1 like RNA-binding protein	IPR000504	GO:0003676	PF00076	RNA recognition motif domain	MAG-209	Unique	k141_1585111_130	8.7e-49	188.3	100	92	92	4	Match,Match,Unassembled,Unassembled	5.07273	0.315025	0.70932	0.000379	0.944485	0.495566	-1.45757	-2.1127	-2.38887	0.423382	0.23633	0.178132
Custom_1806150_34	K00029	E1.1.1.40, maeB; malate dehydrogenase (oxaloacetate-decarboxylating)(NADP+) [EC:1.1.1.40]	1MU0A,2VIYB,4AAXI0864,COG0280,COG0280,COG0281,COG0281	maeB	Phosphate acetyl butaryl transferase	IPR012302,IPR002505,IPR032683,IPR012301	-	PF03949,PF01515,PF12434,PF00390	Malic enzyme, NAD-binding;Phosphate acetyl/butaryl transferase;Malate dehydrogenase enzyme, N-terminal;Malic enzyme, N-terminal domain	MAG-209	Unique	k141_1585111_147	0	1489.9	100	769	769	3	Match,Match,Unassembled	2.22835	0.508529	6.39917	0.127693	0.817687	7.04e-07	-4.35441	-1.93559	3.27588	0.00696966	0.262709	0.0440321
Custom_1558021_23	K03711	fur, zur, furB; Fur family transcriptional regulator, ferric uptake regulator	1RDWJ,2VR52,4ADIN0864,COG0735,COG0735	fur	Belongs to the Fur family	IPR002481	GO:0003700|GO:0006355	PF01475	Ferric-uptake regulator	MAG-209	Unique	k141_1585111_169	3.2e-79	289.7	100	141	141	4	Match,Unassembled,Unassembled,Unassembled	1.52324	-0.483869	3.38494	0.000296	0.330153	1.03e-16	-4.97658	-2.87928	0.310449	1.65e-29	9.12e-12	0.567047
Custom_1558021_24	K06186	bamE, smpA; outer membrane protein assembly factor BamE	1N6YW,2VRC6,4ADZZ0864,COG2913,COG2913	bamE	Part of the outer membrane protein assembly complex, which is involved in assembly and insertion of beta-barrel proteins into the outer membrane	IPR007450	GO:0019867	PF04355	Lipoprotein SmpA/OmlA	MAG-209	Unique	k141_1585111_170	3.6e-91	329.3	100	169	169	1	Match	1.42258	-2.92103	-1.10847	-	-	-	-5.0882	-5.30888	-4.17733	-	-	-
Custom_314721_98	-	-	-	-	-	IPR019613	-	PF10670	Protein of unknown function DUF4198	MAG-209	Unique	k141_2505149_14	7e-141	495	100	242	242	3	Match,Match,Match	5.74021	1.85582	-23.0016	-	-	-	-0.839634	-0.619307	-24.8404	-	-	-
Custom_314721_79	K04063	osmC, ohr; lipoyl-dependent peroxidase	1RH9U,2VTKP,4AEA70864,COG1764,COG1764	osmC	PFAM OsmC family protein	IPR003718	-	PF02566	OsmC/Ohr family	MAG-209	Unique	k141_2505149_33	6e-79	288.5	100	145	145	2	Match,Match	0.00962189	-14.78	-0.900558	0.856111	7.42e-12	0.472633	-6.50068	-13.7325	-3.98705	0.00095	1.04e-09	0.0497984
Custom_314721_37	-	-	-	-	-	IPR006665	-	PF00691	OmpA-like domain	MAG-209	Unique	k141_2505149_74	4.6e-86	312.4	100	174	174	2	Match,Match	5.20666	2.17097	-22.9534	-	-	-	-1.3366	-0.279354	-24.8522	0.65715	0.994457	3.4e-20
Custom_314721_35	K04565	SOD1; superoxide dismutase, Cu-Zn family [EC:1.15.1.1]	1N26J,2VT83,4AEKN0864,COG2032,COG2032	sodC	Destroys radicals which are normally produced within the cells and which are toxic to biological systems	IPR001424	GO:0006801|GO:0046872	PF00080	Superoxide dismutase, copper/zinc binding domain	MAG-209	Unique	k141_2505149_76	2.2e-114	406.8	100	212	212	4	Match,Match,Match,Match	3.48699	-0.682478	2.45882	2.33e-77	0.000355	3.93e-39	-3.03972	-3.09591	-0.628528	3.37e-46	3.08e-45	0.00122606
Custom_314721_17	K07304	msrA; peptide-methionine (S)-S-oxide reductase [EC:1.8.4.11]	-	-	-	IPR002569	GO:0008113|GO:0055114	PF01625	Peptide methionine sulphoxide reductase MsrA	MAG-209	Unique	k141_2505149_94	9e-112	397.9	100	188	188	1	Match	2.95289	1.59878	-23.477	0.750731	1	4.43e-08	-3.5235	-0.814487	-25.3542	-	-	-
Custom_62948_5	K05555	actIV; cyclase [EC:4.-.-.-]	1MX4H,2VI82,4ABA10864,COG0491,COG0491	MA20_39390	PFAM beta-lactamase domain protein	IPR001279	-	PF00753	Metallo-beta-lactamase	MAG-209	Unique	k141_1286224_5	1.4e-189	657.1	100	321	321	1	Match	10.9402	0	0	5.53e-15	1	1	5.11665	0	0	0.305635	1	1
Custom_62948_18	K01999	livK; branched-chain amino acid transport system substrate-binding protein	1MXR4,2VHP9,4ACT40864,COG0683,COG0683	-	PFAM Extracellular ligand-binding receptor	IPR028081	-	PF13458	Leucine-binding protein domain	MAG-209	Unique	k141_1286224_18	6.3e-213	734.9	100	383	383	6	Match,Match,Match,Match,Match,Match	1.28509	-2.70141	0.874532	0.490292	0.140953	0.490133	-5.2292	-5.12249	-2.19511	0.00157432	0.00193957	0.223432
Custom_1188146_15	K01903	sucC; succinyl-CoA synthetase beta subunit [EC:6.2.1.5]	1MVCE,2VHBG,4AA820864,COG0045,COG0045	sucC	Succinyl-CoA synthetase functions in the citric acid cycle (TCA), coupling the hydrolysis of succinyl-CoA to the synthesis of either ATP or GTP and thus represents the only step of substrate-level phosphorylation in the TCA. The beta subunit provides nucleotide specificity of the enzyme and binds the substrate succinate, while the binding sites for coenzyme A and phosphate are found in the alpha …	IPR005811,IPR013650	-	PF00549,PF08442	ATP-citrate lyase/succinyl-CoA ligase;ATP-grasp fold, succinyl-CoA synthetase-type	MAG-209	Unique	k141_1286230_13	1.4e-220	760.4	100	386	386	6	Match,Match,Unassembled,Match,Match,Match	1.73109	-0.735028	0.278959	0.312399	0.477977	0.6516	-4.7772	-3.10861	-2.78564	0.0066461	0.0879106	0.13131
Custom_1188146_16	K01902	sucD; succinyl-CoA synthetase alpha subunit [EC:6.2.1.5]	38DG1,3BA6W08,3CRD6,3J5ND0674,482P6,48VMM,4J2AE,COG0074,KOG1255	-	ligase ADP GDP-forming subunit alpha	IPR005811,IPR003781	GO:0003824|GO:0048037	PF00549,PF02629	ATP-citrate lyase/succinyl-CoA ligase;CoA-binding	MAG-209	Unique	k141_1286230_14	1.6e-171	597	100	297	297	2	Match,Match	1.64696	-12.0822	-0.367223	0.526585	1.6e-08	1	-4.86448	-11.0336	-3.44096	0.00800752	2.14e-07	0.0656373
Custom_471435_6	-	-	1MYBP,2VR0Y,4ACMC0864,COG2885,COG2885	yiaD	Belongs to the ompA family	IPR039567,IPR006665	-	PF13488,PF00691	Glycine zipper domain;OmpA-like domain	MAG-209	Unique	k141_1286230_45	3.4e-98	353.2	100	219	219	4	Match,Match,Match,Match	5.48277	0.527885	-11.2477	0.00049	0.575752	6.5e-09	-1.01596	-1.86952	-13.091	0.640962	0.368327	1.25e-09
Custom_63698_15	K00927	PGK, pgk; phosphoglycerate kinase [EC:2.7.2.3]	-	-	-	IPR001576	GO:0004618|GO:0006096	PF00162	Phosphoglycerate kinase	MAG-209	Unique	k141_1286230_62	4.1e-226	778.9	100	408	408	1	Match	23.6008	0	28.0138	-	-	-	20.0458	0	27.8729	-	-	-
Custom_63698_17	-	-	1N35V,2C80Q,2VQEU,30ICB,4ADTT0864	-	-	IPR041215	-	PF17680	FlgO domain	MAG-209	Unique	k141_1286230_64	1.4e-102	367.5	100	199	199	1	Match	1.89937	1.01757	6.46615	-	-	-	-4.47522	-1.36228	3.41904	-	-	-
Custom_459179_55	K01993	ABC-2.TX; HlyD family secretion protein	1MUG6,2VH7G,4A9JR0864,COG0845,COG0845	-	secretion protein HlyD	IPR032317	-	PF16576	RND efflux pump, membrane fusion protein, barrel-sandwich domain	MAG-209	Unique	k141_1445141_55	2.9e-135	476.9	100	363	363	1	Unassembled	0.238518	-2.28778	2.92748	1	0.644926	1	-6.30385	-4.7105	-0.172268	0.0224821	0.0936448	1
Custom_1748192_21	K07231	K07231; putative iron-regulated protein	1MX5H,2VI9H,4ABEN0864,COG3487,COG3487	icmP	Imelysin	IPR018976	-	PF09375	Imelysin-like domain	MAG-209	Unique	k141_834296_15	3e-226	779.2	100	398	398	3	Unassembled,Unassembled,Match	3.481	0.685324	1.12154	0.00814724	0.719876	1	-3.00229	-1.68935	-1.93091	0.0393749	0.268811	0.200757
Custom_447125_4	K03981	dsbC; thiol:disulfide interchange protein DsbC [EC:5.3.4.1]	1RD39,2VIHV,4AASK0864,COG1651,COG1651	dsbC	Required for disulfide bond formation in some periplasmic proteins. Acts by transferring its disulfide bond to other proteins and is reduced in the process	IPR012336,IPR018950	-	PF13098,PF10411	Thioredoxin-like fold;Disulphide bond isomerase, DsbC/G, N-terminal	MAG-209	Unique	k141_834296_21	2.1e-136	480.3	100	238	238	3	Match,Match,Match	12.8166	0	0	3.72e-07	1	1	7.16494	0	0	0.140015	1	1
Custom_684711_36	K00602	purH; phosphoribosylaminoimidazolecarboxamide formyltransferase / IMP cyclohydrolase [EC:2.1.2.3 3.5.4.10]	1MUDQ,2VJPX,4AC6F0864,COG0138,COG0138	purH	Bifunctional purine biosynthesis protein PurH	IPR011607,IPR002695	-	PF02142,PF01808	Methylglyoxal synthase-like domain;Bifunctional purine biosynthesis protein PurH-like	MAG-209	Unique	k141_834296_51	8.9e-306	1043.9	100	532	532	4	Unassembled,Match,Match,Unassembled	-0.718202	-0.552776	-3.80012	0.999611	0.980373	1	-7.26818	-2.97055	-6.91966	0.00736914	0.311211	0.00999653
Custom_2386055_164	K07152	SCO1; protein SCO1	1RHJ8,2VR3M,4ADHT0864,COG1999,COG1999	hyaE	Electron transport protein SCO1 SenC	IPR003782	-	PF02630	Copper chaperone SCO1/SenC	MAG-209	Unique	k141_834296_119	5.4e-118	418.7	100	204	204	1	Match	-0.100139	-1.97046	-25.4799	-	-	-	-6.56965	-4.40014	-13.495	0.00112548	0.0293364	1.43e-09
Custom_2386055_103	K07263	pqqL; zinc protease [EC:3.4.24.-]	1MVST,2VHVB,4AABQ0864,COG0612,COG0612	MA20_05655	PFAM peptidase M16 domain protein	IPR011765,IPR007863	-	PF00675,PF05193	Peptidase M16, N-terminal;Peptidase M16, C-terminal	MAG-209	Unique	k141_834296_179	3.1e-281	962.2	100	492	492	2	Match,Match	2.97021	1.88008	-10.54	0.11013	0.470105	5.28e-07	-3.54312	-0.538683	-12.416	0.0678262	0.855361	7.12e-09
Custom_2386055_102	K07263	pqqL; zinc protease [EC:3.4.24.-]	1MU6R,2VH8D,4AAEI0864,COG0612,COG0612	MA20_05660	PFAM peptidase M16 domain protein	IPR007863	-	PF05193	Peptidase M16, C-terminal	MAG-209	Unique	k141_834296_180	6.5e-257	881.3	100	453	453	2	Match,Unassembled	2.55139	0.75146	1.46814	0.0859546	0.787286	1	-3.96526	-1.63274	-1.58945	0.00899246	0.31464	0.341067
Custom_2386055_98	K04065	osmY; hyperosmotically inducible periplasmic protein	1N0SU,2VUHT,4AF5X0864,COG2823,COG2823	-	SMART Transport-associated and nodulation region	IPR007055	-	PF04972	BON domain	MAG-209	Unique	k141_834296_184	1.5e-49	190.7	100	106	106	1	Match	6.2058	3.48867	2.97251	-	-	-	-0.294955	1.11033	-0.0948475	0.936048	0.675073	1
Custom_2386055_94	K07689	uvrY, gacA, varA; two-component system, NarL family, invasion response regulator UvrY	1MWGM,2VHQ0,4ACM60864,COG2197,COG2197	vsrD	response regulator, receiver	IPR001789,IPR000792	GO:0000160|GO:0006355	PF00072,PF00196	Signal transduction response regulator, receiver domain;Transcription regulator LuxR, C-terminal	MAG-209	Unique	k141_834296_188	2e-114	407.1	100	210	210	2	Match,Match	5.82958	-0.252187	7.43601	0.0244319	0.696421	0.00209489	-0.664307	-2.65908	4.3665	0.847596	0.357408	0.105641
Custom_2386055_91	K03797	E3.4.21.102, prc, ctpA; carboxyl-terminal processing protease [EC:3.4.21.102]	1MU39,2VJ86,4ABTM0864,COG0793,COG0793	ctpA	Belongs to the peptidase S41A family	IPR001478,IPR005151	GO:0005515|GO:0006508|GO:0008236	PF13180,PF03572	PDZ domain;Tail specific protease	MAG-209	Unique	k141_834296_191	1.8e-256	880.2	100	478	478	4	Unassembled,Match,MissMatch,Unassembled	2.1309	-13.0518	0.504213	7.88e-12	3.14e-26	0.090803	-4.40539	-12.0189	-2.59422	1.8e-33	6.39e-22	6.26e-14
Custom_2386055_72	K01826	hpaF, hpcD; 5-carboxymethyl-2-hydroxymuconate isomerase [EC:5.3.3.10]	1MZ5W,2VWAF,4AEUQ0864,COG3232,COG3232	-	5-carboxymethyl-2-hydroxymuconate isomerase	IPR004220	GO:0008704|GO:0019439	PF02962	5-carboxymethyl-2-hydroxymuconate isomerase	MAG-209	Unique	k141_834296_210	1.5e-64	240.4	100	119	119	2	Match,Match	1.54323	-3.44578	-13.0379	0.45309	0.0334164	4.38e-11	-4.95435	-5.87565	-14.9069	2.18e-06	2.73e-08	1.57e-21
Custom_457348_8	K05597	aspQ, ansB, ansA; glutamin-(asparagin-)ase [EC:3.5.1.38]	1MWIR,2VJI2,4ACXS0864,COG0252,COG0252	ansB	Belongs to the asparaginase 1 family	IPR040919,IPR027474	-	PF17763,PF00710	Asparaginase/glutaminase, C-terminal;L-asparaginase, N-terminal	MAG-209	Unique	k141_66329_8	5e-186	645.6	100	378	378	4	Match,Match,Match,Match	1.10656	-3.50303	-4.99686	-	-	-	-5.4171	-5.91026	-8.08308	0.00518891	0.00207444	1.58e-05
Custom_457348_45	-	-	1RGIS,2EDY7,2VQT2,30V4M,4AE7R0864	-	-	-	-	-	-	MAG-209	Unique	k141_66329_45	7.3e-82	299.3	100	235	235	2	Match,Match	2.51612	0.897034	4.12995	0.0663501	0.414673	0.00150441	-4.02729	-1.52729	1.01947	0.0107901	0.376517	0.610196
Custom_457348_61	K03046	rpoC; DNA-directed RNA polymerase subunit beta' [EC:2.7.7.6]	1MU3M,2VIF3,4AA8U0864,COG0086,COG0086	rpoC	DNA-dependent RNA polymerase catalyzes the transcription of DNA into RNA using the four ribonucleoside triphosphates as substrates	IPR007080,IPR007066,IPR007083,IPR000722,IPR007081	GO:0003677|GO:0003899|GO:0006351|GO:0003677|GO:0003899|GO:0006351|GO:0003677|GO:0003899|GO:0006351|GO:0003677|GO:0003899|GO:0006351|GO:0003677|GO:0003899|GO:0006351	PF04997,PF04983,PF05000,PF00623,PF04998	RNA polymerase Rpb1, domain 1;RNA polymerase Rpb1, domain 3;RNA polymerase Rpb1, domain 4;RNA polymerase, alpha subunit;RNA polymerase Rpb1, domain 5	MAG-209	Unique	k141_66329_61	0	2730.7	100	1409	1409	13	Match,Match,Unassembled,Unassembled,Match,Match,Match,Match,Match,Match,Match,Match,Match	0.926188	-1.17853	0.208047	2.45e-05	7.35e-08	0.291763	-5.60269	-3.58663	-2.8771	1.52e-117	6.12e-57	1.5e-39
Custom_457348_62	K03043	rpoB; DNA-directed RNA polymerase subunit beta [EC:2.7.7.6]	1MUC4,2VHF3,4AC3Z0864,COG0085,COG0085	rpoB	DNA-dependent RNA polymerase catalyzes the transcription of DNA into RNA using the four ribonucleoside triphosphates as substrates	IPR007645,IPR019462,IPR007642,IPR007644,IPR007120,IPR007641	GO:0003677|GO:0003899|GO:0006351|GO:0003899|GO:0006351|GO:0003677|GO:0003899|GO:0006351|GO:0003677|GO:0003899|GO:0006351|GO:0003677|GO:0003899|GO:0006351|GO:0003677|GO:0003899|GO:0006351	PF04565,PF10385,PF04561,PF04563,PF00562,PF04560	RNA polymerase Rpb2, domain 3;DNA-directed RNA polymerase, beta subunit, external 1 domain;RNA polymerase Rpb2, domain 2;RNA polymerase, beta subunit, protrusion;DNA-directed RNA polymerase, subunit 2, hybrid-binding domain;RNA polymerase Rpb2, domain 7	MAG-209	Unique	k141_66329_62	0	2680.6	100	1370	1370	11	Unassembled,Match,Match,Unassembled,Unassembled,Match,Match,Match,Match,Match,Match	1.69747	0.473317	-0.0359286	5.1e-11	0.110991	0.763868	-4.82704	-1.93279	-3.11725	1.31e-61	1.4e-11	1.36e-28
Custom_457348_64	K02864	RP-L10, MRPL10, rplJ; large subunit ribosomal protein L10	1RAN5,2VQ7A,4AADG0864,COG0244,COG0244	rplJ	Forms part of the ribosomal stalk, playing a central role in the interaction of the ribosome with GTP-bound translation factors	IPR001790	GO:0042254	PF00466	Ribosomal protein L10P	MAG-209	Multiple	k141_66329_64	2.5e-86	313.5	100	175	175	2	Match,Match	2.23987	-0.170877	-0.826617	0.00895234	0.638471	0.261512	-2.56188	-0.887453	-3.69968	0.00429707	0.367775	1.63e-05
Custom_457348_66	K02867	RP-L11, MRPL11, rplK; large subunit ribosomal protein L11	1RA2M,2VPZW,4ADI20864,COG0080,COG0080	rplK	Forms part of the ribosomal stalk which helps the ribosome interact with GTP-bound translation factors	IPR020784,IPR020783	-	PF03946,PF00298	Ribosomal protein L11, N-terminal;Ribosomal protein L11, C-terminal	MAG-209	Unique	k141_66329_66	2.8e-75	276.6	100	143	143	3	Unassembled,Match,Match	4.35883	3.0058	3.98673	0.00107758	0.030461	0.00166585	-2.1412	0.624046	0.923528	0.190077	0.765662	0.654052
Custom_457348_67	K02601	nusG; transcription termination/antitermination protein NusG	1MU14,2VKUA,4AB500864,COG0250,COG0250	nusG	Participates in transcription elongation, termination and antitermination	IPR006645,IPR005824	-	PF02357,PF00467	NusG, N-terminal;KOW	MAG-209	Unique	k141_66329_67	1.6e-110	394	100	194	194	4	Match,Match,Match,Match	5.12021	-23.0973	2.92256	0.0457231	2.77e-20	0.713044	-1.34667	-22.1689	-0.124624	0.660191	7.92e-16	1
Custom_1819224_5	K01999	livK; branched-chain amino acid transport system substrate-binding protein	1MVV2,2VJE6,4AB9N0864,COG0683,COG0683	-	PFAM Extracellular ligand-binding receptor	IPR028081	-	PF13458	Leucine-binding protein domain	MAG-209	Unique	k141_3582732_5	2.4e-228	786.2	100	391	391	3	Match,Unassembled,Unassembled	3.97774	2.17222	7.66679	-	-	-	-2.54439	-0.18803	4.61894	-	-	-
Custom_1819224_36	K09981	K09981; uncharacterized protein	1N6ZY,2VW4E,4AFQ70864,COG3809,COG3809	-	Transcription factor zinc-finger	IPR027392	-	PF13453	Transcription factor zinc-finger	MAG-209	Unique	k141_3582732_36	2.4e-52	199.5	100	95	95	1	Match	13.0331	0	0	1.48e-07	1	1	7.35216	0	0	0.12866	1	1
Custom_1819224_44	K02014	TC.FEV.OM; iron complex outermembrane recepter protein	1MVZD,2VIPA,4AD8Z0864,COG4774,COG4774	fcuA	Tonb-dependent siderophore receptor	IPR012910,IPR000531	-	PF07715,PF00593	TonB-dependent receptor, plug domain;TonB-dependent receptor-like, beta-barrel	MAG-209	Unique	k141_3582732_44	0	1435.2	100	717	717	2	Match,Match	23.2761	0	0	-	-	-	3.91003	0	0	0.450343	1	1
Custom_2047645_4	K00019	E1.1.1.30, bdh; 3-hydroxybutyrate dehydrogenase [EC:1.1.1.30]	1MU5Y,2VH6T,4ABNG0864,COG1028,COG1028	-	Belongs to the short-chain dehydrogenases reductases (SDR) family	IPR002347	-	PF00106	Short-chain dehydrogenase/reductase SDR	MAG-209	Unique	k141_534194_4	2.6e-135	476.9	100	264	264	7	Match,Match,Match,Match,Match,Match,Match	2.87413	-2.25918	1.23011	9.83e-08	2.66e-05	0.0201707	-3.65674	-4.6906	-1.86501	1.37e-10	9.24e-16	0.00118132
Custom_2047645_6	K07659	ompR; two-component system, OmpR family, phosphate regulon response regulator OmpR	1MY3D,2VI6B,4A9UZ0864,COG0745,COG0745	-	Two component transcriptional regulator, winged helix family	IPR001789,IPR001867	GO:0000160|GO:0000160|GO:0003677|GO:0006355	PF00072,PF00486	Signal transduction response regulator, receiver domain;OmpR/PhoB-type DNA-binding domain	MAG-209	Unique	k141_534194_6	2.2e-134	473.4	96.7	235	243	5	Unassembled,Match,Match,Unassembled,Unassembled	1.76483	-0.619115	1.91728	-	-	-	-4.75766	-3.02687	-1.16802	-	-	-
Custom_1757149_30	K02897	RP-L25, rplY; large subunit ribosomal protein L25	1RDH0,2VQNU,4ABGU0864,COG1825,COG1825	ctc	This is one of the proteins that binds to the 5S RNA in the ribosome where it forms part of the central protuberance	IPR020057,IPR029751	-	PF14693,PF01386	Ribosomal protein L25, beta domain;Ribosomal protein L25	MAG-209	Unique	k141_4351329_45	1.1e-107	384.4	99	207	209	6	Match,Match,Match,Unassembled,Unassembled,Match	2.98636	-0.514481	3.23587	8.28e-21	0.1027	1.95e-24	-3.53269	-2.91606	0.152805	1.54e-22	3.79e-16	0.793631
Custom_1757149_31	K00948	PRPS, prsA; ribose-phosphate pyrophosphokinase [EC:2.7.6.1]	1MW21,2VHU0,4ABG60864,COG0462,COG0462	prs	Involved in the biosynthesis of the central metabolite phospho-alpha-D-ribosyl-1-pyrophosphate (PRPP) via the transfer of pyrophosphoryl group from ATP to 1-hydroxyl of ribose-5-phosphate (Rib-5-P)	IPR005946,IPR029099	-	PF14572,PF13793	Ribose-phosphate pyrophosphokinase;Ribose-phosphate pyrophosphokinase, N-terminal domain	MAG-209	Unique	k141_4351329_46	4.3e-175	609	100	311	311	2	Match,Match	-0.166491	-4.39753	-3.94475	1	0.193734	1	-6.65834	-6.81014	-6.99571	0.0154358	0.0129495	0.00985333
Custom_1757149_34	-	-	1MYB8,2VI6C,4ABFF0864,COG0457,COG0457	-	SMART Tetratricopeptide domain protein	-	-	PF13432,PF14559	-	MAG-209	Unique	k141_4351329_49	0	1088.9	100	584	584	2	Match,Match	2.60148	3.34658	4.8582	-	-	-	-3.96146	0.887203	1.7199	-	-	-
Custom_506125_3	K01870	IARS, ileS; isoleucyl-tRNA synthetase [EC:6.1.1.5]	1MVBQ,2VIEJ,4A9NS0864,COG0060,COG0060	ileS	amino acids such as valine, to avoid such errors it has two additional distinct tRNA(Ile)-dependent editing activities. One activity is designated as 'pretransfer' editing and involves the hydrolysis of activated Val-AMP. The other activity is designated 'posttransfer' editing and involves deacylation of mischarged Val-tRNA(Ile)"	IPR010663,IPR002300,IPR013155	-	PF06827,PF00133,PF08264	Zinc finger, FPG/IleRS-type;Aminoacyl-tRNA synthetase, class Ia;Methionyl/Valyl/Leucyl/Isoleucyl-tRNA synthetase, anticodon-binding	MAG-209	Unique	k141_4351329_95	0	1963.3	100	951	951	2	Match,Match	2.17047	2.15356	2.51356	0.579766	0.579974	1	-4.43199	-0.305029	-0.623726	0.126586	0.991976	0.9562
Custom_2550380_45	K02902	RP-L28, MRPL28, rpmB; large subunit ribosomal protein L28	1KRUH069,1MZ57,2VU1B,COG0227,COG0227	rpmB	Ribosomal L28 family	IPR026569	GO:0003735	PF00830	Ribosomal protein L28/L24	MAG-209	Multiple	k141_4351329_120	4.2e-39	155.2	97.4	75	77	2	Match,Unassembled	1.28326	0.0972178	-2.29863	0.870154	1	1	-1.53794	1.24729	-6.82478	0.596167	0.695391	0.00879084
Custom_1420800_10	K03634	lolA; outer membrane lipoprotein carrier protein	1PXDV,2VNNH,4ABB50864,COG2834,COG2834	lolA	Participates in the translocation of lipoproteins from the inner membrane to the outer membrane. Only forms a complex with a lipoprotein if the residue after the N-terminal Cys is not an aspartate (The Asp acts as a targeting signal to indicate that the lipoprotein should stay in the inner membrane)	IPR004564	-	PF03548	Outer membrane lipoprotein carrier protein LolA-like	MAG-209	Unique	k141_4351329_123	9.8e-115	407.9	100	211	211	2	Match,Match	0.682272	-0.752616	1.6898	0.303602	0.210013	0.00916891	-5.841	-3.14899	-1.38458	4.38e-23	4.01e-09	0.0111136
Custom_2075461_36	K07220	K07220; uncharacterized protein	1R4SP,2VKF1,4AB1P0864,COG1392,COG1392	MA20_27875	phosphate transport regulator	IPR018445	-	PF01865	Putative phosphate transport regulator	MAG-209	Unique	k141_4351329_136	4.7e-119	422.5	100	215	215	1	Unassembled	11.4412	0	0	6.39e-06	1	1	5.88484	0	0	0.23208	1	1
Custom_2075461_32	K02959	RP-S16, MRPS16, rpsP; small subunit ribosomal protein S16	-	-	-	IPR000307	GO:0003735|GO:0005840|GO:0006412	PF00886	Ribosomal protein S16	MAG-209	Unique	k141_4351329_140	1.1e-42	167.5	100	84	84	2	Match,Match	2.45207	-3.51493	0.114726	-	-	-	-4.07128	-5.93319	-2.97157	-	-	-
Custom_2075461_25	K01724	PCBD, phhB; 4a-hydroxytetrahydrobiopterin dehydratase [EC:4.2.1.96]	-	-	-	IPR001533	GO:0006729|GO:0008124	PF01329	Pterin 4 alpha carbinolamine dehydratase	MAG-209	Unique	k141_4351329_147	3.6e-60	225.7	100	110	110	2	Match,Unassembled	1.39361	-12.0686	1.78842	0.000424	8.3e-22	2.02e-05	-5.16157	-11.0252	-1.29897	6.41e-29	3.39e-18	0.00185439
Custom_2075461_18	K00364	E1.7.1.7, guaC; GMP reductase [EC:1.7.1.7]	1MUJM,2VJMM,4AAG30864,COG0516,COG0516	guaC	Catalyzes the irreversible NADPH-dependent deamination of GMP to IMP. It functions in the conversion of nucleobase, nucleoside and nucleotide derivatives of G to A nucleotides, and in maintaining the intracellular balance of A and G nucleotides	IPR001093	GO:0003824|GO:0055114	PF00478	IMP dehydrogenase/GMP reductase	MAG-209	Unique	k141_4351329_154	8.6e-195	674.5	100	325	325	1	Match	-1.35406	-11.9138	2.12839	0.591467	4.73e-09	0.715422	-7.93185	-10.8704	-0.962848	2.64e-28	1.81e-18	0.00210853
Custom_2075461_10	K01061	E3.1.1.45; carboxymethylenebutenolidase [EC:3.1.1.45]	1MW7S,2VH0T,4ABRX0864,COG0412,COG0412	-	dienelactone hydrolase	IPR002925	GO:0016787	PF01738	Dienelactone hydrolase	MAG-209	Unique	k141_4351329_162	8.5e-173	601.3	100	298	298	1	Unassembled	12.0736	0	0	1.88e-06	1	1	6.39143	0	0	0.190369	1	1
Custom_2075461_6	K09022	ridA, tdcF, RIDA; 2-iminobutanoate/2-iminopropanoate deaminase [EC:3.5.99.10]	COG0251,KOG2317	-	endoribonuclease L-PSP	IPR006175	-	PF01042	YjgF/YER057c/UK114 family	MAG-209	Unique	k141_4351329_166	1.5e-83	303.9	100	156	156	1	Unassembled	5.36631	-22.4645	6.44157	0.0119857	1.1e-21	0.00133677	-1.19372	-21.6108	3.30484	0.686284	4.4e-16	0.224527
Custom_2075461_5	K21174	calE9; enediyne biosynthesis protein CalE9	1MXH1,2VPAB,4ABY40864,COG0520,COG0520	cefD	Aminotransferase class-V	IPR000192	-	PF00266	Aminotransferase class V domain	MAG-209	Unique	k141_4351329_167	2.2e-295	1009.2	100	495	495	9	Match,Match,Unassembled,Match,Match,Unassembled,Unassembled,Match,Match	3.07984	-0.812095	-0.704244	1.4e-11	0.104214	0.123964	-3.44359	-3.22373	-3.79381	2.57e-13	8.31e-12	2.24e-16
Custom_769325_140	-	-	1RHV2,2VTKW,4AERP0864,COG3241,COG3241	azu	Transfers electrons from cytochrome c551 to cytochrome oxidase	IPR000923	GO:0005507|GO:0009055	PF00127	Blue (type 1) copper domain	MAG-209	Unique	k141_1603926_64	1.5e-82	300.8	100	152	152	3	Match,Match,Match	16.8182	13.8619	0	1.33e-44	1.11e-30	0.750344	11.1481	12.3042	0	3.11e-20	2.18e-24	1
Custom_769325_89	K01872	AARS, alaS; alanyl-tRNA synthetase [EC:6.1.1.7]	1MU9A,2VH6Z,4AAP40864,COG0013,COG0013	alaS	Catalyzes the attachment of alanine to tRNA(Ala) in a two-step reaction alanine is first activated by ATP to form Ala- AMP and then transferred to the acceptor end of tRNA(Ala). Also edits incorrectly charged Ser-tRNA(Ala) and Gly-tRNA(Ala) via its editing domain	IPR003156,IPR012947,IPR018164	GO:0003676|GO:0004812|GO:0005524|GO:0043039|GO:0000166|GO:0004813|GO:0005524|GO:0006419	PF02272,PF07973,PF01411	DHHA1 domain;Threonyl/alanyl tRNA synthetase, SAD;Alanyl-tRNA synthetase, class IIc, N-terminal	MAG-209	Unique	k141_1603926_115	0	1714.9	100	874	874	3	Match,Unassembled,Unassembled	-2.68797	-2.67464	-17.1224	4.07e-82	3.25e-81	3.66e-46	-9.21207	-5.08147	-18.9904	2.64e-302	8.61e-204	2.74e-56
Custom_769325_83	K06955	-	-	-	-	-	-	PF13450,PF01593	-	MAG-209	Unique	k141_1603926_121	2.1e-216	746.5	100	375	375	2	Match,Match	2.04363	-24.6857	2.96838	0.791698	1.2e-16	1	-4.44242	-24.0041	-0.0980816	0.159141	4.32e-15	1
Custom_769325_74	-	-	1N4W2,2VV7P,4AF5E0864,COG2823,COG2823	-	SMART Transport-associated and nodulation region	IPR007055	-	PF04972	BON domain	MAG-209	Unique	k141_1603926_130	4.6e-47	183	100	156	156	5	Unassembled,Match,Unassembled,Unassembled,Unassembled	2.88301	0.0267503	-2.61896	1.12e-06	1	6.21e-06	-3.61809	-2.36024	-5.68194	1.86e-08	0.000327	2.67e-19
Custom_2051367_26	K16089	TC.FEV.OM2, cirA, cfrA, hmuR; outer membrane receptor for ferrienterochelin and colicins	-	-	-	IPR012910,IPR000531	-	PF07715,PF00593	TonB-dependent receptor, plug domain;TonB-dependent receptor-like, beta-barrel	MAG-209	Unique	k141_1604565_26	0	1477.6	100	726	726	3	Match,Match,Match	0.897747	-11.2072	0.830023	0.912921	1.73e-07	1	-5.64867	-10.1707	-2.26688	0.00374088	4.56e-06	0.28478
Custom_2051367_44	K01007	pps, ppsA; pyruvate, water dikinase [EC:2.7.9.2]	1MU0R,2VHQ3,4AA180864,COG0574,COG0574,COG1080,COG1080	ppsA	Catalyzes the phosphorylation of pyruvate to phosphoenolpyruvate	IPR000121,IPR002192,IPR008279	GO:0016310|GO:0016772|GO:0005524|GO:0016301|GO:0016310|GO:0016310|GO:0016772	PF02896,PF01326,PF00391	PEP-utilising enzyme, C-terminal;Pyruvate phosphate dikinase, PEP/pyruvate-binding;PEP-utilising enzyme, mobile domain	MAG-209	Unique	k141_1604565_44	0	1560	99.9	795	796	7	Match,Match,Unassembled,Match,Unassembled,Unassembled,Unassembled	-0.495741	-2.59562	1.17305	0.110246	1.39e-17	0.000101	-7.01975	-5.00603	-1.91239	3.81e-95	9.15e-52	9.53e-09
Custom_2051367_50	K16087	TC.FEV.OM3, tbpA, hemR, lbpA, hpuB, bhuR, hugA, hmbR; hemoglobin/transferrin/lactoferrin receptor protein	1MX42,2VMI9,4ACCB0864,COG1629,COG4771	phuR	Tonb-dependent hemoglobin transferrin lactoferrin family receptor	IPR012910,IPR000531	-	PF07715,PF00593	TonB-dependent receptor, plug domain;TonB-dependent receptor-like, beta-barrel	MAG-209	Unique	k141_1604565_50	0	1496.1	100	753	753	1	Match	1.40471	-1.95911	2.055	-	-	-	-5.11948	-4.39524	-1.0516	0.0200643	0.0474922	0.738557
Custom_2051367_52	K03386	PRDX2_4, ahpC; peroxiredoxin (alkyl hydroperoxide reductase subunit C) [EC:1.11.1.15]	1MWPY,2VI7T,4A9TG0864,COG0450,COG0450	ahpC	PFAM alkyl hydroperoxide reductase Thiol specific antioxidant Mal allergen	IPR000866,IPR019479	GO:0016209|GO:0016491|GO:0055114|GO:0051920|GO:0055114	PF00578,PF10417	Alkyl hydroperoxide reductase subunit C/ Thiol specific antioxidant;Peroxiredoxin, C-terminal	MAG-209	Unique	k141_1604565_52	2.1e-110	393.7	100	187	187	6	Unassembled,Match,Match,Match,Match,Match	5.70967	2.18589	-10.6934	0.000146	0.125643	1.45e-08	-0.84011	-0.250969	-12.5896	0.695149	0.970499	2.49e-09
Custom_2051367_53	K03594	bfr; bacterioferritin [EC:1.16.3.1]	-	-	-	IPR008331	GO:0006879|GO:0008199	PF00210	Ferritin/DPS protein domain	MAG-209	Unique	k141_1604565_53	9e-89	321.2	100	158	158	2	Match,Match	2.18375	-0.551755	6.19046	-	-	-	-4.34545	-2.96299	3.09663	0.000172	0.0117935	0.00755904
Custom_2051367_61	-	-	1RHMZ,2VQ5D,4ADG20864,COG0251,COG0251	tdcF2	endoribonuclease L-PSP	IPR013813	-	PF14588	Endoribonuclease L-PSP/chorismate mutase-like	MAG-209	Unique	k141_1604565_61	2.3e-83	303.5	100	152	152	1	Match	14.1228	0	0	5.89e-27	1	1	8.45304	0	0	0.0763751	1	1
Custom_2526841_2	K03841	FBP, fbp; fructose-1,6-bisphosphatase I [EC:3.1.3.11]	-	-	-	IPR033391	-	PF00316	Fructose-1-6-bisphosphatase class I, N-terminal	MAG-209	Unique	k141_3588252_56	5e-198	685.3	100	335	335	1	Match	11.7241	0	10.6033	3.14e-05	1	0.000563	6.00769	0	8.35621	0.0648384	1	0.00714257
Custom_1643833_37	K03769	ppiC; peptidyl-prolyl cis-trans isomerase C [EC:5.2.1.8]	1MZDK,2VJZP,4ABJQ0864,COG0760,COG0760	ppiC	PFAM PpiC-type peptidyl-prolyl cis-trans isomerase	-	-	PF13616	-	MAG-209	Unique	k141_3588252_93	1.6e-135	477.2	100	261	261	3	Match,Match,Unassembled	3.54235	-0.583207	1.25136	0.0096634	0.537909	0.286899	-2.99795	-2.99951	-1.85021	0.0627984	0.0621632	0.28254
Custom_1643833_40	K07305	msrB; peptide-methionine (R)-S-oxide reductase [EC:1.8.4.12]	1RGWC,2VSHQ,4AE0C0864,COG0229,COG0229	msrB	PFAM Methionine sulfoxide reductase B	IPR002579	GO:0033743|GO:0055114	PF01641	Peptide methionine sulphoxide reductase MrsB	MAG-209	Unique	k141_3588252_96	4.6e-83	302.4	100	137	137	5	Match,Match,Match,Match,Match	1.91134	1.0311	1.40442	0.21022	0.381181	0.248278	-4.63037	-1.40469	-1.70903	0.00407653	0.441299	0.346356
Custom_1643833_45	K20034	dmdB; 3-(methylthio)propionyl---CoA ligase [EC:6.2.1.44]	1MUMC,2VGZE,4A9R20864,COG0318,COG0318	alkK	PFAM AMP-dependent synthetase and ligase	IPR000873,IPR025110	-	PF00501,PF13193	AMP-dependent synthetase/ligase;AMP-binding enzyme, C-terminal domain	MAG-209	Unique	k141_3588252_101	0	1134.4	99.8	544	545	2	Match,Unassembled	0.189229	-12.1169	-12.5091	0.895623	6.01e-22	3.82e-23	-6.27962	-11.0642	-14.3692	6.63e-37	1.2e-18	1.13e-30
Custom_2177271_2	K01956	carA, CPA1; carbamoyl-phosphate synthase small subunit [EC:6.3.5.5]	1MUB9,2VH9Q,4ABQA0864,COG0505,COG0505	carA	Belongs to the CarA family	IPR017926,IPR002474	-	PF00117,PF00988	Glutamine amidotransferase;Carbamoyl-phosphate synthase small subunit, N-terminal domain	MAG-209	Unique	k141_2521237_38	1.6e-227	783.5	100	390	390	1	Unassembled	-1.44391	-1.14311	0.370209	0.70091	0.823654	1	-7.93383	-3.55024	-2.71734	1.02e-05	0.0554687	0.155453
Custom_2177271_9	K06142	hlpA, ompH; outer membrane protein	1RD8X,2VRZI,4AE7E0864,COG2825,COG2825	skp	Belongs to the skp family	IPR005632	GO:0051082	PF03938	Chaperone protein Skp	MAG-209	Unique	k141_2521237_45	8.5e-69	255	100	169	169	3	Unassembled,Unassembled,Unassembled	3.73556	-1.35864	1.65406	0.0165618	0.516855	0.220958	-2.76164	-3.74315	-1.39391	0.126742	0.0327335	0.498627
Custom_2177271_10	K07277	SAM50, TOB55, bamA; outer membrane protein insertion porin family	1MU0D,2VHTX,4AC0C0864,COG4775,COG4775	bamA	Part of the outer membrane protein assembly complex, which is involved in assembly and insertion of beta-barrel proteins into the outer membrane	IPR000184,IPR010827	GO:0019867|GO:0019867	PF01103,PF07244	Bacterial surface antigen (D15);POTRA domain, BamA/TamA-like	MAG-209	Unique	k141_2521237_46	0	1521.1	100	765	765	13	Unassembled,MissMatch,Match,Match,Match,Match,Match,Match,Unassembled,Match,Match,Match,Match	0.0951413	-1.82798	-0.0590116	0.80404	6.39e-08	0.684696	-6.42085	-4.23323	-3.14122	4.33e-69	2.65e-32	1.08e-18
Custom_2177271_16	K09903	pyrH; uridylate kinase [EC:2.7.4.22]	-	-	-	IPR001048	-	PF00696	Aspartate/glutamate/uridylate kinase	MAG-209	Unique	k141_2521237_52	1e-120	427.9	100	240	240	2	Unassembled,Match	-0.65264	-0.183304	1.21497	1	1	1	-7.13073	-2.58508	-1.87453	9.58e-05	0.183212	0.365961
WP_013801447.1	K02357	tsf, TSFM; elongation factor Ts	1MUS2,2VHSG,4AA100864,COG0264,COG0264	tsf	Associates with the EF-Tu.GDP complex and induces the exchange of GDP to GTP. It remains bound to the aminoacyl-tRNA.EF- Tu.GTP complex up to the GTP hydrolysis stage on the ribosome	IPR014039	GO:0003746|GO:0006414	PF00889	Translation elongation factor EFTs/EF1B, dimerisation	MAG-209	Unique	k141_2521237_53	2.4e-153	537	99.3	296	298	6	Match,Match,Match,Unassembled,Match,Match	1.15893	-3.02782	-1.5523	0.00233846	8.84e-16	3.09e-05	-5.36105	-5.4315	-4.63256	1.72e-41	4.78e-42	1.71e-32
Custom_427275_2	K02967	RP-S2, MRPS2, rpsB; small subunit ribosomal protein S2	1MU33,2VI8V,4AATW0864,COG0052,COG0052	rpsB	Belongs to the universal ribosomal protein uS2 family	IPR001865	GO:0003735|GO:0005840|GO:0006412	PF00318	Ribosomal protein S2	MAG-209	Unique	k141_2521237_54	9e-138	485	100	250	250	6	Unassembled,Match,Match,Match,Unassembled,Unassembled	2.77434	0.681931	-0.0171386	2.05e-37	0.00319627	0.71687	-3.75466	-1.72978	-3.10764	2.2e-51	2.39e-12	7.78e-38
Custom_427275_5	K12573	rnr, vacB; ribonuclease R [EC:3.1.13.1]	1MUS6,2VHBJ,4AACP0864,COG0557,COG0557	rnr	3'-5' exoribonuclease that releases 5'-nucleoside monophosphates and is involved in maturation of structured RNAs	IPR001900,IPR003029,IPR013223,IPR040476	-	PF00773,PF00575,PF08206,PF17876	Ribonuclease II/R;S1 domain;Ribonuclease B, N-terminal OB domain;RNase II/RNase R, cold shock domain	MAG-209	Unique	k141_2521237_57	0	1582.4	100	860	860	1	Unassembled	-1.09339	-11.2104	-11.6026	0.0579667	8.53e-18	1.08e-18	-7.55802	-10.17	-13.4751	1.07e-16	1.31e-14	8.67e-25
Custom_427275_6	-	-	1QXJ4,2DBMY,2VN17,2ZA0V,4AAH70864	-	Domain of Unknown Function (DUF349)	IPR007139	-	PF03993	Protein of unknown function DUF349	MAG-209	Unique	k141_74804_1	0	1383.2	100	875	875	6	Match,Match,Match,MissMatch,Unassembled,Match	0.501475	-1.51681	2.50458	0.314853	0.000361	1.13e-09	-6.02492	-3.92185	-0.582381	4.47e-40	3.07e-19	0.24029
Custom_427275_24	-	-	-	-	-	-	-	-	-	MAG-209	Unique	k141_74804_19	1.6e-108	387.1	100	194	194	1	Match	-0.699321	-23.613	2.85094	1	1.06e-08	1	-6.92589	-21.8548	-0.205504	-	-	-
Custom_562415_43	K04063	osmC, ohr; lipoyl-dependent peroxidase	-	-	-	IPR003718	-	PF02566	OsmC/Ohr family	MAG-209	Unique	k141_2978177_22	7.2e-74	271.6	100	138	138	1	Match	2.01811	-11.953	-12.3452	1.03e-05	1.36e-20	1.21e-21	-4.49149	-10.9145	-14.2195	8.24e-18	4.07e-17	2.99e-28
Custom_1850424_9	-	-	1N6CD,2B7M6,2VV8X,33JXJ,4AFFJ0864	-	Protein of unknown function (DUF2501)	IPR019637	-	PF10696	Protein of unknown function DUF2501	MAG-209	Unique	k141_2978177_72	2.8e-53	203.4	100	162	162	1	Unassembled	0.233148	-3.46558	-0.102208	1	0.166505	1	-6.38043	-5.82775	-3.20293	4.21e-07	3.24e-06	0.00970218
Custom_1850424_10	K02035	ABC.PE.S; peptide/nickel transport system substrate-binding protein	1MUZH,2VHCV,4ABBW0864,COG0747,COG0747	-	PFAM extracellular solute-binding protein, family 5	IPR000914	-	PF00496	Solute-binding protein family 5 domain	MAG-209	Unique	k141_2978177_73	9.8e-305	1040.4	100	530	530	1	Match	0.511805	-12.3083	0.187183	0.985278	1.39e-08	1	-6.00735	-11.2619	-2.88544	0.00136754	2.17e-07	0.145522
Custom_1850424_14	-	-	-	-	-	IPR025411	-	PF13590	Domain of unknown function DUF4136	MAG-209	Unique	k141_2978177_77	1.5e-108	387.5	100	231	231	2	Match,Match	3.30764	-1.56628	-24.762	-	-	-	-3.2353	-3.97834	-12.7344	0.322002	0.221316	6.05e-05
Custom_1850424_25	K00799	GST, gst; glutathione S-transferase [EC:2.5.1.18]	2S6XX,39M2F,3C1N308,3DHM9,COG0625	-	Glutathione S-transferase, N-terminal domain	IPR004045	GO:0005515	PF13417	Glutathione S-transferase, N-terminal	MAG-209	Unique	k141_2978177_88	6e-134	471.9	100	229	229	1	Unassembled	11.2905	0	0	4.17e-06	1	1	5.62955	0	0	0.255486	1	1
Custom_1850424_28	K08309	slt; soluble lytic murein transglycosylase [EC:4.2.2.-]	1MV3F,2VHPK,4A9QW0864,COG0741,COG0741	slt	PFAM Lytic transglycosylase catalytic	IPR008258	-	PF01464	Transglycosylase SLT domain 1	MAG-209	Unique	k141_2978177_91	0	1328.2	100	659	659	1	Unassembled	9.59113	0	0	1.52e-13	1	1	3.89055	0	0	0.452237	1	1
Custom_1850424_33	K01897	ACSL, fadD; long-chain acyl-CoA synthetase [EC:6.2.1.3]	-	-	-	IPR025110,IPR000873	-	PF13193,PF00501	AMP-binding enzyme, C-terminal domain;AMP-dependent synthetase/ligase	MAG-209	Unique	k141_2978177_96	0	1142.9	99.8	565	566	2	Unassembled,Match	0.481489	-0.832914	4.85577	-	-	-	-5.87638	-3.3582	1.71844	-	-	-
Custom_1726089_27	K01455	E3.5.1.49; formamidase [EC:3.5.1.49]	1MVRT,2VIHC,4ACGB0864,COG2421,COG2421	fmdA	acetamidase formamidase	IPR004304	GO:0016811	PF03069	Acetamidase/Formamidase	MAG-209	Unique	k141_1609529_26	4.6e-254	871.7	100	410	410	2	Match,Match	2.47492	2.10619	-1.06065	-	-	-	-4.04222	-0.308278	-4.15119	-	-	-
Custom_1726089_63	K00261	GLUD1_2, gdhA; glutamate dehydrogenase (NAD(P)+) [EC:1.4.1.3]	-	-	-	IPR006097,IPR006096	GO:0006520|GO:0016491|GO:0055114|GO:0006520|GO:0016491|GO:0055114	PF02812,PF00208	Glutamate/phenylalanine/leucine/valine dehydrogenase, dimerisation domain;Glutamate/phenylalanine/leucine/valine dehydrogenase, C-terminal	MAG-209	Unique	k141_1609529_61	8.4e-254	870.9	100	434	434	1	Match	1.35883	-0.0246336	-12.4838	0.628262	1	1.57e-08	-5.1189	-2.40686	-14.3227	0.00945408	0.252022	8.98e-11
Custom_1726089_67	-	-	1R994,28JJP,2VJ6F,2Z9CN	-	Evidence 4 Homologs of previously reported genes of	IPR019501	-	PF10460	Peptidase M30, hyicolysin	MAG-209	Unique	k141_1609529_65	5e-304	1038.1	100	548	548	1	Match	25.2664	20.7253	0	-	-	-	7.06325	6.64996	0	0.0908732	0.113609	1
WP_012202207.1	K00528	fpr; ferredoxin/flavodoxin---NADP+ reductase [EC:1.18.1.2 1.19.1.1]	-	-	-	IPR008333,IPR001433	-	PF00970,PF00175	Flavoprotein pyridine nucleotide cytochrome reductase-like, FAD-binding domain;Oxidoreductase FAD/NAD(P)-binding	MAG-209	Unique	k141_1609529_148	6.2e-150	525.4	99.6	256	257	3	Match,Match,Match	1.71382	-0.773584	1.25048	0.318278	0.506937	0.327826	-4.81627	-3.16529	-1.82773	0.00317254	0.0597989	0.316052
Custom_562415_70	K06182	rluF; 23S rRNA pseudouridine2604 synthase [EC:5.4.99.21]	1MXQE,2VI7P,4A9NX0864,COG1187,COG1187	rluF	Belongs to the pseudouridine synthase RsuA family	IPR002942,IPR006145	GO:0003723|GO:0001522|GO:0003723|GO:0009451|GO:0009982	PF01479,PF00849	RNA-binding S4 domain;Pseudouridine synthase, RsuA/RluA	MAG-209	Unique	k141_4057639_8	2e-156	547.7	100	290	290	1	Unassembled	10.8773	0	0	1.43e-15	1	1	5.303	0	0	0.285873	1	1
Custom_488159_17	K01999	livK; branched-chain amino acid transport system substrate-binding protein	1MV5T,2VI33,4A9NB0864,COG0683,COG0683	-	Amino acid amide ABC transporter substrate-binding protein, HAAT family	IPR028081	-	PF13458	Leucine-binding protein domain	MAG-209	Unique	k141_4057639_21	3.2e-261	895.6	100	438	438	9	Match,Match,Unassembled,Match,Match,Match,Match,Match,Match	-1.5653	-4.38159	-6.26278	0.000937	1.14e-21	6.6e-43	-8.09026	-6.79685	-9.35252	2.56e-60	1.21e-43	2.79e-82
Custom_488159_14	-	-	1MW18,2VHVS,4AC3Y0864,COG3181,COG3181	-	PFAM conserved	IPR005064	-	PF03401	Bordetella uptake gene	MAG-209	Unique	k141_4057639_24	6.7e-187	648.3	100	329	329	4	Match,Match,Match,Match	1.94497	1.31322	1.897	3.42e-26	1.62e-12	2.82e-25	-4.57115	-1.09313	-1.18464	9.12e-117	5.41e-09	1.37e-10
Custom_1790649_11	K08762	DBI, ACBP; diazepam-binding inhibitor (GABA receptor modulator, acyl-CoA-binding protein)	1MZPP,2VUK0,4AEX20864,COG4281,COG4281	dbi	PFAM acyl-coA-binding protein, ACBP	IPR000582	GO:0000062	PF00887	Acyl-CoA-binding protein, ACBP	MAG-209	Unique	k141_4057639_42	8.3e-43	167.9	100	84	84	1	Match	-1.34849	-26.8095	1.14699	0.796141	3e-22	1	-7.86894	-11.9653	-1.93651	1.75e-08	2.16e-11	0.192423
Custom_1275164_1	K02906	RP-L3, MRPL3, rplC; large subunit ribosomal protein L3	1MUST,2VJ3V,4AC2D0864,COG0087,COG0087	rplC	One of the primary rRNA binding proteins, it binds directly near the 3'-end of the 23S rRNA, where it nucleates assembly of the 50S subunit	IPR000597	GO:0003735|GO:0005840|GO:0006412	PF00297	Ribosomal protein L3	MAG-209	Unique	k141_3308507_3	2.1e-122	433.7	100	224	224	7	Match,Match,Match,Match,Unassembled,Unassembled,Match	2.19679	-1.36382	1.23253	6.57e-43	4.01e-17	1.17e-14	-4.3246	-3.76635	-1.84868	2.86e-175	6.28e-139	3.25e-41
WP_066541974.1	K02926	RP-L4, MRPL4, rplD; large subunit ribosomal protein L4	1MXPF,2VHS6,4A9NQ0864,COG0088,COG0088	rplD	One of the primary rRNA binding proteins, this protein initially binds near the 5'-end of the 23S rRNA. It is important during the early stages of 50S assembly. It makes multiple contacts with different domains of the 23S rRNA in the assembled 50S subunit and ribosome	IPR002136	GO:0003735|GO:0005840|GO:0006412	PF00573	Ribosomal protein L4/L1e	MAG-209	Unique	k141_3308507_4	1.4e-107	384.4	95.6	196	205	4	Unassembled,Unassembled,Match,Match	14.5006	0	0	3.6e-29	1	1	8.84765	0	0	0.0563205	1	1
Custom_1275164_3	K02892	RP-L23, MRPL23, rplW; large subunit ribosomal protein L23	1MZXX,2VU1C,4AEBV0864,COG0089,COG0089	rplW	One of the early assembly proteins it binds 23S rRNA. One of the proteins that surrounds the polypeptide exit tunnel on the outside of the ribosome. Forms the main docking site for trigger factor binding to the ribosome	IPR013025	GO:0003735|GO:0005840|GO:0006412	PF00276	Ribosomal protein L25/L23	MAG-209	Multiple	k141_3308507_5	3.5e-51	196.1	100	104	104	4	Match,Match,Match,Match	0.556816	-5.72851	-29.1738	-	-	-	-4.25092	-6.39876	-15.6629	0.0299926	0.000785	7.02e-13
Custom_1275164_4	K02886	RP-L2, MRPL2, rplB; large subunit ribosomal protein L2	1MVTD,2VHSD,4AA4R0864,COG0090,COG0090	rplB	One of the primary rRNA binding proteins. Required for association of the 30S and 50S subunits to form the 70S ribosome, for tRNA binding and peptide bond formation. It has been suggested to have peptidyltransferase activity	IPR022666,IPR022669	GO:0003735|GO:0005840|GO:0006412|GO:0003735|GO:0005840|GO:0006412	PF00181,PF03947	Ribosomal Proteins L2, RNA binding domain;Ribosomal protein L2, C-terminal	MAG-209	Unique	k141_3308507_6	7.8e-159	555.1	100	274	274	4	Match,Unassembled,Match,Match	2.6594	-2.56037	0.788773	0.0541171	0.0664934	0.501098	-3.85276	-4.94769	-2.29205	0.000448	5.05e-06	0.0433316
Custom_241758_5	K02965	RP-S19, rpsS; small subunit ribosomal protein S19	1RGYX,2VSGE,4AEBX0864,COG0185,COG0185	rpsS	Protein S19 forms a complex with S13 that binds strongly to the 16S ribosomal RNA	IPR002222	GO:0003735|GO:0005840|GO:0006412	PF00203	Ribosomal protein S19/S15	MAG-209	Unique	k141_3308507_7	5.9e-48	184.9	96.7	88	91	3	Match,Match,Match	0.0828313	-0.909043	0.131459	1	1	1	-6.34522	-3.27396	-2.92421	0.166211	0.510186	0.593833
Custom_1275164_7	K02982	RP-S3, rpsC; small subunit ribosomal protein S3	1MUAI,2VHQN,4A9J70864,COG0092,COG0092	rpsC	Binds the lower part of the 30S subunit head. Binds mRNA in the 70S ribosome, positioning it for translation	IPR001351,IPR004044	GO:0003735|GO:0006412|GO:0003723	PF00189,PF07650	Ribosomal protein S3, C-terminal;K Homology domain, type 2	MAG-209	Unique	k141_3308507_9	3.1e-137	483.4	100	290	290	10	Match,Unassembled,Unassembled,Match,Match,Match,Unassembled,Match,Unassembled,Unassembled	2.17231	-1.43979	0.58279	1.9e-60	6.32e-27	1.28e-05	-4.35303	-3.84593	-2.50291	5.02e-187	3.22e-150	8.72e-74
Custom_407550_39	K02878	RP-L16, MRPL16, rplP; large subunit ribosomal protein L16	1RA0Z,2VQ0A,4ADF80864,COG0197,COG0197	rplP	Binds 23S rRNA and is also seen to make contacts with the A and possibly P site tRNAs	IPR016180	GO:0003735|GO:0005840|GO:0006412	PF00252	Ribosomal protein L10e/L16	MAG-209	Multiple	k141_3308507_10	6.7e-72	265	95.6	131	137	2	Match,Match	2.96917	-1.93902	-26.1513	-	-	-	-0.916847	-1.73542	-25.5167	0.818364	0.649852	6.88e-16
Custom_1275164_9	K02904	RP-L29, rpmC; large subunit ribosomal protein L29	COG0255,COG0255	rpmC	Belongs to the universal ribosomal protein uL29 family	IPR001854	GO:0003735|GO:0005840|GO:0006412	PF00831	Ribosomal protein L29/L35	MAG-209	Unique	k141_3308507_11	9.7e-29	120.6	100	65	65	1	Match	15.1362	0	0	5.44e-32	0.741258	0.719926	9.46127	0	0	0.0320643	1	1
Custom_1275164_10	K02961	RP-S17, MRPS17, rpsQ; small subunit ribosomal protein S17	1MZIK,2VU2G,4AEXY0864,COG0186,COG0186	rpsQ	One of the primary rRNA binding proteins, it binds specifically to the 5'-end of 16S ribosomal RNA	IPR000266	GO:0003735|GO:0005840|GO:0006412	PF00366	Ribosomal protein S17/S11	MAG-209	Unique	k141_3308507_12	5e-44	171.8	100	89	89	2	Match,Unassembled	1.81049	-3.06431	2.53186	0.150839	0.00784865	0.0260382	-4.68932	-5.45676	-0.548433	5.01e-11	1.1e-13	0.536661
Custom_1275164_11	K03386	PRDX2_4, ahpC; peroxiredoxin (alkyl hydroperoxide reductase subunit C) [EC:1.11.1.15]	1MU0H,2VQDH,4ABE40864,COG0678,COG0678	MA20_20905	Redoxin domain protein	IPR013740	GO:0016491	PF08534	Redoxin	MAG-209	Unique	k141_3308507_13	3.5e-93	336.3	100	168	168	2	Match,Match	14.9639	11.9805	0	8.52e-35	4.89e-23	0.71687	9.29464	10.4249	0	5.46e-14	2.22e-17	1
Custom_1275164_14	-	-	1N1E5,2VSGD,4AEJ20864,COG3909,COG3909	cycP	PFAM cytochrome c	IPR002321	GO:0005506|GO:0009055|GO:0020037	PF01322	Cytochrome c, class II	MAG-209	Unique	k141_3308507_16	1.7e-76	280.4	100	148	148	1	Match	0.576861	-2.42304	1.51546	-	-	-	-5.992	-4.85421	-1.51993	-	-	-
Custom_1275164_24	K09158	K09158; uncharacterized protein	1RGV5,2VTY5,4AEUT0864,COG2921,COG2921	ybeD	Belongs to the UPF0250 family	IPR007454	-	PF04359	Uncharacterised protein family UPF0250	MAG-209	Unique	k141_3308507_26	8.5e-43	167.9	100	105	105	1	Match	11.6706	0	0	2.84e-06	1	1	6.00803	0	0	0.220997	1	1
Custom_484213_3	K02110	ATPF0C, atpE; F-type H+-transporting ATPase subunit c	1N1NA,2VTY0,32S3K,4AEWM0864,COG0636	atpE	F(1)F(0) ATP synthase produces ATP from ADP in the presence of a proton or sodium gradient. F-type ATPases consist of two structural domains, F(1) containing the extramembraneous catalytic core and F(0) containing the membrane proton channel, linked together by a central stalk and a peripheral stalk. During catalysis, ATP synthesis in the catalytic domain of F(1) is coupled via a rotary mechanism…	IPR002379	GO:0015078|GO:0033177|GO:1902600	PF00137	V-ATPase proteolipid subunit C-like domain	MAG-209	Unique	k141_3308507_29	4.8e-35	142.1	100	79	79	1	Unassembled	0.107426	-14.1599	-14.5521	0.443562	3.75e-32	5.95e-34	-6.43297	-13.1137	-16.4187	1.01e-189	1.32e-27	1.33e-42
Custom_1275164_28	K02109	ATPF0B, atpF; F-type H+-transporting ATPase subunit b	1RHZ0,2VRMS,4ADHJ0864,COG0711,COG0711	atpF	Component of the F(0) channel, it forms part of the peripheral stalk, linking F(1) to F(0)"	IPR002146	GO:0015078|GO:0015986|GO:0045263	PF00430	ATP synthase, F0 complex, subunit b/b', bacterial/chloroplast	MAG-209	Unique	k141_3308507_30	2.1e-31	131	100	156	156	4	Unassembled,Match,Unassembled,Unassembled	4.49514	0.188368	-23.7231	0.211048	1	6.22e-13	-2.0198	-2.17114	-25.5189	-	-	-
Custom_1275164_30	K02111	ATPF1A, atpA; F-type H+/Na+-transporting ATPase subunit alpha [EC:7.1.2.2 7.2.2.1]	1MUG7,2VHQU,4AAYA0864,COG0056,COG0056	atpA	Produces ATP from ADP in the presence of a proton gradient across the membrane. The alpha chain is a regulatory subunit	IPR004100,IPR000793,IPR000194	GO:0046034|GO:1902600|GO:0015986|GO:0005524	PF02874,PF00306,PF00006	ATPase, F1/V1/A1 complex, alpha/beta subunit, N-terminal domain;ATP synthase, alpha subunit, C-terminal;ATPase, F1/V1/A1 complex, alpha/beta subunit, nucleotide-binding domain	MAG-209	Unique	k141_3308507_32	2.1e-288	986.1	100	517	517	10	Match,Match,Match,Match,Match,Match,Match,Match,Match,Match	0.970603	-1.3467	-0.608767	1.1e-08	1.51e-15	0.000299	-5.55006	-3.75528	-3.69445	1.31e-189	6.67e-96	2.91e-97
Custom_1275164_31	K02115	ATPF1G, atpG; F-type H+-transporting ATPase subunit gamma	1MU28,2VJBW,4AC1G0864,COG0224,COG0224	atpG	Produces ATP from ADP in the presence of a proton gradient across the membrane. The gamma chain is believed to be important in regulating ATPase activity and the flow of protons through the CF(0) complex	IPR000131	GO:0015986|GO:0045261|GO:0046933	PF00231	ATP synthase, F1 complex, gamma subunit	MAG-209	Unique	k141_3308507_33	7.2e-155	542	100	290	290	5	Match,Unassembled,Unassembled,Match,Match	2.75162	2.07658	5.4159	0.0422849	0.169427	1.99e-05	-3.77976	-0.33429	2.32417	0.0165364	0.910358	0.159134
Custom_1275164_32	K02112	ATPF1B, atpD; F-type H+/Na+-transporting ATPase subunit beta [EC:7.1.2.2 7.2.2.1]	1MUFU,2VHDZ,4AAUZ0864,COG0055,COG0055	atpD	Produces ATP from ADP in the presence of a proton gradient across the membrane. The catalytic sites are hosted primarily by the beta subunits	IPR004100,IPR000194	GO:0046034|GO:1902600|GO:0005524	PF02874,PF00006	ATPase, F1/V1/A1 complex, alpha/beta subunit, N-terminal domain;ATPase, F1/V1/A1 complex, alpha/beta subunit, nucleotide-binding domain	MAG-209	Unique	k141_3308507_34	7.1e-269	921.4	100	469	469	10	Unassembled,Match,Match,Match,Unassembled,Match,Match,Match,Match,Unassembled	2.61798	2.91642	1.68954	-	-	-	-3.87996	0.5317	-1.3709	1.17e-08	0.515265	0.059557
Custom_2310840_11	-	-	1P0YQ,2CKJR,2W3WI,34953,4AIBY0864	-	-	-	-	-	-	MAG-209	Unique	k141_3308507_36	2.4e-45	176.4	100	86	86	1	Unassembled	2.05575	-1.31269	2.04433	0.690567	1	1	-4.52969	-3.80208	-1.09286	0.166542	0.25538	0.853014
Custom_2310840_5	-	-	1MZBZ,2VMBB,4ADS80864,COG3245,COG3245	-	PFAM Cytochrome c, class I	IPR009056	GO:0009055|GO:0020037	PF13442	Cytochrome c-like domain	MAG-209	Unique	k141_3308507_42	3.1e-93	336.3	100	180	180	3	Match,Match,Match	4.12365	-2.52631	2.05262	-	-	-	-2.38035	-4.86041	-0.998736	0.284911	0.0230721	0.745284
Custom_2310840_3	K18138	acrB, mexB, adeJ, smeE, mtrD, cmeB; multidrug efflux pump	1MU48,2VHFI,4AAP60864,COG0841,COG0841	acrB	Transporter, hydrophobe amphiphile efflux-1 (HAE1) family	IPR001036	GO:0016020|GO:0022857|GO:0055085	PF00873	Acriflavin resistance protein	MAG-209	Unique	k141_3308507_44	0	1976.8	100	1051	1051	1	Match	-0.3826	-25.775	-2.78274	-	-	-	-6.93858	-10.8781	-5.864	-	-	-
Custom_2310840_2	K03585	acrA, mexA, adeI, smeD, mtrC, cmeA; membrane fusion protein, multidrug efflux system	1MU78,2VINC,4AAYK0864,COG0845,COG0845	acrA	Belongs to the membrane fusion protein (MFP) (TC 8.A.1) family	IPR032317,IPR006143	-	PF16576,PF00529	RND efflux pump, membrane fusion protein, barrel-sandwich domain;RND efflux pump, membrane fusion protein	MAG-209	Unique	k141_3308507_45	7.3e-218	751.5	100	406	406	3	Match,Match,Match	0.225428	-2.37268	2.11784	0.527553	1.23e-10	5.42e-09	-6.29725	-4.75693	-0.961667	6.34e-45	5.03e-34	0.00905224
Custom_2051367_69	K01714	dapA; 4-hydroxy-tetrahydrodipicolinate synthase [EC:4.3.3.7]	1MUCM,2VIQ4,4A9Y60864,COG0329,COG0329	dapA	Catalyzes the condensation of (S)-aspartate-beta- semialdehyde (S)-ASA and pyruvate to 4-hydroxy- tetrahydrodipicolinate (HTPA)	IPR002220	GO:0016829	PF00701	DapA-like	MAG-209	Unique	k141_1631768_5	3.3e-171	596.3	100	298	298	2	Unassembled,Match	12.1937	0	0	1.54e-06	1	1	6.47546	0	0	0.184696	1	1
Custom_2051367_70	K07287	bamC; outer membrane protein assembly factor BamC	1N670,2VHS5,4ABTG0864,COG3317,COG3317	bamC	Nlpbdapx family lipoprotein	IPR010653	-	PF06804	NlpB/DapX lipoprotein	MAG-209	Unique	k141_1631768_6	6.3e-210	724.9	100	370	370	5	Match,Unassembled,Match,Match,Unassembled	2.28473	-0.919367	3.25445	0.170335	0.731045	0.0234763	-4.22663	-3.30004	0.181105	0.0140927	0.0600045	1
Custom_2051367_75	-	-	1N18D,2VW33,4AJFF0864,COG3133,COG3133	pcp	Glycine zipper 2TM domain	IPR008816	GO:0019867	PF05433	Glycine zipper 2TM domain	MAG-209	Unique	k141_1631768_12	9.9e-50	191.8	100	190	190	1	Unassembled	1.49987	-2.27347	-1.6835	1	0.738427	1	-5.03661	-4.69626	-4.80794	0.265228	0.30721	0.305785
Custom_2051367_84	K01937	pyrG, CTPS; CTP synthase [EC:6.3.4.2]	1MUIT,2VHVA,4AAW30864,COG0504,COG0504	pyrG	Catalyzes the ATP-dependent amination of UTP to CTP with either L-glutamine or ammonia as the source of nitrogen. Regulates intracellular CTP levels through interactions with the four ribonucleotide triphosphates	IPR017926,IPR017456	-	PF00117,PF06418	Glutamine amidotransferase;CTP synthase, N-terminal	MAG-209	Unique	k141_1631768_21	0	1114.8	100	552	552	2	Match,Match	-0.878438	-24.0898	-24.7171	1	8.32e-08	8.29e-08	-7.61035	-9.24422	-12.5492	0.109933	0.0500317	0.00601408
Custom_2051367_94	-	-	1MVW1,2VKZY,4ABWD0864,COG3434,COG3434	yuxH	PFAM EAL domain protein	IPR013976,IPR001633	-	PF08668,PF00563	Metal-dependent hydrolase HDOD;EAL domain	MAG-209	Unique	k141_1631768_31	7.8e-244	837.8	100	429	429	1	Match	10.8927	0	13.164	1.04e-17	1	4.49e-25	5.11056	0	10.9306	0.000541	1	4.96e-17
Custom_2051367_97	-	-	1MU58,2VKQJ,4AAKR0864,COG3181,COG3181	-	Tripartite tricarboxylate transporter family receptor	IPR005064	-	PF03401	Bordetella uptake gene	MAG-209	Unique	k141_1631768_34	1.6e-179	624	100	320	320	5	Unassembled,Match,MissMatch,Unassembled,Match	6.76772	3.35319	-23.1597	-	-	-	0.28958	0.991333	-24.8099	0.955036	0.783734	6.69e-20
Custom_2051367_119	K00262	E1.4.1.4, gdhA; glutamate dehydrogenase (NADP+) [EC:1.4.1.4]	1MUMF,2VIZ7,4AC120864,COG0334,COG0334	gdhA	Belongs to the Glu Leu Phe Val dehydrogenases family	IPR006096,IPR006097	GO:0006520|GO:0016491|GO:0055114|GO:0006520|GO:0016491|GO:0055114	PF00208,PF02812	Glutamate/phenylalanine/leucine/valine dehydrogenase, C-terminal;Glutamate/phenylalanine/leucine/valine dehydrogenase, dimerisation domain	MAG-209	Unique	k141_1631768_56	9.8e-260	891	100	447	447	5	Match,Match,Match,Match,Unassembled	-1.03786	-1.92333	3.07263	0.0213826	1.03e-05	3.97e-13	-7.5369	-4.32897	-0.0100644	8.76e-133	8.49e-133	1
Custom_540216_15	K01999	livK; branched-chain amino acid transport system substrate-binding protein	1MUCB,2VHXC,4AB9R0864,COG0683,COG0683	-	Extracellular ligand-binding receptor	IPR028081	-	PF13458	Leucine-binding protein domain	MAG-209	Unique	k141_1631768_74	5.6e-228	785	100	398	398	8	Match,Match,Match,Match,Unassembled,Match,Match,Match	2.40893	-0.805487	-2.04314	3.34e-19	0.00505636	2.43e-14	-4.11359	-3.21384	-5.13552	3.72e-47	1.4e-29	5.88e-75
Custom_1965085_2	K00331	nuoB; NADH-quinone oxidoreductase subunit B [EC:7.1.1.2]	1MUI2,2VIWK,4ACEJ0864,COG0377,COG0377	nuoB	NDH-1 shuttles electrons from NADH, via FMN and iron- sulfur (Fe-S) centers, to quinones in the respiratory chain. The immediate electron acceptor for the enzyme in this species is believed to be ubiquinone. Couples the redox reaction to proton translocation (for every two electrons transferred, four hydrogen ions are translocated across the cytoplasmic membrane), and thus conserves the redox ene…	IPR006137	GO:0051536|GO:0055114	PF01058	NADH:ubiquinone oxidoreductase-like, 20kDa subunit	MAG-209	Multiple	k141_1631768_91	1.7e-90	327	97.5	154	158	3	Match,Unassembled,Match	0.338901	2.387	-14.5213	0.0687676	1.06e-39	2.15e-33	-2.51213	3.50216	-12.7161	5e-20	1.13e-58	1.51e-25
Custom_920059_24	K00962	pnp, PNPT1; polyribonucleotide nucleotidyltransferase [EC:2.7.7.8]	1MVB9,2VI1P,4AA4F0864,COG1185,COG1185	pnp	Involved in mRNA degradation. Catalyzes the phosphorolysis of single-stranded polyribonucleotides processively in the 3'- to 5'-direction	IPR003029,IPR001247,IPR004088,IPR015847,IPR015848	-	PF00575,PF01138,PF00013,PF03725,PF03726	S1 domain;Exoribonuclease, phosphorolytic domain 1;K Homology domain, type 1;Exoribonuclease, phosphorolytic domain 2;Polyribonucleotide nucleotidyltransferase, RNA-binding domain	MAG-209	Unique	k141_1631768_96	0	1368.6	100	713	713	13	Unassembled,Match,Unassembled,Match,Match,Match,Match,Match,Unassembled,Unassembled,Match,Match,Unassembled	1.6272	-1.24422	0.298572	0.000845	0.0175445	0.457186	-4.88937	-3.65076	-2.78111	4.35e-21	2.42e-12	1.06e-07
Custom_256864_9	K00029	E1.1.1.40, maeB; malate dehydrogenase (oxaloacetate-decarboxylating)(NADP+) [EC:1.1.1.40]	1MU0A,2VIYB,4AA5S0864,COG0280,COG0280,COG0281,COG0281	maeB	Phosphate acetyl butaryl transferase	IPR002505,IPR012301,IPR012302	GO:0016746|GO:0004471|GO:0055114|GO:0051287	PF01515,PF00390,PF03949	Phosphate acetyl/butaryl transferase;Malic enzyme, N-terminal domain;Malic enzyme, NAD-binding	MAG-209	Unique	k141_412603_9	0	1489.6	100	765	765	5	Match,Match,Match,Match,Match	2.21837	-11.5106	0.511466	0.330163	8.77e-08	1	-4.28666	-10.4557	-2.56442	0.0224821	1.19e-06	0.194412
Custom_256864_25	K00681	ggt; gamma-glutamyltranspeptidase / glutathione hydrolase [EC:2.3.2.2 3.4.19.13]	1MUV6,2VI60,4A9Q20864,COG0405,COG0405	ggt	gamma-glutamyltransferase	-	-	PF01019	-	MAG-209	Unique	k141_412603_25	0	1079.7	100	606	606	2	Match,Match	1.30699	-0.683443	2.3095	-	-	-	-5.25067	-3.14049	-0.828645	-	-	-
Custom_256864_28	-	-	1RAIB,2VKKQ,4ADD60864,COG2930,COG2930	-	Las17-binding protein actin regulator	IPR007461	-	PF04366	Ysc84 actin-binding domain	MAG-209	Unique	k141_412603_28	1.9e-101	363.6	100	194	194	4	Match,Match,Match,Unassembled	8.20086	4.44055	-23.3244	-	-	-	1.69184	2.05192	-24.9661	-	-	-
Custom_2505388_45	K02058	ABC.SS.S; simple sugar transport system substrate-binding protein	1MWTM,2VH5W,4ACEQ0864,COG1744,COG1744	med	PFAM Basic membrane lipoprotein	IPR003760	GO:0005886	PF02608	ABC transporter substrate-binding protein PnrA-like	MAG-209	Unique	k141_412603_42	1.2e-202	701	100	385	385	5	Match,Match,Match,Match,Match	7.76983	7.13213	7.35095	-	-	-	1.19939	4.67082	4.21448	-	-	-
Custom_2505388_61	K03746	hns; DNA-binding protein H-NS	1N7YA,2VW5J,4AFDI0864,COG2916,COG2916	-	histone family protein nucleoid-structuring protein H-NS	IPR001801	GO:0003677|GO:0006355	PF00816	Histone-like protein H-NS	MAG-209	Unique	k141_412603_58	1.9e-49	189.9	100	96	96	3	Unassembled,Match,Match	1.06921	-0.261053	-4.3479	1.9e-40	0.00182176	0	-5.45483	-2.67035	-7.43661	0	5.5e-185	0
Custom_2505388_88	K01933	purM; phosphoribosylformylglycinamidine cyclo-ligase [EC:6.3.3.1]	1MURG,2VHJT,4AA2M0864,COG0150,COG0150	purM	AIR synthase related protein domain protein	IPR016188,IPR010918	-	PF00586,PF02769	PurM-like, N-terminal domain;PurM-like, C-terminal domain	MAG-209	Unique	k141_412603_85	2.8e-199	689.5	100	350	350	2	Unassembled,Match	4.11824	1.72161	1.43188	-	-	-	-2.46925	-0.737813	-1.7065	-	-	-
Custom_1198340_9	K01999	livK; branched-chain amino acid transport system substrate-binding protein	1MWJ1,2VH55,4A9YH0864,COG0683,COG0683	-	Extracellular liganD-binding receptor	IPR028081	-	PF13458	Leucine-binding protein domain	MAG-209	Unique	k141_412603_96	8.4e-218	751.1	100	376	376	9	Unassembled,Match,Match,Match,Unassembled,Match,Match,Match,Match	1.83521	-0.842185	-3.05445	4.22e-08	0.0192514	1.22e-20	-4.68041	-3.24498	-6.13764	2.17e-44	1.59e-22	3.47e-78
Custom_1198340_21	K00252	GCDH, gcdH; glutaryl-CoA dehydrogenase [EC:1.3.8.6]	1MUK0,2VHDV,4AA6Z0864,COG1960,COG1960	gcdH	PFAM acyl-CoA dehydrogenase domain protein	IPR009075,IPR013786,IPR006091	GO:0016627|GO:0055114|GO:0016627|GO:0050660|GO:0055114|GO:0016627|GO:0055114	PF00441,PF02771,PF02770	Acyl-CoA dehydrogenase/oxidase C-terminal;Acyl-CoA dehydrogenase/oxidase, N-terminal;Acyl-CoA oxidase/dehydrogenase, central domain	MAG-209	Unique	k141_412603_108	5.5e-236	811.6	100	398	398	1	Match	0.655049	-24.0065	2.74543	-	-	-	-6.0164	-23.3775	-0.300576	-	-	-
Custom_1198340_25	-	-	1NJ2P,2C6PM,2VXXJ,33AW6,4AG250864	-	-	-	-	-	-	MAG-209	Unique	k141_412603_112	9.2e-36	144.1	100	73	73	1	Match	0.0333594	-0.755926	-1.0231	1	0.00205897	4.19e-05	-6.46528	-3.16936	-4.114	3.13e-86	5.83e-49	8.18e-96
Custom_1198340_26	K12339	cysM; S-sulfo-L-cysteine synthase (O-acetyl-L-serine-dependent) [EC:2.5.1.144]	1MUBE,2VH7B,4AC800864,COG0031,COG0031	cysM	Belongs to the cysteine synthase cystathionine beta- synthase family	IPR001926	-	PF00291	Pyridoxal-phosphate dependent enzyme	MAG-209	Unique	k141_412603_113	1.3e-176	614	100	307	307	2	Match,Match	0.396984	-2.70797	-0.774468	1	1	1	-6.15569	-5.07476	-3.83405	0.152474	0.246336	0.412955
Custom_1780251_3	-	-	1NH4X,2VXPE,4AFY20864,COG3212,COG3212	Z012_07375	Peptidase propeptide and YPEB domain	IPR025711	-	PF03413	PepSY domain	MAG-209	Unique	k141_1643266_3	1.2e-94	341.3	100	181	181	2	Match,Unassembled	3.24817	0.20361	2.59484	0.15178	1	1	-3.29581	-2.21468	-0.493221	0.10837	0.298586	0.93549
Custom_1780251_4	K06001	trpB; tryptophan synthase beta chain [EC:4.2.1.20]	39UW1,COG0133,KOG1395	-	Tryptophan synthase beta chain	IPR001926	-	PF00291	Pyridoxal-phosphate dependent enzyme	MAG-209	Unique	k141_1643266_4	8.1e-235	807.7	100	393	393	1	Match	-0.691613	-13.1843	-13.5765	0.00838249	4.57e-27	2.77e-28	-7.20108	-12.1378	-15.4429	3.78e-84	1.43e-23	1.95e-37
Custom_1780251_25	K06997	yggS, PROSC; PLP dependent protein	-	-	-	IPR001608	-	PF01168	Alanine racemase, N-terminal	MAG-209	Unique	k141_1643266_26	2.1e-157	550.1	100	283	283	2	Match,Unassembled	14.1335	13.2251	11.3067	1.39e-26	1.33e-23	1.1e-17	8.45599	11.6642	9.07203	5.7e-10	3.4e-18	1.62e-11
Custom_1780251_36	-	-	1N0XM,2VTRD,4AENN0864,COG0393,COG0393	ybjQ	Belongs to the UPF0145 family	IPR002765	-	PF01906	Uncharacterised protein family UPF0145	MAG-209	Unique	k141_1643266_37	2.2e-53	203.4	100	106	106	1	Match	-1.01188	-14.3195	1.94164	7.35e-05	1.26e-31	2.69e-15	-7.49075	-13.2753	-1.14848	5.68e-94	3.29e-27	5.15e-05
Custom_212981_5	K07323	mlaC; phospholipid transport system substrate-binding protein	1NKFA,2VR85,4ACMY0864,COG2854,COG2854	mlaC	toluene tolerance family protein	IPR008869	-	PF05494	Toluene tolerance Ttg2/phospholipid-binding protein MlaC	MAG-209	Unique	k141_4541781_22	6.6e-119	421.8	100	213	213	3	Unassembled,Match,Match	-0.730508	-0.470327	-0.495875	1.99e-05	0.00889529	0.0028394	-7.26118	-2.87066	-3.57654	2.58e-203	1.86e-57	3.75e-92
Custom_212981_6	K04754	mlaA, vacJ; phospholipid-binding lipoprotein MlaA	-	-	-	IPR007428	GO:0016020	PF04333	MlaA lipoprotein	MAG-209	Unique	k141_4541781_23	1.8e-153	537	100	267	267	1	Match	2.19163	-1.63639	4.3388	-	-	-	-4.38348	-4.11714	1.2	-	-	-
Custom_212981_12	K02030	ABC.PA.S; polar amino acid transport system substrate-binding protein	1R4IH,2WEHF,4AJNH0864,COG0834,COG0834	aatB	PFAM Extracellular solute-binding protein, family 3	IPR001638	-	PF00497	Solute-binding protein family 3/N-terminal domain of MltF	MAG-209	Unique	k141_4541781_29	8e-146	511.5	100	268	268	4	Match,Match,Match,Match	0.950248	-1.80208	-2.18207	0.863934	0.655243	1	-5.58258	-4.22711	-5.26854	0.00312137	0.0279205	0.00495033
Custom_1019746_6	K00626	E2.3.1.9, atoB; acetyl-CoA C-acetyltransferase [EC:2.3.1.9]	-	-	-	IPR020617,IPR020616	GO:0016747|GO:0016747	PF02803,PF00108	Thiolase, C-terminal;Thiolase, N-terminal	MAG-209	Unique	k141_4541781_53	2.9e-224	772.7	99.8	402	403	2	Unassembled,Match	-0.152735	-1.5359	-1.28571	0.413796	6.62e-17	2.14e-12	-6.67095	-3.93813	-4.37006	7.81e-130	2.37e-94	5.07e-145
Custom_1019746_14	K09941	K09941; uncharacterized protein	-	-	-	IPR009858	-	PF07209	Protein of unknown function DUF1415	MAG-209	Unique	k141_4541781_61	5.4e-118	418.7	100	205	205	2	Match,Unassembled	-1.37789	-0.857863	-11.8602	0.99841	1	0.00273446	-7.79131	-3.25951	-13.7021	0.0118312	0.316465	1.13e-05
Custom_1019746_31	-	-	1N2NB,2VQNZ,4AA3N0864,COG2863,COG2863	cyc	PFAM Cytochrome c, class I	IPR009056,IPR009056	GO:0009055|GO:0020037|GO:0009055|GO:0020037	PF13442,PF00034	Cytochrome c-like domain;Cytochrome c-like domain	MAG-209	Unique	k141_4541781_78	4.5e-91	329.3	100	216	216	3	Unassembled,Unassembled,Unassembled	0.454936	-1.66326	-3.30151	0.796541	0.323463	0.0671151	-6.06506	-4.07722	-6.41712	0.0017803	0.0410214	0.000781
Custom_35485_62	K00138	aldB; aldehyde dehydrogenase [EC:1.2.1.-]	1MU1V,2VHNV,4AB550864,COG1012,COG1012	aldA	belongs to the aldehyde dehydrogenase family	IPR015590	GO:0016491|GO:0055114	PF00171	Aldehyde dehydrogenase domain	MAG-209	Unique	k141_4541781_148	2.5e-294	1005.7	100	507	507	7	Unassembled,Match,Match,Match,Unassembled,Match,Match	-14.5125	1.02891	-14.6282	1.08e-33	7.4e-32	1.81e-34	-13.4335	-1.3787	-16.4956	3.37e-29	4.08e-74	2.42e-43
Custom_35485_77	K04078	groES, HSPE1; chaperonin GroES	1MZ2X,2VSKJ,4AECC0864,COG0234,COG0234	groS	Binds to Cpn60 in the presence of Mg-ATP and suppresses the ATPase activity of the latter	IPR020818	GO:0006457	PF00166	GroES chaperonin family	MAG-209	Unique	k141_4541781_163	5e-36	145.6	100	96	96	5	Unassembled,Unassembled,Unassembled,MissMatch,Match	4.21222	-0.725056	3.15763	0.0334837	0.856142	0.0847423	-2.30041	-3.14425	0.0757579	0.283622	0.1338	1
Custom_1101227_14	K04077	groEL, HSPD1; chaperonin GroEL	1MURR,2VIW1,4A9QT0864,COG0459,COG0459	groL	Prevents misfolding and promotes the refolding and proper assembly of unfolded polypeptides generated under stress conditions	IPR002423	GO:0005524	PF00118	Chaperonin Cpn60/TCP-1 family	MAG-209	Unique	k141_4541781_164	2.4e-284	973	99.8	531	532	18	Match,Match,Match,Match,Unassembled,Match,Match,Unassembled,Unassembled,Unassembled,Unassembled,Match,Match,Match,Match,Match,Match,Unassembled	1.64761	0.0220972	-1.25333	7.22e-14	1	9.95e-09	-4.87887	-2.3903	-4.34408	1.33e-84	2.23e-21	3.46e-68
Custom_2596476_44	K00616	E2.2.1.2, talA, talB; transaldolase [EC:2.2.1.2]	1MWQ8,2VHIN,4AA600864,COG0176,COG0176	tal	Transaldolase is important for the balance of metabolites in the pentose-phosphate pathway	IPR001585	GO:0005975	PF00923	Transaldolase/Fructose-6-phosphate aldolase	MAG-209	Unique	k141_4541781_178	1.1e-178	620.9	100	317	317	1	Match	11.3508	0	0	3.61e-06	1	1	5.76259	0	0	0.242813	1	1
Custom_2596476_39	-	-	1R910,2VNTZ,4AF2Z0864,COG3203,COG3203	-	PFAM porin Gram-negative type	IPR033900	GO:0015288|GO:0016020	PF13609	Porin domain, Gram-negative type	MAG-209	Unique	k141_4541781_183	4.1e-220	758.8	100	382	382	7	Match,Match,Match,Match,Match,Match,Match	2.6909	-1.39249	1.26027	2.07e-11	0.00094	0.00155598	-3.8268	-3.78699	-1.81873	2.16e-19	6.76e-19	2.22e-05
Custom_2596476_37	K06134	COQ7; 3-demethoxyubiquinol 3-hydroxylase [EC:1.14.99.60]	1RAA1,2VQRE,4ADF70864,COG2941,COG2941	coq7	Oxygenase that introduces the hydroxyl group at carbon five of 2-nonaprenyl-3-methyl-6-methoxy-1,4-benzoquinol resulting in the formation of 2-nonaprenyl-3-methyl-5-hydroxy-6-methoxy-1,4- benzoquinol	IPR011566	GO:0006744|GO:0055114	PF03232	Ubiquinone biosynthesis protein Coq7	MAG-209	Unique	k141_4541781_185	3.4e-104	372.9	100	205	205	1	Match	-2.89434	-5.67433	-2.23569	-	-	-	-9.4476	-8.07018	-5.32394	4e-13	1.74e-10	1.96e-05
Custom_718365_2	K03802	cphA; cyanophycin synthetase [EC:6.3.2.29 6.3.2.30]	1MVN2,2WGKZ,4AJVA0864,COG0189,COG0189	cphA	TIGRFAM cyanophycin synthetase	IPR005479	GO:0005524	PF02786	Carbamoyl-phosphate synthetase large subunit-like, ATP-binding domain	MAG-209	Unique	k141_4541781_211	0	1463.4	100	734	734	5	Unassembled,Match,Match,Match,Match	-2.06794	-2.72258	-1.55391	0.208343	0.113424	0.263537	-8.59704	-5.13635	-4.64155	5.7e-10	0.000264	0.00100553
Custom_718365_3	K03802	cphA; cyanophycin synthetase [EC:6.3.2.29 6.3.2.30]	1MVN2,2VJMQ,4AB6F0864,COG0189,COG0189,COG0769,COG0769	cphA	Mur ligase, middle domain protein	IPR005479,IPR004101,IPR013221	GO:0005524|GO:0005524|GO:0009058|GO:0016874|GO:0005524|GO:0009058	PF02786,PF02875,PF08245	Carbamoyl-phosphate synthetase large subunit-like, ATP-binding domain;Mur ligase, C-terminal;Mur ligase, central	MAG-209	Unique	k141_4541781_212	0	1693.3	100	859	859	9	Match,Match,Match,Match,Match,Match,Match,Match,Unassembled	0.0490852	-0.95673	0.373075	0.776754	0.126913	0.420411	-6.47359	-3.35539	-2.6992	6.14e-28	1.1e-08	4.77e-06
Custom_718365_16	K00135	gabD; succinate-semialdehyde dehydrogenase / glutarate-semialdehyde dehydrogenase [EC:1.2.1.16 1.2.1.79 1.2.1.20]	1MU1V,2VHGR,4ACJV0864,COG1012,COG1012	-	PFAM Aldehyde dehydrogenase	IPR015590	GO:0016491|GO:0055114	PF00171	Aldehyde dehydrogenase domain	MAG-209	Unique	k141_4541781_225	6.8e-273	934.5	100	480	480	2	Match,Match	2.45514	-0.322321	0.489781	0.152849	1	1	-4.07415	-2.72308	-2.59041	0.000362	0.0195125	0.0253102
Custom_1595129_13	K04564	SOD2; superoxide dismutase, Fe-Mn family [EC:1.15.1.1]	1MVW2,2VI2Y,4AAFF0864,COG0605,COG0605	sodB	Destroys radicals which are normally produced within the cells and which are toxic to biological systems	IPR019831,IPR019832	GO:0004784|GO:0006801|GO:0046872|GO:0055114|GO:0004784|GO:0006801|GO:0046872|GO:0055114	PF00081,PF02777	Manganese/iron superoxide dismutase, N-terminal;Manganese/iron superoxide dismutase, C-terminal	MAG-209	Unique	k141_2724401_13	1.8e-115	410.2	100	193	193	4	Match,Match,Match,Match	3.96172	3.24287	1.2501	-	-	-	-2.61676	0.806963	-1.83401	0.355177	0.839554	0.574238
Custom_1595129_20	K00939	adk, AK; adenylate kinase [EC:2.7.4.3]	1MXCZ,2VH1C,4AAQG0864,COG0563,COG0563	adk	Catalyzes the reversible transfer of the terminal phosphate group between ATP and AMP. Plays an important role in cellular energy homeostasis and in adenine nucleotide metabolism	-	-	PF00406,PF05191	-	MAG-209	Unique	k141_2724401_21	1.8e-121	430.6	100	218	218	2	Match,Match	-1.61087	-16.071	-16.4632	8.82e-25	1.03e-40	1.12e-42	-8.14282	-15.0242	-18.3292	2.79e-238	1.9e-35	3.35e-52
Custom_2456411_12	-	-	1QHMD,2VJZ0,4ABZZ0864,COG2866,COG2866	-	Peptidase M14, carboxypeptidase A	IPR000834	GO:0004181|GO:0006508|GO:0008270	PF00246	Peptidase M14, carboxypeptidase A	MAG-209	Unique	k141_734970_8	3.2e-293	1002.3	100	585	585	5	Match,Match,Match,Match,Match	1.29378	-0.163443	-25.3198	1	1	4.83e-13	-5.22003	-2.51876	-27.3417	0.13617	0.508062	2.81e-16
Custom_1574188_2	K06020	ettA; energy-dependent translational throttle protein EttA	1MU37,2VHES,4A9S70864,COG0488,COG0488	yjjK	ABC transporter	IPR003439,IPR032781	-	PF00005,PF12848	ABC transporter-like;ABC-transporter extension domain	MAG-209	Unique	k141_734970_10	3.7e-307	1048.5	100	553	553	3	Match,Unassembled,Unassembled	0.977458	-1.98669	0.438524	0.00504219	1.27e-09	1	-5.54848	-4.40906	-2.64621	9.48e-47	2.49e-38	3.15e-21
Custom_1574188_6	-	-	1N8CJ,2VVSU,4AFSA0864,COG5569,COG5569	-	Copper binding periplasmic protein CusF	IPR021647	-	PF11604	Copper binding periplasmic protein CusF	MAG-209	Unique	k141_734970_14	1.6e-64	240.4	100	127	127	1	Match	1.37329	-1.15764	-26.243	1	0.871124	4.48e-14	-5.17354	-3.57823	-28.2887	0.143594	0.330431	5.57e-17
Custom_1574188_7	-	-	-	-	-	IPR007332	-	PF04214	Protein of unknown function DUF411	MAG-209	Unique	k141_734970_15	7.9e-99	354.8	100	169	169	1	Match	0.335908	-11.6003	-11.9925	1	8.47e-05	6.38e-05	-6.10784	-10.5284	-13.8335	0.044987	0.00083	7.59e-06
Custom_1574188_8	-	-	1R91G,2VSDP,4AED80864,COG4454,COG4454	-	PFAM Blue (type 1) copper domain	IPR000923	GO:0005507|GO:0009055	PF00127	Blue (type 1) copper domain	MAG-209	Unique	k141_734970_16	3.1e-92	332.8	100	163	163	2	Match,Match	3.60274	-1.42385	-0.893665	-	-	-	-2.93709	-3.83132	-3.98235	0.362144	0.230987	0.214839
Custom_1574188_9	K22348	moxA; manganese oxidase [EC:1.16.3.3]	-	-	-	IPR011706,IPR011707	GO:0005507|GO:0016491|GO:0055114|GO:0005507	PF07731,PF07732	Multicopper oxidase, type 2;Multicopper oxidase, type 3	MAG-209	Unique	k141_734970_17	1.4e-266	913.7	99.1	456	460	3	Match,Match,Match	3.92122	1.29763	-23.2949	0.153733	1	4.88e-20	-2.52105	-1.11827	-25.1792	0.375592	0.746409	2.3e-20
Custom_301458_54	K15725	czcC, cusC, cnrC; outer membrane protein, heavy metal efflux system	1MWB0,2VIIW,4AAW20864,COG1538,COG1538	copB	Outer membrane efflux protein	IPR003423	GO:0015562|GO:0055085	PF02321	Outer membrane efflux protein	MAG-209	Unique	k141_734970_18	2.1e-261	896.3	100	482	482	9	Unassembled,Match,Unassembled,Match,Match,Unassembled,Unassembled,Match,Match	1.25421	-1.55825	3.97988	1.44e-17	4.12e-26	2.15e-166	-5.26861	-3.96532	0.896719	7.63e-188	1.25e-116	1.34e-07
Custom_301458_53	-	-	-	-	-	-	-	-	-	MAG-209	Unique	k141_734970_19	3.9e-52	199.1	100	119	119	1	Match	10.3789	0	0	0.0425476	1	1	4.88033	0	0	0.329656	1	1
Custom_301458_51	K01534	zntA; Zn2+/Cd2+-exporting ATPase [EC:7.2.2.12 7.2.2.21]	1MU08,2VHKE,4AAHB0864,COG2217,COG2217	cadA	heavy metal translocating P-type ATPase	-	-	PF00702,PF00122	-	MAG-209	Unique	k141_734970_21	0	1280.4	100	736	736	5	Unassembled,Match,Match,Match,Match	-0.735177	-5.6588	2.3563	9.53e-08	0	7.59e-69	-7.26449	-8.06489	-0.729565	3.52e-279	7.45e-225	9.69e-07
Custom_301458_45	K03285	TC.GBP; general bacterial porin, GBP family	1R8YD,2VNCH,4ABMG0864,COG3203,COG3203	-	PFAM porin Gram-negative type	IPR033900	GO:0015288|GO:0016020	PF13609	Porin domain, Gram-negative type	MAG-209	Unique	k141_734970_27	1.1e-195	677.6	100	342	342	1	Match	-1.50748	-3.64647	-4.13817	-	-	-	-8.0301	-6.0563	-7.20152	-	-	-
Custom_301458_31	-	-	-	-	-	-	-	-	-	MAG-209	Unique	k141_734970_41	0	1416.4	100	741	741	3	Match,Match,Unassembled	1.26683	-0.272663	-1.16023	0.0112029	0.465368	0.0130346	-5.24613	-2.66596	-4.23191	2.43e-25	9.83e-08	5.59e-18
Custom_301458_16	K00004	BDH, butB; (R,R)-butanediol dehydrogenase / meso-butanediol dehydrogenase / diacetyl reductase [EC:1.1.1.4 1.1.1.- 1.1.1.303]	1MW6Y,2VJB4,4ABV80864,COG1063,COG1063	bdhA	PFAM Alcohol dehydrogenase zinc-binding domain protein	IPR013154,IPR013149	GO:0055114|GO:0055114	PF08240,PF00107	Alcohol dehydrogenase, N-terminal;Alcohol dehydrogenase, C-terminal	MAG-209	Unique	k141_734970_55	1.4e-205	710.7	100	355	355	2	Match,Match	3.96296	1.32511	4.43578	-	-	-	-2.55856	-1.05767	1.34029	-	-	-
Custom_301458_11	K01584	adiA; arginine decarboxylase [EC:4.1.1.19]	1MWK4,2VIJQ,4AAMN0864,COG1982,COG1982	yaaO	PFAM Orn Lys Arg decarboxylase major region	IPR008286,IPR005308,IPR000310	GO:0003824|GO:0016831|GO:0003824	PF03711,PF03709,PF01276	Orn/Lys/Arg decarboxylase, C-terminal;Orn/Lys/Arg decarboxylase, N-terminal;Orn/Lys/Arg decarboxylase, major domain	MAG-209	Unique	k141_734970_60	0	1632.1	99.7	864	867	1	Match	10.6828	0	11.544	0.000304	1	0.000271	4.8791	0	9.30425	0.165067	1	0.00402329
Custom_301458_5	K04564	SOD2; superoxide dismutase, Fe-Mn family [EC:1.15.1.1]	1MV24,2VK7A,4ACJQ0864,COG0605,COG0605	sodA	Destroys radicals which are normally produced within the cells and which are toxic to biological systems	IPR019832,IPR019831	GO:0004784|GO:0006801|GO:0046872|GO:0055114|GO:0004784|GO:0006801|GO:0046872|GO:0055114	PF02777,PF00081	Manganese/iron superoxide dismutase, C-terminal;Manganese/iron superoxide dismutase, N-terminal	MAG-209	Multiple	k141_734970_66	8.8e-124	438	100	211	211	1	Unassembled	12.7685	0	0	4.26e-07	1	1	7.11116	0	0	0.142966	1	1
Custom_1678487_9	K05516	cbpA; curved DNA-binding protein	1MUZ4,2VHMU,4ABA80864,COG0484,COG0484	cbpA	PFAM heat shock protein DnaJ domain protein	IPR002939,IPR001623	-	PF01556,PF00226	Chaperone DnaJ, C-terminal;DnaJ domain	MAG-209	Unique	k141_734970_76	3.2e-189	656	100	331	331	1	Match	23.4346	0	0	-	-	-	4.33081	0	0	0.39494	1	1
Custom_1678487_14	K02600	nusA; transcription termination/antitermination protein NusA	1MWT7,2VH2X,4AA390864,COG0195,COG0195	nusA	Participates in both transcription termination and antitermination	-	-	PF08529,PF00575,PF13184,PF14520	-	MAG-209	Unique	k141_734970_81	1.4e-259	890.6	100	495	495	6	Match,Unassembled,Unassembled,Match,Unassembled,Match	0.0562192	-2.71257	2.71209	0.906557	8.18e-08	4.58e-08	-6.45401	-5.10831	-0.36122	1.61e-32	2.65e-21	0.623363
Custom_1678487_15	K02519	infB, MTIF2; translation initiation factor IF-2	1MV26,2VK2H,4ABQS0864,COG0532,COG0532	infB	One of the essential components for the initiation of protein synthesis. Protects formylmethionyl-tRNA from spontaneous hydrolysis and promotes its binding to the 30S ribosomal subunits. Also involved in the hydrolysis of GTP during the formation of the 70S ribosomal complex	IPR013575,IPR006847,IPR000795,IPR023115	-	PF08364,PF04760,PF00009,PF11987	Initiation factor 2 associated domain, bacterial;Translation initiation factor IF-2, N-terminal;Transcription factor, GTP-binding domain;Translation initiation factor IF- 2, domain 3	MAG-209	Unique	k141_734970_82	0	1425.2	100	953	953	5	Match,Unassembled,Match,Match,Match	1.6813	0.0579907	-0.613927	0.455311	0.731045	0.568053	-4.82115	-2.35109	-3.6902	0.0347667	0.338418	0.114628
Custom_1678487_18	K06207	typA, bipA; GTP-binding protein	1MV5Q,2VH2W,4ACC80864,COG1217,COG1217	typA	GTP-binding protein TypA	IPR000795,IPR000640	-	PF00009,PF00679	Transcription factor, GTP-binding domain;Elongation factor EFG, domain V-like	MAG-209	Unique	k141_734970_85	0	1235.7	100	617	617	8	Match,Match,Match,Match,Match,Unassembled,Unassembled,Match	1.23683	-1.05693	2.95672	3.23e-10	1.22e-07	7.24e-53	-5.27389	-3.46001	-0.121293	1.32e-118	5.64e-61	0.67823
Custom_1678487_28	-	-	1MZC6,2VU7D,4AEXB0864,COG4315,COG4315	MA20_31645	PFAM Secreted repeat of	IPR005297	-	PF03640	Lipoprotein repeat	MAG-209	Unique	k141_734970_95	1.3e-78	287.3	100	138	138	4	Match,Unassembled,Match,Match	1.32142	-1.10761	1.84616	7.89e-06	0.000194	1.43e-10	-5.19996	-3.51155	-1.23839	4.77e-59	8.51e-30	7.19e-05
Custom_1678487_33	K00088	IMPDH, guaB; IMP dehydrogenase [EC:1.1.1.205]	1MUJM,2VH9X,4AAZ40864,COG0516,COG0516,COG0517,COG0517	guaB	Catalyzes the conversion of inosine 5'-phosphate (IMP) to xanthosine 5'-phosphate (XMP), the first committed and rate- limiting step in the de novo synthesis of guanine nucleotides, and therefore plays an important role in the regulation of cell growth	IPR001093,IPR000644	-	PF00478,PF00571	IMP dehydrogenase/GMP reductase;CBS domain	MAG-209	Unique	k141_734970_100	1.7e-274	939.9	100	491	491	9	Match,Match,Match,Unassembled,Match,Match,Match,Match,Match	1.51446	-0.609052	1.72601	2.29e-11	0.00703365	1.11e-14	-5.01306	-3.02269	-1.36589	2.01e-67	3.36e-30	1.19e-07
Custom_1902176_52	-	-	1N0R6,2VUVS,COG3861,COG3861	-	PFAM PRC-barrel domain protein	IPR027275	-	PF05239	PRC-barrel domain	MAG-209	Unique	k141_891982_39	2.1e-70	260	100	135	135	1	Unassembled	14.2448	0	0	5.53e-29	1	1	8.57294	0	0	0.0706734	1	1
Custom_1938223_106	K06149	uspA; universal stress protein A	1MZ3K,2VSW6,4AEJJ0864,COG0589,COG0589	-	Universal stress protein	IPR006016	-	PF00582	UspA	MAG-209	Unique	k141_891982_74	5.2e-75	275.4	100	145	145	3	Match,Match,Match	4.21886	1.90518	-24.7842	-	-	-	-2.27335	-0.452463	-26.112	-	-	-
Custom_1938223_82	K01996	livF; branched-chain amino acid transport system ATP-binding protein	-	-	-	IPR003439	GO:0005524|GO:0016887	PF00005	ABC transporter-like	MAG-209	Unique	k141_891982_98	1.4e-130	460.7	100	236	236	1	Match	0.932724	-0.449865	0.261703	1	0.990843	1	-5.60076	-2.824	-2.79653	0.0119019	0.230987	0.242366
Custom_1938223_78	K01999	livK; branched-chain amino acid transport system substrate-binding protein	1MWJ1,2VHM7,4ABGM0864,COG0683,COG0683	braC_6	PFAM Extracellular ligand-binding receptor	IPR028081	-	PF13458	Leucine-binding protein domain	MAG-209	Unique	k141_891982_102	3.7e-212	732.6	100	373	373	7	Match,Match,Unassembled,Match,Unassembled,Match,Match	3.42264	0.187019	-1.41969	0.0199567	1	0.26648	-3.11178	-2.23289	-4.50352	0.0421752	0.157271	0.00222953
Custom_344954_2	K01596	E4.1.1.32, pckA, PCK; phosphoenolpyruvate carboxykinase (GTP) [EC:4.1.1.32]	-	-	-	IPR035077,IPR035078	GO:0004611|GO:0006094|GO:0004611|GO:0006094	PF00821,PF17297	Phosphoenolpyruvate carboxykinase, C-terminal P-loop domain;Phosphoenolpyruvate carboxykinase, GTP-utilising, N-terminal	MAG-209	Unique	k141_3795144_2	0	1307.7	100	621	621	2	Unassembled,Match	12.519	12.234	0	5.15e-21	6.44e-20	1	6.82829	10.6806	0	1.4e-06	3.53e-15	1
Custom_982476_23	-	-	1REPP,2VTSI,4AHRJ0864,COG5126,COG5126	-	EF hand	IPR002048	GO:0005509	PF13202	EF-hand domain	MAG-209	Unique	k141_3795144_48	2.3e-87	316.6	100	162	162	1	Unassembled	10.5312	0	10.8293	0.000239	1	0.000501	4.89064	0	8.59942	0.152727	1	0.00655221
Custom_982476_30	-	-	-	-	-	IPR008775	-	PF05721	Phytanoyl-CoA dioxygenase	MAG-209	Unique	k141_3795144_55	1.3e-167	583.9	100	274	274	1	Match	11.7086	10.9627	12.2026	4.65e-22	3.38e-19	1.77e-23	6.00556	9.40649	9.96856	4.41e-06	1.35e-14	1.85e-16
Custom_982476_31	K02051	ABC.SN.S; NitT/TauT family transport system substrate-binding protein	-	-	-	IPR015168	-	PF09084	SsuA/THI5-like	MAG-209	Unique	k141_3795144_56	8.3e-182	631.3	100	320	320	1	Match	12.856	0	10.0926	2.87e-06	1	0.00096	7.21259	0	7.85114	0.0201324	1	0.0100797
Custom_2073765_8	K00674	dapD; 2,3,4,5-tetrahydropyridine-2,6-dicarboxylate N-succinyltransferase [EC:2.3.1.117]	-	-	-	IPR001451,IPR023180	-	PF14602,PF14805	Hexapeptide repeat;Tetrahydrodipicolinate-N-succinyltransferase, chain A, domain 1	MAG-209	Unique	k141_1974444_8	1.3e-119	424.5	100	274	274	2	Match,Match	11.7456	0	0	6.71e-06	1	1	6.11182	0	0	0.21229	1	1
Custom_2073765_18	K00023	phbB; acetoacetyl-CoA reductase [EC:1.1.1.36]	1MUEV,2VH8R,4A9QD0864,COG1028,COG1028	-	Belongs to the short-chain dehydrogenases reductases (SDR) family	IPR002347	-	PF00106	Short-chain dehydrogenase/reductase SDR	MAG-209	Unique	k141_1974444_18	1.4e-141	497.3	100	245	245	7	Match,Match,Unassembled,Match,Unassembled,Match,Match	-1.74491	-2.02918	-6.0343	2.25e-19	9.27e-26	3.17e-218	-8.26636	-4.43612	-9.11798	2.14e-304	6.75e-93	0
Custom_1904742_61	K03530	hupB; DNA-binding protein HU-beta	1MZ5B,2VU4V,4AEG80864,COG0776,COG0776	hupB	Histone-like DNA-binding protein which is capable of wrapping DNA to stabilize it, and thus to prevent its denaturation under extreme environmental conditions	IPR000119	GO:0003677	PF00216	Histone-like DNA-binding protein	MAG-208	Multiple	k141_4125023_2	1.7e-41	163.7	96.7	87	90	4	Unassembled,Match,Match,Match	1.0951	-4.25672	-3.4375	0.000211	4.73e-50	1.32e-33	-3.71618	-4.97343	-6.33651	1.75e-38	2.9e-62	3.29e-111
Custom_803701_4	K00031	IDH1, IDH2, icd; isocitrate dehydrogenase [EC:1.1.1.42]	1MW3J,2VHVD,4ABW50864,COG0538,COG0538	icd	TIGRFAM isocitrate dehydrogenase, NADP-dependent	IPR024084	GO:0016616|GO:0055114	PF00180	Isopropylmalate dehydrogenase-like domain	MAG-208	Unique	k141_3670883_1	4.3e-241	828.9	97.4	408	419	2	Match,Unassembled	-0.861595	3.03779	0.336185	-	-	-	5.261	8.07839	-2.45558	-	-	-
Custom_1965085_2	K00331	nuoB; NADH-quinone oxidoreductase subunit B [EC:7.1.1.2]	1MUI2,2VIWK,4ACEJ0864,COG0377,COG0377	nuoB	NDH-1 shuttles electrons from NADH, via FMN and iron- sulfur (Fe-S) centers, to quinones in the respiratory chain. The immediate electron acceptor for the enzyme in this species is believed to be ubiquinone. Couples the redox reaction to proton translocation (for every two electrons transferred, four hydrogen ions are translocated across the cytoplasmic membrane), and thus conserves the redox ene…	IPR006137	GO:0051536|GO:0055114	PF01058	NADH:ubiquinone oxidoreductase-like, 20kDa subunit	MAG-208	Multiple	k141_3523989_3	1.8e-92	333.6	100	159	159	3	Match,Unassembled,Match	0.338901	2.387	-14.5213	0.0687676	1.06e-39	2.15e-33	-2.51213	3.50216	-12.7161	5e-20	1.13e-58	1.51e-25
WP_119966683.1	K01682	acnB; aconitate hydratase 2 / 2-methylisocitrate dehydratase [EC:4.2.1.3 4.2.1.99]	1MVCR,2VHT2,4A9NW0864,COG1049,COG1049	acnB	Belongs to the aconitase IPM isomerase family	IPR001030,IPR015933,IPR015929	-	PF00330,PF11791,PF06434	Aconitase/3-isopropylmalate dehydratase large subunit, alpha/beta/alpha domain;Aconitase B, HEAT-like domain;Aconitase B, swivel	MAG-208	Unique	k141_4470454_2	0	1657.5	95.5	824	863	6	Match,Match,Match,Match,Match,Unassembled	1.65854	-4.3017	-26.3974	-	-	-	7.7996	0.748827	-22.2004	-	-	-
Custom_482622_275	K02945	RP-S1, rpsA; small subunit ribosomal protein S1	1MVAV,2VI12,4AC0A0864,COG0539,COG0539,COG2183,COG2183	rpsA	thus facilitating recognition of the initiation point. It is needed to translate mRNA with a short Shine-Dalgarno (SD) purine-rich sequence	IPR003029	GO:0003676	PF00575	S1 domain	MAG-208	Multiple	k141_1421984_1	1.1e-124	441.4	97.4	225	231	14	Unassembled,Unassembled,Match,Match,Unassembled,Match,Unassembled,Match,Unassembled,Unassembled,Unassembled,Unassembled,Unassembled,Unassembled	5.04903	1.80456	4.18875	8.23e-28	0.000155	8.03e-20	0.234632	1.08449	1.28845	0.71869	0.0526374	0.0182352
Custom_322002_2	K02871	RP-L13, MRPL13, rplM; large subunit ribosomal protein L13	1RA11,2VQ07,4ADH40864,COG0102,COG0102	rplM	This protein is one of the early assembly proteins of the 50S ribosomal subunit, although it is not seen to bind rRNA by itself. It is important during the early stages of 50S assembly	IPR005822	GO:0003735|GO:0005840|GO:0006412	PF00572	Ribosomal protein L13	MAG-208	Multiple	k141_1733293_1	7.1e-79	288.5	97.9	139	142	1	Match	14.4715	0	0	1.5e-20	1	1	8.80758	0	0	0.0597947	1	1
Custom_1451586_2	K04088	hflK; modulator of FtsH protease HflK	1MUM2,2VIG2,4AA310864,COG0330,COG0330	hflK	HflC and HflK could encode or regulate a protease	IPR001107,IPR020980	-	PF01145,PF12221	Band 7 domain;Menbrane protein HflK, N-terminal	MAG-208	Unique	k141_3566043_3	3e-169	589.7	100	354	354	2	Unassembled,Match	-0.394313	-3.39607	-5.91983	-	-	-	5.75452	1.68014	-8.6973	-	-	-
Custom_1136758_3	K02992	RP-S7, MRPS7, rpsG; small subunit ribosomal protein S7	1MXC8,2VQ63,4AA7I0864,COG0049,COG0049	rpsG	One of the primary rRNA binding proteins, it binds directly to 16S rRNA where it nucleates assembly of the head domain of the 30S subunit. Is located at the subunit interface close to the decoding center, probably blocks exit of the E-site tRNA	IPR023798	-	PF00177	Ribosomal protein S7 domain	MAG-208	Unique	k141_2501895_2	1.1e-80	294.7	95.5	150	157	5	Unassembled,Unassembled,Match,Match,Match	3.42352	0.310539	0.37713	2.18e-21	0.570817	0.28822	9.57648	5.3619	-2.42055	1.08e-147	5.78e-47	1.8e-10
Custom_1883355_3	-	-	1RCWY,2VR2H,4ADMD0864,COG0048,COG0048	rpsL	Interacts with and stabilizes bases of the 16S rRNA that are involved in tRNA selection in the A site and with the mRNA backbone. Located at the interface of the 30S and 50S subunits, it traverses the body of the 30S subunit contacting proteins on the other side and probably holding the rRNA structure together. The combined cluster of proteins S8, S12 and S17 appears to hold together the shoulder…	IPR006032	GO:0003735|GO:0005840|GO:0006412	PF00164	Ribosomal protein S12/S23	MAG-208	Multiple	k141_2501895_3	1.8e-65	243.8	97.6	120	123	2	Match,Unassembled	-3.53505	-1.49427	0.245241	0.00714208	0.35301	1	2.522	4.9567	-2.22826	0.0441003	2.67e-05	0.0814
WP_119964226.1	K00134	GAPDH, gapA; glyceraldehyde 3-phosphate dehydrogenase [EC:1.2.1.12]	1MU93,2VHHG,4AAB90864,COG0057,COG0057	gapA	Belongs to the glyceraldehyde-3-phosphate dehydrogenase family	IPR020829,IPR020828	GO:0016620|GO:0055114|GO:0016620|GO:0055114	PF02800,PF00044	Glyceraldehyde 3-phosphate dehydrogenase, catalytic domain;Glyceraldehyde 3-phosphate dehydrogenase, NAD(P) binding domain	MAG-208	Unique	k141_518320_1	4.6e-190	659.1	98.5	327	332	4	Match,Unassembled,Unassembled,Match	13.353	0	0	1.04e-23	1	1	19.1646	0	0	2.43e-07	1	1
Custom_238726_19	K02948	RP-S11, MRPS11, rpsK; small subunit ribosomal protein S11	1RD0A,2VR8I,4ADN80864,COG0100,COG0100	rpsK	Located on the platform of the 30S subunit, it bridges several disparate RNA helices of the 16S rRNA. Forms part of the Shine-Dalgarno cleft in the 70S ribosome	IPR001971	GO:0003735|GO:0005840|GO:0006412	PF00411	Ribosomal protein S11	MAG-208	Multiple	k141_2957031_11	6.1e-70	258.5	97.8	131	134	3	Match,Match,Match	1.58431	-2.62753	-13.8832	0.373394	0.0893102	1.9e-12	-2.86623	-3.03655	-13.6757	0.0439215	0.0317746	1.32e-14
Custom_238726_6	K02874	RP-L14, MRPL14, rplN; large subunit ribosomal protein L14	37UWF090,3GIPC,COG0093,KOG0901	rpl14	Belongs to the universal ribosomal protein uL14 family	IPR000218	GO:0003735|GO:0005840|GO:0006412	PF00238	Ribosomal protein L14P	MAG-208	Multiple	k141_2957031_24	3.9e-60	226.1	95.1	116	122	4	Unassembled,Unassembled,Unassembled,Unassembled	3.64698	-2.21813	1.23514	-	-	-	0.352106	-1.47987	-3.70913	-	-	-
Custom_1278202_2	K15987	hppA; K(+)-stimulated pyrophosphate-energized sodium pump	1MUQ3,2KNHQ06350,2VI3K,COG3808,COG3808	hppA	Proton pump that utilizes the energy of pyrophosphate hydrolysis as the driving force for proton movement across the membrane. Generates a proton motive force	IPR004131	GO:0004427|GO:0009678|GO:0016020|GO:1902600	PF03030	Pyrophosphate-energised proton pump	MAG-208	Unique	k141_4193530_4	5.8e-105	375.6	95.5	213	223	5	Match,Unassembled,Unassembled,Unassembled,Unassembled	-28.8275	-0.976007	-2.5461	-	-	-	-24.9321	4.07903	-5.34332	-	-	-
Custom_57687_58	K03599	sspA, mglA; stringent starvation protein A	-	-	-	IPR004045,IPR004046	-	PF13417,PF00043	Glutathione S-transferase, N-terminal;Glutathione S-transferase, C-terminal	MAG-208	Multiple	k141_2070350_4	2e-111	397.1	95.6	194	203	4	Unassembled,Match,Unassembled,Match	1.42032	-1.69606	-1.11203	0.360947	0.202412	0.349544	-3.02493	-2.11302	-7.1479	0.000357	0.0144756	5.17e-18
Custom_1735945_4	K03569	mreB; rod shape-determining protein MreB and related proteins	1MUMW,2VIR9,4A9TF0864,COG1077,COG1077	mreB	TIGRFAM cell shape determining protein, MreB Mrl family	-	-	PF06723	-	MAG-208	Unique	k141_558622_19	8.4e-188	651.4	96.5	335	347	4	Match,Match,Match,Match	-0.602036	-3.3924	0.0606127	1	1	1	5.55042	1.65219	-2.73548	0.239199	0.789617	0.638166
Custom_1108607_13	K01637	E4.1.3.1, aceA; isocitrate lyase [EC:4.1.3.1]	1KJQD065,1MWIF,2VHWS,COG2224,COG2224	aceA	Isocitrate lyase	IPR006254	GO:0004451|GO:0019752	PF00463	Isocitrate lyase	MAG-208	Unique	k141_4529400_2	2.4e-250	859.8	96.8	421	435	10	Match,Unassembled,Match,Match,Match,Match,Match,Match,Match,Match	0.0466602	-25.7839	-2.90419	1	4.62e-14	1	6.21455	-23.3444	-5.67388	0.0924647	7.34e-11	0.129294
Custom_634769_6	K09747	K09747; uncharacterized protein	1RGZD,2VSJ2,4AE5T0864,COG0718,COG0718	ybaB	Binds to DNA and alters its conformation. May be involved in regulation of gene expression, nucleoid organization and DNA protection	IPR004401	-	PF02575	Nucleoid-associated protein YbaB/EbfC family	MAG-208	Multiple	k141_872608_8	3.2e-55	209.5	97.3	107	110	1	Match	3.96661	-0.25868	-23.7654	-	-	-	-0.923834	-1.06182	-24.0087	-	-	-
Custom_647848_3	K03694	clpA; ATP-dependent Clp protease ATP-binding subunit ClpA	-	-	-	IPR003959,IPR041546,IPR004176,IPR003959,IPR019489	-	PF07724,PF17871,PF02861,PF00004,PF10431	ATPase, AAA-type, core;ClpA/ClpB, AAA lid domain;Clp, N-terminal;ATPase, AAA-type, core;Clp ATPase, C-terminal	MAG-208	Unique	k141_3948407_1	0	1435.6	95	745	784	2	Match,Match	10.4725	0	0	9.53e-16	1	1	16.2821	0	0	1.42e-05	1	1
Custom_1275164_3	K02892	RP-L23, MRPL23, rplW; large subunit ribosomal protein L23	1MZXX,2VU1C,4AEBV0864,COG0089,COG0089	rplW	One of the early assembly proteins it binds 23S rRNA. One of the proteins that surrounds the polypeptide exit tunnel on the outside of the ribosome. Forms the main docking site for trigger factor binding to the ribosome	IPR013025	GO:0003735|GO:0005840|GO:0006412	PF00276	Ribosomal protein L25/L23	MAG-208	Multiple	k141_1351778_20	6.7e-48	184.9	95.2	99	104	4	Match,Match,Match,Unassembled	0.556816	-5.72851	-29.1738	-	-	-	-4.25092	-6.39876	-15.6629	0.0299926	0.000785	7.02e-13
Custom_457348_64	K02864	RP-L10, MRPL10, rplJ; large subunit ribosomal protein L10	1RAN5,2VQ7A,4AADG0864,COG0244,COG0244	rplJ	Forms part of the ribosomal stalk, playing a central role in the interaction of the ribosome with GTP-bound translation factors	IPR001790	GO:0042254	PF00466	Ribosomal protein L10P	MAG-208	Multiple	k141_745089_21	1.1e-78	288.1	95.8	158	165	2	Match,Match	2.23987	-0.170877	-0.826617	0.00895234	0.638471	0.261512	-2.56188	-0.887453	-3.69968	0.00429707	0.367775	1.63e-05
Custom_619196_3	K00215	dapB; 4-hydroxy-tetrahydrodipicolinate reductase [EC:1.17.1.8]	1MUCT,2VJC3,4AAJX0864,COG0289,COG0289	dapB	Catalyzes the conversion of 4-hydroxy- tetrahydrodipicolinate (HTPA) to tetrahydrodipicolinate	IPR000846,IPR022663	GO:0008839|GO:0009089|GO:0055114|GO:0008839|GO:0009089|GO:0055114	PF01113,PF05173	Dihydrodipicolinate reductase, N-terminal;Dihydrodipicolinate reductase, C-terminal	MAG-208	Unique	k141_132919_12	2.9e-151	529.6	99.3	276	278	1	Match	0	13.6549	0	1	7.29e-25	1	0	18.3717	0	1	7.82e-07	1
Custom_2550380_45	K02902	RP-L28, MRPL28, rpmB; large subunit ribosomal protein L28	1KRUH069,1MZ57,2VU1B,COG0227,COG0227	rpmB	Ribosomal L28 family	IPR026569	GO:0003735	PF00830	Ribosomal protein L28/L24	MAG-208	Multiple	k141_3650636_4	1.4e-39	156.8	98.7	76	77	2	Match,Unassembled	1.28326	0.0972178	-2.29863	0.870154	1	1	-1.53794	1.24729	-6.82478	0.596167	0.695391	0.00879084
Custom_1672426_1	K03387	ahpF; NADH-dependent peroxiredoxin subunit F [EC:1.8.1.-]	1MUKD,2JQFS04441,2TZ9G,COG3634,COG3634	ahpF	Thioredoxin domain	IPR012336,IPR023753	-	PF13192,PF07992	Thioredoxin-like fold;FAD/NAD(P)-binding domain	MAG-145	Unique	k141_642624_12	1.3e-296	1013.4	99.8	529	530	1	Unassembled	1.36374	2.43646	1.87343	0.532529	0.115834	0.545643	9.38087	11.7277	6.11268	4.87e-27	1.52e-41	3.58e-12
Custom_1672426_2	K03386	PRDX2_4, ahpC; peroxiredoxin (alkyl hydroperoxide reductase subunit C) [EC:1.11.1.15]	1MWPY,1RN4S,1X35Z,COG0450,COG0450	ahpC	Alkyl hydroperoxide reductase	IPR000866,IPR019479	GO:0016209|GO:0016491|GO:0055114|GO:0051920|GO:0055114	PF00578,PF10417	Alkyl hydroperoxide reductase subunit C/ Thiol specific antioxidant;Peroxiredoxin, C-terminal	MAG-145	Unique	k141_642624_13	1.8e-107	383.6	100	187	187	4	Match,Unassembled,Match,Match	-0.24885	1.70488	-2.67752	0.866673	0.28665	0.0490618	7.75134	10.974	1.52257	3.9e-06	3.05e-11	0.456392
Custom_2254454_515	-	-	1IXGD,4NIV8,COG2885,COG2885	-	OmpA MotB domain protein	-	-	-	-	MAG-392	Unique	k141_3679616_510	0	1203.7	100	605	605	1	Match	0	12.1681	11.9338	1	5.92e-05	0.000129	0	42.6585	29.0324	1	6.46e-34	2.28e-16
Custom_1971833_70	K04487	iscS, NFS1; cysteine desulfurase [EC:2.8.1.7]	1IQ14,4NG58,COG1104,COG1104	iscS	Master enzyme that delivers sulfur to a number of partners involved in Fe-S cluster assembly, tRNA modification or cofactor biosynthesis. Catalyzes the removal of elemental sulfur atoms from cysteine to produce alanine. Functions as a sulfur delivery protein for Fe-S cluster synthesis onto IscU, an Fe-S scaffold assembly protein, as well as other S acceptor proteins	IPR000192	-	PF00266	Aminotransferase class V domain	MAG-392	Unique	k141_3096828_70	2.3e-237	816.2	100	406	406	1	Match	11.4922	9.31649	0	1.38e-05	0.00076	1	30	29.095	0	2.83e-19	3.57e-18	1
Custom_897584_178	K02111	ATPF1A, atpA; F-type H+/Na+-transporting ATPase subunit alpha [EC:7.1.2.2 7.2.2.1]	1IP4E,4NFZW,COG0056,COG0056	atpA	Produces ATP from ADP in the presence of a proton gradient across the membrane. The alpha chain is a regulatory subunit	IPR000793,IPR000194,IPR004100	GO:0015986|GO:0005524|GO:0046034|GO:1902600	PF00306,PF00006,PF02874	ATP synthase, alpha subunit, C-terminal;ATPase, F1/V1/A1 complex, alpha/beta subunit, nucleotide-binding domain;ATPase, F1/V1/A1 complex, alpha/beta subunit, N-terminal domain	MAG-392	Unique	k141_559230_179	1.8e-298	1019.6	100	526	526	2	Unassembled,Unassembled	-1.7822	-3.50001	-2.03258	-	-	-	0.351821	-0.0745317	-11.9735	-	-	-
Custom_315328_93	K02935	RP-L7, MRPL12, rplL; large subunit ribosomal protein L7/L12	4NQAQ,COG0222,COG0222	rplL	Forms part of the ribosomal stalk which helps the ribosome interact with GTP-bound translation factors. Is thus essential for accurate translation	IPR008932,IPR013823	GO:0003735|GO:0005840|GO:0006412|GO:0003735|GO:0006412	PF16320,PF00542	Ribosomal protein L7/L12, oligomerisation;Ribosomal protein L7/L12, C-terminal	MAG-392	Unique	k141_3346755_241	1.1e-46	181	100	124	124	2	Match,Unassembled	-2.47069	1.93622	0.658276	0.528627	0.529479	1	-0.323219	5.3453	-9.31131	0.962056	0.102969	0.00274106
Custom_2253069_3	K00253	IVD, ivd; isovaleryl-CoA dehydrogenase [EC:1.3.8.4]	1MUDR,2KVRR06389,2VHD3,COG1960,COG1960	ivd	Acyl-CoA dehydrogenase, C-terminal domain	IPR009075,IPR013786,IPR006091	GO:0016627|GO:0055114|GO:0016627|GO:0050660|GO:0055114|GO:0016627|GO:0055114	PF00441,PF02771,PF02770	Acyl-CoA dehydrogenase/oxidase C-terminal;Acyl-CoA dehydrogenase/oxidase, N-terminal;Acyl-CoA oxidase/dehydrogenase, central domain	MAG-192	Multiple	k141_2904925_3	8.9e-186	644.8	96.3	314	326	3	Unassembled,Match,Unassembled	23.0167	0	21.4855	1.01e-09	1	4.16e-08	3.29617	0	3.95582	0.535705	1	0.466205
Custom_2447046_8	K03386	PRDX2_4, ahpC; peroxiredoxin (alkyl hydroperoxide reductase subunit C) [EC:1.11.1.15]	1MWPY,2KUMS06389,2VI7T,COG0450,COG0450	ahpC	C-terminal domain of 1-Cys peroxiredoxin	IPR019479,IPR000866	GO:0051920|GO:0055114|GO:0016209|GO:0016491|GO:0055114	PF10417,PF00578	Peroxiredoxin, C-terminal;Alkyl hydroperoxide reductase subunit C/ Thiol specific antioxidant	MAG-192	Unique	k141_4280012_6	1.2e-113	404.4	98.5	196	199	7	Match,Match,Match,Match,Match,Match,Match	2.87695	0.561242	-2.47895	1.33e-18	0.144448	2.71e-14	-2.6188	-3.13796	-5.2274	1.37e-12	8.42e-17	1.34e-47
Custom_1383936_7	-	-	1QWG0,2KZPU06389,2WGYI,COG0745,COG0745	-	Helix-turn-helix domain	IPR041657,IPR001789	-	PF12728,PF00072	Helix-turn-helix domain, group 17;Signal transduction response regulator, receiver domain	MAG-192	Multiple	k141_4280012_7	2.2e-30	126.3	97	65	67	2	Match,Unassembled	-0.0530742	-0.646382	-13.3147	1	0.516809	8.51e-23	-4.78875	-3.64979	-11.5146	4.48e-13	1.66e-11	3.24e-20
Custom_541125_74	K00600	glyA, SHMT; glycine hydroxymethyltransferase [EC:2.1.2.1]	1MUIS,2KUDA06389,2VJ4F,COG0112,COG0112	glyA	Catalyzes the reversible interconversion of serine and glycine with tetrahydrofolate (THF) serving as the one-carbon carrier. This reaction serves as the major source of one-carbon groups required for the biosynthesis of purines, thymidylate, methionine, and other important biomolecules. Also exhibits THF- independent aldolase activity toward beta-hydroxyamino acids, producing glycine and aldehyd…	IPR039429	-	PF00464	Serine hydroxymethyltransferase-like domain	MAG-192	Multiple	k141_2999_7	1.4e-175	610.9	95.3	302	317	4	Unassembled,Unassembled,Unassembled,Unassembled	1.64722	0.417391	0.0256771	1.18e-05	0.2146	0.708288	-3.11468	-2.63736	-2.12279	5.91e-12	3.48e-09	1.25e-07
Custom_997751_10	K03695	clpB; ATP-dependent Clp protease ATP-binding subunit ClpB	1MURH,2KVIZ06389,2VHYF,COG0542,COG0542	clpB	Part of a stress-induced multi-chaperone system, it is involved in the recovery of the cell from heat-induced damage, in cooperation with DnaK, DnaJ and GrpE	IPR003959,IPR019489,IPR041546,IPR004176,IPR003959	-	PF00004,PF10431,PF17871,PF02861,PF07724	ATPase, AAA-type, core;Clp ATPase, C-terminal;ClpA/ClpB, AAA lid domain;Clp, N-terminal;ATPase, AAA-type, core	MAG-192	Multiple	k141_2145893_4	1e-167	584.7	95.2	295	310	7	Match,Unassembled,Match,Unassembled,Match,Unassembled,Match	1.77338	0.972724	-0.227763	0.930952	1	1	-2.31103	-1.64315	-1.99216	0.516245	0.675243	0.61297
Custom_1580011_2	K02967	RP-S2, MRPS2, rpsB; small subunit ribosomal protein S2	1MU33,2KUV506389,2VI8V,COG0052,COG0052	rpsB	Belongs to the universal ribosomal protein uS2 family	IPR001865	GO:0003735|GO:0005840|GO:0006412	PF00318	Ribosomal protein S2	MAG-192	Multiple	k141_3672255_8	1.6e-55	210.3	95.5	107	112	3	Unassembled,Match,Unassembled	1.63674	0.19595	1.17292	9.18e-18	0.409465	6.19e-10	-2.9504	-2.73511	-3.31939	3.71e-31	1.44e-26	1.77e-85
Custom_592104_13	K02968	RP-S20, rpsT; small subunit ribosomal protein S20	-	-	-	IPR002583	GO:0003723|GO:0003735|GO:0005840|GO:0006412	PF01649	Ribosomal protein S20	MAG-192	Multiple	k141_3978278_1	9.8e-22	97.1	98.2	54	55	1	Match	2.22042	0.902263	1.80649	0.324277	0.534499	0.293863	0.00952817	-0.425806	1.77964	1	0.902654	0.394503
Custom_184191_8	-	-	1N7JM,2KX2406389,2VU1F,COG0454,COG0456	-	Protein of unknown function (DUF3579)	IPR021969	-	PF12112	Protein of unknown function DUF3579	MAG-192	Unique	k141_3978278_2	4.6e-54	205.3	97	96	99	1	Match	2.12909	-0.7365	4.92483	0.75237	1	0.592594	-3.41743	-4.65558	2.11175	-	-	-
Custom_629982_3	K01940	argG, ASS1; argininosuccinate synthase [EC:6.3.4.5]	1MV0Y,2KUUD06389,2VJ7Z,COG0137,COG0137	argG	Belongs to the argininosuccinate synthase family. Type 1 subfamily	IPR001518	GO:0004055|GO:0005524|GO:0006526	PF00764	Argininosuccinate synthase	MAG-192	Multiple	k141_3978278_5	4e-236	812.4	99.3	399	402	5	Unassembled,Match,Unassembled,Match,Match	1.80417	2.43387	1.18274	5.88e-20	4.19e-35	2.02e-09	-0.757357	1.5179	-1.30513	0.0135015	2.18e-09	2e-07
Custom_109170_2	K02227	cbiB, cobD; adenosylcobinamide-phosphate synthase [EC:6.3.1.10]	1MWCK,2KUFS06389,2VH7X,COG1270,COG1270	cobD	Converts cobyric acid to cobinamide by the addition of aminopropanol on the F carboxylic group	IPR031347,IPR004485	-	PF17113,PF03186	Protein AmpE;Cobalamin biosynthesis CobD/CbiB	MAG-192	Unique	k141_3978278_13	4.1e-170	592.4	97.1	298	307	1	Match	12.1095	0	0	1.86e-06	1	1	4.89054	0	0	0.328636	1	1
Custom_2394710_2	-	-	-	-	-	-	-	-	-	MAG-192	Unique	k141_2452375_2	7.9e-199	688	95	325	342	2	Unassembled,Match	2.2519	1.07281	-12.0623	0.000275	0.153136	5.3e-19	-3.25363	-2.6399	-11.2623	1.43e-07	1.04e-05	4.2e-18
Custom_923239_7	-	-	1MY4N,2KUYJ06389,2VH9F,COG1012,COG1012	paaN	phenylacetic acid degradation protein paaN	IPR015590	GO:0016491|GO:0055114	PF00171	Aldehyde dehydrogenase domain	MAG-192	Unique	k141_2452375_3	0	1087.8	96.4	535	555	5	Unassembled,Unassembled,Match,Unassembled,Match	0.517575	-1.57795	-1.55256	0.745852	0.243969	0.244318	-4.93935	-5.3174	-4.30606	0.000284	0.00011	0.00112141
Custom_2157539_9	K02670	pilU; twitching motility protein PilU	1QTTX,2KU9J06389,2VIWS,COG5008,COG5008	pilU	twitching motility protein	IPR001482	-	PF00437	Type II/IV secretion system protein	MAG-192	Multiple	k141_3674717_2	1e-215	744.2	99.7	377	378	3	Match,Match,Unassembled	4.65309	3.05559	4.42534	0.012382	0.08111	0.0112286	0.0456627	0.15374	-0.071393	1	1	1
PJI41122.1	K00937	ppk; polyphosphate kinase [EC:2.7.4.1]	-	-	-	IPR022488	-	PF03976	Polyphosphate kinase-2-related	MAG-192	Unique	k141_2455233_5	1.1e-101	348.8	97.9	267	272	3	Unassembled,Match,Unassembled	4.53141	4.04736	7.64853	6.74e-66	3.79e-52	8.39e-189	-0.873468	0.369793	4.89403	0.43178	0.712782	3.91e-30
Custom_1639797_2	K00382	DLD, lpd, pdhD; dihydrolipoamide dehydrogenase [EC:1.8.1.4]	1MU2U,2KUQ106389,2VI6G,COG1249,COG1249	lpdA	COG1249 Pyruvate 2-oxoglutarate dehydrogenase complex, dihydrolipoamide dehydrogenase (E3) component, and related enzymes	IPR023753,IPR004099	GO:0016491|GO:0055114|GO:0045454|GO:0055114	PF07992,PF02852	FAD/NAD(P)-binding domain;Pyridine nucleotide-disulphide oxidoreductase, dimerisation domain	MAG-192	Unique	k141_3981145_2	1.5e-275	943.3	98.9	469	474	8	Match,Unassembled,Match,Match,Match,Unassembled,Match,Match	-0.949782	0.298639	-1.16002	5.02e-14	0.0290387	1.87e-20	-6.4516	-3.40438	-3.91585	4.31e-140	7.94e-80	2.13e-123
Custom_2155493_9	K09458	fabF, OXSM, CEM1; 3-oxoacyl-[acyl-carrier-protein] synthase II [EC:2.3.1.179]	1MU1X,2KUW206389,2VI6I,COG0304,COG0304	fabF	Catalyzes the condensation reaction of fatty acid synthesis by the addition to an acyl acceptor of two carbons from malonyl-ACP	IPR014031,IPR014030	-	PF02801,PF00109	Beta-ketoacyl synthase, C-terminal;Beta-ketoacyl synthase, N-terminal	MAG-192	Multiple	k141_3523811_1	2e-219	756.5	99.5	376	378	3	Match,Match,Match	0	11.2342	0	1	4.53e-05	1	0	4.86757	0	1	0.341413	1
Custom_1366751_1	-	-	1R4SV,2KW9606389,2VQP2,COG5490,COG5490	phaP	Phasin protein	IPR018968	-	PF09361	Phasin	MAG-192	Unique	k141_1997852_6	4.6e-81	295.8	96.7	174	180	4	Match,Unassembled,Unassembled,Match	2.98524	4.82619	0.772753	-	-	-	-2.50013	1.09204	-2.01332	0.361617	0.742399	0.50489
Custom_2363388_6	K02659	pilI; twitching motility protein PilI	1N07Q,2KX2006389,2VU6N,COG0835,COG0835	pilI	Chemotaxis signal transduction protein	IPR002545	GO:0006935|GO:0007165	PF01584	CheW-like domain	MAG-192	Unique	k141_9823_3	3.1e-95	342.8	98.2	167	170	1	Unassembled	11.8515	0	0	4.67e-06	1	1	4.63667	0	0	0.357763	1	1
Custom_271605_30	K00265	gltB; glutamate synthase (NADPH) large chain [EC:1.4.1.13]	1MU7B,2KUPX06389,2VHUY,COG0067,COG0067,COG0069,COG0069,COG0070,COG0070	gltB	glutamate synthase	IPR006982,IPR002489,IPR017932,IPR002932	-	PF04898,PF01493,PF00310,PF01645	Glutamate synthase, central-N;Glutamate synthase, alpha subunit, C-terminal;Glutamine amidotransferase type 2 domain;Glutamate synthase domain	MAG-192	Unique	k141_4440182_4	4e-305	1042	97.1	507	522	10	Match,Unassembled,Match,Match,Unassembled,Unassembled,Unassembled,Match,Unassembled,Unassembled	2.86921	1.47383	1.80156	2.64e-128	1.51e-34	3.22e-51	-2.63746	-2.23071	-0.954346	6.43e-93	2.63e-68	2.01e-16
Custom_2338226_3	-	-	1N48U,2KWYQ06389,2VUHQ,COG2944,COG2944	-	Transcriptional regulator	-	-	-	-	MAG-192	Unique	k141_162655_15	6.9e-50	191.4	98	97	99	4	Unassembled,Match,Match,Unassembled	1.85617	2.05219	1.63039	6.83e-21	3.42e-25	1.22e-16	-3.62183	-1.65951	-1.13182	1.95e-28	3.31e-09	1.26e-05
Custom_510440_10	K01657	trpE; anthranilate synthase component I [EC:4.1.3.27]	1MVBJ,2KVHH06389,2VI2V,COG0147,COG0147	trpE	Part of a heterotetrameric complex that catalyzes the two-step biosynthesis of anthranilate, an intermediate in the biosynthesis of L-tryptophan. In the first step, the glutamine- binding beta subunit (TrpG) of anthranilate synthase (AS) provides the glutamine amidotransferase activity which generates ammonia as a substrate that, along with chorismate, is used in the second step, catalyzed by the…	IPR006805,IPR015890	-	PF04715,PF00425	Anthranilate synthase component I, N-terminal;Chorismate-utilising enzyme, C-terminal	MAG-192	Multiple	k141_1847309_1	2.3e-182	633.3	95.6	325	340	2	Match,Match	11.8552	11.068	13.4342	2.88e-22	1.33e-19	1.3e-27	4.30321	5.13325	6.12682	0.00608506	0.000489	3.21e-06
Custom_1816426_8	K00721	DPM1; dolichol-phosphate mannosyltransferase [EC:2.4.1.83]	1MWE5,2KUAX06389,2VJ5G,COG0463,COG0463	arnC	Glycosyltransferase like family 2	IPR001173	-	PF00535	Glycosyltransferase 2-like	MAG-192	Unique	k141_1847309_6	4.9e-75	275.4	100	137	137	2	Match,Unassembled	0.841281	0.921294	-0.673053	1	1	1	-5.49038	-2.79695	-3.35458	-	-	-
Custom_1610978_10	K01523	hisE; phosphoribosyl-ATP pyrophosphohydrolase [EC:3.6.1.31]	1MZEE,2KWKQ06389,2VUN8,COG0140,COG0140	hisE	phosphoribosyl-ATP pyrophosphohydrolase	IPR021130	-	PF01503	Phosphoribosyl-ATP pyrophosphohydrolase-like	MAG-192	Unique	k141_3528588_6	1.1e-56	214.2	100	108	108	3	Match,Match,Match	1.47496	0.401445	2.29482	0.0119751	0.372875	3.59e-05	-3.97928	-3.23977	-0.443346	5.12e-09	1.06e-06	0.576159
Custom_2200922_5	-	-	1P9F8,2CKY6,2KZK006389,2W5K1,2ZMQV	-	-	-	-	-	-	MAG-192	Unique	k141_4138408_12	1.1e-61	230.7	100	111	111	2	Unassembled,Unassembled	12.7036	11.0586	0	1.26e-24	7.28e-19	1	5.3036	5.71828	0	0.000897	0.000277	1
Custom_1652928_7	K00376	nosZ; nitrous-oxide reductase [EC:1.7.2.4]	1MVIH,2KVNJ06389,2VM8J,COG4263,COG4263	nosZ	nitrous oxide reductase	IPR041114,IPR028096	-	PF18764,PF13473	Nitrous oxide reductase, propeller repeat 1;EfeO-type cupredoxin-like domain	MAG-192	Multiple	k141_4138408_20	1.5e-305	1043.1	95	498	524	16	Match,Match,Unassembled,Unassembled,Unassembled,Unassembled,Match,Unassembled,Unassembled,Match,Unassembled,Match,Unassembled,Unassembled,Match,Match	2.08798	-11.6023	-11.9945	0.761375	0.000116	0.000333	-2.17253	-6.58525	-9.89029	0.303093	0.00391704	8.06e-06
Custom_193134_40	K17865	croR; 3-hydroxybutyryl-CoA dehydratase [EC:4.2.1.55]	1MWPK,2KWED06389,2VREB,COG2030,COG2030	phaJ	N-terminal half of MaoC dehydratase	IPR002539	-	PF01575	MaoC-like dehydratase domain	MAG-192	Unique	k141_3986835_3	7e-80	291.6	100	145	145	5	Match,Match,Match,Match,Unassembled	2.5645	1.16527	-1.51338	5.71e-28	7.12e-07	1.23e-10	-2.94531	-2.54828	-4.2782	5.91e-19	5.54e-15	1.57e-51
Custom_2089641_5	-	-	1MVMD,2KURQ06389,2VH1J,COG4663,COG4663	-	Part of the tripartite ATP-independent periplasmic (TRAP) transport system	IPR018389	GO:0055085	PF03480	TRAP transporter solute receptor DctP/TeaA	MAG-192	Unique	k141_3222625_7	3.6e-162	565.8	98.9	272	275	7	Unassembled,Unassembled,Match,Unassembled,Unassembled,Match,Unassembled	0.150992	-1.55456	-0.901537	0.493665	7.71e-20	1.07e-07	-5.36132	-5.26253	-3.66258	1.27e-161	1.5e-152	1.26e-93
Custom_2168712_2	-	-	1R4SV,2KW9606389,2VQP2,COG5490,COG5490	phaP	Phasin protein	IPR018968	-	PF09361	Phasin	MAG-192	Multiple	k141_2308394_1	8.5e-71	261.5	96.8	153	158	8	Match,Unassembled,Match,Unassembled,Match,Match,Unassembled,Match	1.95652	1.45252	-12.3263	0.395981	0.580086	9.97e-09	-2.62892	-1.4822	-10.5545	0.149223	0.443626	1.77e-07
Custom_2424157_1	K06076	fadL; long-chain fatty acid transport protein	1MUU4,2KV7606389,2VHI3,COG2067,COG2067	fadL	Long-chain fatty acid transport protein	IPR005017	-	PF03349	Outer membrane protein transport protein (OMPP1/FadL/TodX)	MAG-192	Unique	k141_4445323_5	1.4e-248	853.6	97.7	423	433	2	Match,Match	15.0944	13.2005	15.4289	1.68e-35	1.83e-27	2.62e-37	7.76444	7.6779	10.851	4.24e-10	7.76e-10	2.91e-19
Custom_2624805_11	K06149	uspA; universal stress protein A	1N02E,2VU60,COG0589,COG0589	uspA	universal stress protein	IPR006016	-	PF00582	UspA	MAG-192	Unique	k141_320906_4	4.8e-76	278.9	100	148	148	1	Unassembled	13.6465	0	0	9.12e-25	1	1	6.3072	0	0	0.196882	1	1
Custom_1231354_7	K00826	E2.6.1.42, ilvE; branched-chain amino acid aminotransferase [EC:2.6.1.42]	1MVB0,2KUZJ06389,2VHR7,COG0115,COG0115	ilvE	Belongs to the class-IV pyridoxal-phosphate-dependent aminotransferase family	IPR001544	GO:0003824	PF01063	Aminotransferase class IV	MAG-192	Multiple	k141_3376869_6	8.7e-181	627.9	100	306	306	2	Match,Match	11.3513	0	0	2.03e-17	1	1	3.89055	0	0	0.452237	1	1
Custom_1371048_1	K02012	afuA, fbpA; iron(III) transport system substrate-binding protein	1MY20,2KYC606389,2VJ69,COG1840,COG1840	afuA	Bacterial extracellular solute-binding protein	IPR006059	-	PF13416	Bacterial extracellular solute-binding protein	MAG-192	Unique	k141_1545744_2	1.2e-195	677.6	95.6	344	360	2	Match,Unassembled	2.64234	3.12225	-0.868731	-	-	-	-2.786	-0.545521	-3.61833	-	-	-
PKO34603.1	K01955	carB, CPA2; carbamoyl-phosphate synthase large subunit [EC:6.3.5.5]	1MUDZ,2KUXH06389,2VI4A,COG0458,COG0458	carB	Belongs to the CarB family	IPR011607,IPR005480,IPR005479	-	PF02142,PF02787,PF02786	Methylglyoxal synthase-like domain;Carbamoyl-phosphate synthetase, large subunit oligomerisation domain;Carbamoyl-phosphate synthetase large subunit-like, ATP-binding domain	MAG-192	Multiple	k141_2309663_1	0	1959.5	96.4	992	1029	4	Unassembled,Match,Unassembled,Match	11.3737	0	10.5506	5.4e-05	1	0.000594	3.89059	0	5.81319	0.273818	1	0.0785909
Custom_392058_2	-	-	1N2VU,2KYC406389,2VHB5,COG2610,COG2610	yxjC	Citrate transporter	-	-	-	-	MAG-192	Unique	k141_628778_6	2.1e-250	859.8	100	465	465	1	Unassembled	4.08428	3.84854	4.51176	0.0192849	0.0253798	0.0211512	-1.44166	0.0572576	1.69888	0.455236	1	0.348025
Custom_9924_11	K02078	acpP; acyl carrier protein	1MZ4P,2KWX106389,2VTZH,COG0236,COG0236	acpP	Carrier of the growing fatty acid chain in fatty acid biosynthesis	IPR009081	-	PF00550	Phosphopantetheine binding ACP domain	MAG-192	Multiple	k141_2004119_1	2.9e-12	65.1	100	33	33	4	Unassembled,Unassembled,Match,Match	14.1912	13.6647	13.0887	-	-	-	6.76617	7.45324	8.1124	-	-	-
Custom_2149336_1	K00024	mdh; malate dehydrogenase [EC:1.1.1.37]	1MV57,2KUMR06389,2VHC8,COG0039,COG0039	mdh	Catalyzes the reversible oxidation of malate to oxaloacetate	IPR001236,IPR022383	GO:0016491|GO:0055114|GO:0016616|GO:0055114	PF00056,PF02866	Lactate/malate dehydrogenase, N-terminal;Lactate/malate dehydrogenase, C-terminal	MAG-192	Multiple	k141_936779_2	3.9e-187	649	98.8	324	328	10	Match,Match,Match,Match,Match,Unassembled,Match,Match,Match,Unassembled	0.488473	-0.762752	-2.87971	0.0754727	0.00380924	1.15e-31	-3.7108	-3.77005	-4.5265	1.62e-37	3.06e-38	4.28e-57
Custom_636518_2	K00023	phbB; acetoacetyl-CoA reductase [EC:1.1.1.36]	1MUEV,2KVKX06389,2VH8R,COG1028,COG1028	-	Belongs to the short-chain dehydrogenases reductases (SDR) family	IPR002347	-	PF00106	Short-chain dehydrogenase/reductase SDR	MAG-192	Unique	k141_630353_6	3e-139	489.6	99.2	244	246	4	Match,Unassembled,Match,Match	-2.34639	-2.78415	-3.00763	2.8e-28	0.009	2.4e-73	-7.92814	-6.15874	-6.50381	1.06e-69	3.46e-57	5.31e-76
Custom_1002901_10	K03771	surA; peptidyl-prolyl cis-trans isomerase SurA [EC:5.2.1.8]	-	-	-	-	-	PF09312,PF13616,PF00639	-	MAG-192	Unique	k141_325183_10	9.8e-86	311.2	98.2	163	166	2	Unassembled,Unassembled	13.5239	12.6629	11.614	2.61e-10	2.91e-09	3.25e-07	6.21708	7.13192	7.04787	0.00374298	0.000683	0.00067
Custom_349368_6	K01999	livK; branched-chain amino acid transport system substrate-binding protein	1MXR4,2KXYT06389,2VHP9,COG0683,COG0683	-	Receptor family ligand binding region	IPR028081	-	PF13458	Leucine-binding protein domain	MAG-192	Multiple	k141_3687640_2	2.2e-204	706.8	95.5	362	379	5	Match,Unassembled,Match,Match,Match	5.4209	3.47846	4.23436	0	2.78e-151	2.23e-225	1.27588	0.893707	0.168012	1.05e-05	0.00640739	0.603901
Custom_1346876_2	K09747	K09747; uncharacterized protein	1RGZD,2KWKM06389,2VSJ2,COG0718,COG0718	ybaB	Binds to DNA and alters its conformation. May be involved in regulation of gene expression, nucleoid organization and DNA protection	IPR004401	-	PF02575	Nucleoid-associated protein YbaB/EbfC family	MAG-192	Unique	k141_1243923_3	3.9e-51	195.7	96.3	103	107	2	Unassembled,Unassembled	11.1784	11.1208	0	4.5e-19	1.09e-18	1	3.89027	5.7183	0	0.046054	0.0009	1
Custom_864476_2	K02892	RP-L23, MRPL23, rplW; large subunit ribosomal protein L23	1MZXX,2KWRX06389,2VU1C,COG0089,COG0089	rplW	One of the early assembly proteins it binds 23S rRNA. One of the proteins that surrounds the polypeptide exit tunnel on the outside of the ribosome. Forms the main docking site for trigger factor binding to the ribosome	IPR013025	GO:0003735|GO:0005840|GO:0006412	PF00276	Ribosomal protein L25/L23	MAG-192	Unique	k141_3841705_1	2e-23	102.8	98	50	51	5	Unassembled,Match,Unassembled,Unassembled,Unassembled	-2.57345	-1.31293	-0.53003	-	-	-	-8.46112	-5.1524	-3.28653	6.26e-12	9.99e-22	1.32e-44
Custom_2216862_9	K02965	RP-S19, rpsS; small subunit ribosomal protein S19	1RGYX,2KWRG06389,2VSGE,COG0185,COG0185	rpsS	Protein S19 forms a complex with S13 that binds strongly to the 16S ribosomal RNA	IPR002222	GO:0003735|GO:0005840|GO:0006412	PF00203	Ribosomal protein S19/S15	MAG-192	Multiple	k141_3841705_3	9.1e-14	70.1	100	33	33	5	Match,Match,Unassembled,Unassembled,Unassembled	3.93234	2.88166	3.16311	0.00408521	0.0435702	0.0170501	1.20987	1.94421	3.11567	0.297276	0.0807959	0.00302433
Custom_1421842_5	K03568	tldD; TldD protein	1MUSK,2KUU806389,2VHJ9,COG0312,COG0312	tldD	modulator of DNA gyrase	IPR002510	GO:0006508|GO:0008237	PF01523	Metalloprotease TldD/PmbA	MAG-192	Multiple	k141_4453522_1	9e-87	314.7	98.2	166	169	4	Unassembled,Unassembled,Unassembled,Match	-0.311685	-3.78989	1.00789	-	-	-	-4.79373	-6.76887	-3.49048	1.07e-11	5.27e-08	2.97e-36
Custom_180027_5	K00956	cysN; sulfate adenylyltransferase subunit 1 [EC:2.7.7.4]	1MUD9,2KUYT06389,2VHYV,COG2895,COG2895	cysN	Belongs to the TRAFAC class translation factor GTPase superfamily. Classic translation factor GTPase family. CysN NodQ subfamily	IPR000795	GO:0003924|GO:0005525	PF00009	Transcription factor, GTP-binding domain	MAG-192	Unique	k141_2166025_1	4.3e-203	702.2	98.6	356	361	4	Match,Match,Match,Match	12.0796	0	0	2.84e-06	1	1	4.89054	0	0	0.328636	1	1
Custom_1174012_3	K00764	purF, PPAT; amidophosphoribosyltransferase [EC:2.4.2.14]	1MU0V,2KUPY06389,2VJM1,COG0034,COG0034	purF	Catalyzes the formation of phosphoribosylamine from phosphoribosylpyrophosphate (PRPP) and glutamine	-	-	PF13522,PF00156	-	MAG-192	Multiple	k141_635188_18	1e-295	1010.4	98.8	506	512	4	Unassembled,Match,Unassembled,Unassembled	1.86885	0.588529	3.64043	0.00023	0.213969	1.43e-13	-2.31771	-2.07403	-0.461834	0.00121465	0.00398622	0.557015
Custom_296945_14	K00856	E2.7.1.20, ADK; adenosine kinase [EC:2.7.1.20]	1PDQE,2KUNE06389,2VHMF,COG0524,COG0524	adoK	COG0524 Sugar kinases, ribokinase family	IPR011611	-	PF00294	Carbohydrate kinase PfkB	MAG-192	Unique	k141_791312_3	2.9e-184	639.4	98.4	305	310	1	Match	-2.10012	-14.1448	-14.5371	1.15e-47	9.58e-32	4.73e-33	-7.49218	-10.4281	-13.7332	2.66e-26	2.6e-17	3.56e-29
WP_027459187.1	K15864	nirS; nitrite reductase (NO-forming) / hydroxylamine reductase [EC:1.7.2.1 1.7.99.1]	1N3PN,2KUGA06389,2VHSF,COG2010,COG2010	nirS	COG2010 Cytochrome c, mono- and diheme variants	-	-	PF13442,PF02239	-	MAG-192	Multiple	k141_3998213_3	0	1105.9	96.8	543	561	15	Unassembled,Match,Match,Match,Unassembled,Match,Match,Match,Match,Match,Match,Match,Match,Match,Match	0.300382	2.00077	-0.46636	0.00144509	2.96e-105	5.21e-07	-4.28068	-0.905638	-4.96196	0	2.64e-24	0
Custom_950186_1	K01637	E4.1.3.1, aceA; isocitrate lyase [EC:4.1.3.1]	1MWIF,2KUZG06389,2VHWS,COG2224,COG2224	aceA	Isocitrate lyase	IPR006254	GO:0004451|GO:0019752	PF00463	Isocitrate lyase	MAG-192	Unique	k141_2168377_1	5.7e-94	338.6	100	165	165	14	Unassembled,Unassembled,Unassembled,Unassembled,Unassembled,Unassembled,Unassembled,Unassembled,Unassembled,Unassembled,Unassembled,Match,Unassembled,Match	2.25526	-0.915033	-0.757407	8.71e-83	1.33e-14	1.22e-10	-3.25361	-4.62033	-3.51515	3.23e-109	1.31e-190	1.09e-135
Custom_188738_2	K01465	URA4, pyrC; dihydroorotase [EC:3.5.2.3]	1MUYP,2KVK106389,2VH6F,COG0418,COG0418	pyrC	Catalyzes the reversible cyclization of carbamoyl aspartate to dihydroorotate	IPR006680	GO:0016787	PF01979	Amidohydrolase-related	MAG-192	Unique	k141_3082279_2	1.2e-186	647.5	95.5	318	333	2	Match,Match	0.916074	2.69929	4.59911	0.252495	0.000156	1.13e-10	-4.45566	-0.989634	1.84146	1.07e-05	0.117103	0.000344
Custom_2060694_2	K02437	gcvH, GCSH; glycine cleavage system H protein	1RGV7,2KWQ006389,2VSD7,COG0509,COG0509	gcvH	The glycine cleavage system catalyzes the degradation of glycine. The H protein shuttles the methylamine group of glycine from the P protein to the T protein	IPR033753	-	PF01597	Glycine cleavage system H-protein/Simiate	MAG-192	Multiple	k141_2472698_2	7.9e-67	248.1	100	128	128	1	Unassembled	13.9683	0	11.283	4.5e-07	1	0.00013	6.69801	0	6.57134	0.0282641	1	0.0298351
Custom_2347518_2	K02338	dnaN; DNA polymerase III subunit beta [EC:2.7.7.7]	1MVD9,2KV1206389,2VH9B,COG0592,COG0592	dnaN	Confers DNA tethering and processivity to DNA polymerases and other proteins. Acts as a clamp, forming a ring around DNA (a reaction catalyzed by the clamp-loading complex) which diffuses in an ATP-independent manner freely and bidirectionally along dsDNA. Initially characterized for its ability to contact the catalytic subunit of DNA polymerase III (Pol III), a complex, multichain enzyme respons…	IPR022634,IPR022637,IPR022635	GO:0003677|GO:0003887|GO:0006260|GO:0008408|GO:0009360|GO:0003887|GO:0006260|GO:0008408|GO:0009360|GO:0003677|GO:0003887|GO:0006260|GO:0008408|GO:0009360	PF00712,PF02767,PF02768	DNA polymerase III, beta sliding clamp, N-terminal;DNA polymerase III, beta sliding clamp, central;DNA polymerase III, beta sliding clamp, C-terminal	MAG-192	Multiple	k141_2929054_2	2.2e-185	643.7	95.9	353	368	6	Match,Unassembled,Match,Unassembled,Match,Unassembled	2.12948	1.14955	2.16407	1.4e-07	0.00770559	6.3e-08	-2.70031	-1.98215	-0.0425415	1.8e-07	0.000108	1
Custom_500657_8	K09181	yfiQ; acetyltransferase	1MW98,2KUDI06389,2VI9R,COG0045,COG0045,COG1042,COG1042,COG1247,COG1247	yfiQ	Acyl-CoA synthetase (NDP forming)	-	-	PF13607,PF13302,PF13549,PF13380	-	MAG-192	Unique	k141_1557689_7	2e-192	666.8	96.1	347	361	5	Unassembled,Unassembled,Unassembled,Unassembled,Unassembled	-0.505001	-1.01652	0.422126	0.223591	0.0103778	0.234141	-5.94295	-4.69915	-2.33808	6.13e-30	1.76e-25	2.03e-10
Custom_2362112_6	K00240	sdhB, frdB; succinate dehydrogenase / fumarate reductase, iron-sulfur subunit [EC:1.3.5.1 1.3.5.4]	1MVHS,2KUNB06389,2VIKC,COG0479,COG0479	sdhB	Belongs to the succinate dehydrogenase fumarate reductase iron-sulfur protein family	-	-	PF13534,PF13085	-	MAG-192	Multiple	k141_1102561_2	6.3e-141	495.4	99.6	235	236	6	Match,Unassembled,Match,Match,Match,Match	-0.37845	2.48148	-3.74994	0.410328	1.24e-09	7.62e-21	-2.84859	1.08724	-6.00936	2.52e-12	0.00395941	4.66e-50
Custom_594714_7	K00239	sdhA, frdA; succinate dehydrogenase / fumarate reductase, flavoprotein subunit [EC:1.3.5.1 1.3.5.4]	1MU5M,2KV7306389,2VHM6,COG1053,COG1053	sdhA	Belongs to the FAD-dependent oxidoreductase 2 family. FRD SDH subfamily	IPR015939,IPR003953	-	PF02910,PF00890	Fumarate reductase/succinate dehydrogenase flavoprotein-like, C-terminal;FAD-dependent oxidoreductase 2, FAD binding domain	MAG-192	Unique	k141_1102561_3	0	1189.1	99.3	590	594	17	Match,Match,Match,Unassembled,Unassembled,Match,Match,Unassembled,Match,Match,Match,Match,Match,Match,Match,Match,Match	-0.426593	0.441376	0.238934	0.0172468	0.0149147	0.14503	-5.93808	-3.26869	-2.51745	2.97e-180	1.15e-72	1.28e-46
Custom_125290_2	K21395	yiaO; TRAP-type transport system periplasmic protein	-	-	-	IPR018389	GO:0055085	PF03480	TRAP transporter solute receptor DctP/TeaA	MAG-192	Unique	k141_642872_10	9e-187	647.9	95.9	326	340	1	Match	12.9291	0	0	2.76e-07	1	1	5.62278	0	0	0.255988	1	1
Custom_180504_17	K00794	ribH, RIB4; 6,7-dimethyl-8-ribityllumazine synthase [EC:2.5.1.78]	-	-	-	IPR002180	GO:0009231|GO:0009349	PF00885	Lumazine/riboflavin synthase	MAG-192	Multiple	k141_4155722_1	1.6e-23	103.2	98.1	52	53	1	Unassembled	11.1413	0	14.599	5.17e-20	1	3.78e-33	3.89004	0	7.2873	0.0189141	1	2.56e-08
Custom_1463575_2	K01965	PCCA, pccA; propionyl-CoA carboxylase alpha chain [EC:6.4.1.3]	1P6RE,2KVJZ06389,2VH59,COG4770,COG4770	pccA	carboxylase	IPR005481,IPR000089,IPR005482,IPR041265,IPR005479	-	PF00289,PF00364,PF02785,PF18140,PF02786	Biotin carboxylase-like, N-terminal domain;Biotin/lipoyl attachment;Biotin carboxylase, C-terminal;Propionyl-coenzyme A carboxylase, BT domain;Carbamoyl-phosphate synthetase large subunit-like, ATP-binding domain	MAG-192	Unique	k141_2173047_1	0	1285.8	95.4	639	670	14	Match,Match,Match,Match,Unassembled,Match,Unassembled,Unassembled,Unassembled,Match,Match,Unassembled,Match,Unassembled	1.07013	2.35845	2.09474	4.72e-08	2.02e-34	9.11e-28	-4.45663	-1.35206	-0.663133	5.69e-56	1.25e-07	0.0110884
Custom_1277160_4	K07220	K07220; uncharacterized protein	1R4SP,2KW8U06389,2VKF1,COG1392,COG1392	MA20_27875	Protein of unknown function DUF47	IPR018445	-	PF01865	Putative phosphate transport regulator	MAG-192	Unique	k141_1715957_4	3.6e-117	416	100	212	212	1	Match	9.80702	12.2609	0	0.000434	1.38e-05	1	2.40944	6.79897	0	0.496143	0.0217097	1
Custom_1196567_18	-	-	-	-	-	IPR001279	-	PF00753	Metallo-beta-lactamase	MAG-192	Unique	k141_2782245_7	5.6e-186	645.2	96.6	315	326	4	Unassembled,Match,Match,Unassembled	0.50147	0.924398	1.23533	0.575081	0.262253	0.0569677	-5.00664	-2.7977	-1.53895	1.35e-10	0.000295	0.0542281
Custom_1903824_4	K07287	bamC; outer membrane protein assembly factor BamC	1N670,2KUM706389,2VHS5,COG3317,COG3317	bamC	(Lipo)protein	IPR010653	-	PF06804	NlpB/DapX lipoprotein	MAG-192	Multiple	k141_2018867_6	4e-206	712.6	95.2	357	375	5	Unassembled,Unassembled,Match,Unassembled,Match	0.188294	-2.42973	-5.57913	-	-	-	-4.40411	-5.31114	-9.97656	6.37e-20	2.29e-22	4.69e-47
Custom_2252679_12	K06889	K06889; uncharacterized protein	1MUCD,2VKC0,4ACS50864,COG1073,COG1073	-	Hydrolases of the alpha beta superfamily	IPR022742	-	PF12146	Serine aminopeptidase, S33	MAG-192	Unique	k141_3398250_8	1.4e-178	620.5	100	305	305	1	Match	12.7635	13.1487	10.7428	1.07e-08	3.07e-09	8.71e-06	5.29648	7.59046	6.17701	0.0302493	0.00104447	0.00812409
Custom_2253716_10	-	-	1MU7P,2KVWI06389,2VIK8,COG0123,COG0123	hdaH	COG0123 Deacetylases, including yeast histone deacetylase and acetoin utilization protein	IPR023801	-	PF00850	Histone deacetylase domain	MAG-192	Unique	k141_2938317_2	2.9e-187	649.4	98.1	302	308	3	Unassembled,Match,Match	3.11015	3.77373	2.99734	0.156775	0.063289	0.824162	-2.28122	0.106915	0.2801	0.271025	1	1
Custom_2334663_23	K00928	lysC; aspartate kinase [EC:2.7.2.4]	-	-	-	IPR001048,IPR002912,IPR027795	-	PF00696,PF01842,PF13840	Aspartate/glutamate/uridylate kinase;ACT domain;CASTOR, ACT domain	MAG-192	Multiple	k141_2938317_3	6.3e-126	445.3	95.8	230	240	2	Match,Unassembled	0.0559662	-1.25961	-1.0782	0.911114	0.310531	0.364868	-3.82617	-4.03035	-2.51931	0.00642578	0.00409794	0.0762615
Custom_742478_8	K09710	ybeB; ribosome-associated protein	1MZEF,2KWQI06389,2VRRV,COG0799,COG0799	rsfS	Functions as a ribosomal silencing factor. Interacts with ribosomal protein L14 (rplN), blocking formation of intersubunit bridge B8. Prevents association of the 30S and 50S ribosomal subunits and the formation of functional ribosomes, thus repressing translation	-	-	PF02410	-	MAG-192	Multiple	k141_1260099_7	2.4e-59	223.4	96.7	118	122	1	Unassembled	4.39657	1.57561	-25.4477	-	-	-	-0.203231	-1.39262	-23.841	-	-	-
Custom_1421842_5	K03568	tldD; TldD protein	1MUSK,2KUU806389,2VHJ9,COG0312,COG0312	tldD	modulator of DNA gyrase	IPR002510	GO:0006508|GO:0008237	PF01523	Metalloprotease TldD/PmbA	MAG-192	Multiple	k141_1264564_6	3.3e-203	702.6	99.2	355	358	4	Match,Unassembled,Match,Unassembled	-0.311685	-3.78989	1.00789	-	-	-	-4.79373	-6.76887	-3.49048	1.07e-11	5.27e-08	2.97e-36
Custom_2337782_5	K03628	rho; transcription termination factor Rho	-	-	-	IPR011113,IPR000194,IPR011112	GO:0003723|GO:0006353|GO:0005524|GO:0006353	PF07497,PF00006,PF07498	Rho termination factor, RNA-binding domain;ATPase, F1/V1/A1 complex, alpha/beta subunit, nucleotide-binding domain;Rho termination factor, N-terminal	MAG-192	Multiple	k141_3862401_4	1.1e-233	804.3	97.9	410	419	2	Match,Unassembled	1.20296	0.411998	5.41811	0.374166	0.541665	5.76e-06	-2.13576	-1.48036	1.84327	0.144506	0.300714	0.0942158
Custom_2157026_52	K01596	E4.1.1.32, pckA, PCK; phosphoenolpyruvate carboxykinase (GTP) [EC:4.1.1.32]	1MX3C,2KV5X06389,2VINZ,COG1274,COG1274	pckG	Catalyzes the conversion of oxaloacetate (OAA) to phosphoenolpyruvate (PEP), the rate-limiting step in the metabolic pathway that produces glucose from lactate and other precursors derived from the citric acid cycle	IPR035077,IPR035078	GO:0004611|GO:0006094|GO:0004611|GO:0006094	PF00821,PF17297	Phosphoenolpyruvate carboxykinase, C-terminal P-loop domain;Phosphoenolpyruvate carboxykinase, GTP-utilising, N-terminal	MAG-192	Multiple	k141_658823_4	1.6e-170	594	95.8	274	286	9	Unassembled,Match,Unassembled,Unassembled,Match,Unassembled,Unassembled,Unassembled,Unassembled	0.813806	2.22445	3.69782	0.0299231	2.25e-09	2.48e-24	-1.84411	1.3109	3.68241	0.000653	0.00399245	1.14e-18
Custom_484501_19	K07018	K07018; uncharacterized protein	1MUDY,2KV0306389,2VJ8M,COG2945,COG2945	-	hydrolase of the alpha beta superfamily	IPR022742	-	PF12146	Serine aminopeptidase, S33	MAG-192	Unique	k141_4474743_3	2.6e-123	436.4	100	212	212	1	Unassembled	-2.1677	-1.71823	-2.67269	0.837494	1	1	-8.21137	-5.11465	-5.35936	0.0414332	0.207696	0.179051
Custom_1903824_3	K01714	dapA; 4-hydroxy-tetrahydrodipicolinate synthase [EC:4.3.3.7]	1MUCM,2KUG206389,2VIQ4,COG0329,COG0329	dapA	Catalyzes the condensation of (S)-aspartate-beta- semialdehyde (S)-ASA and pyruvate to 4-hydroxy- tetrahydrodipicolinate (HTPA)	IPR002220	GO:0016829	PF00701	DapA-like	MAG-192	Multiple	k141_1574832_6	1.7e-162	567	96.6	282	292	3	Match,Match,Match	2.68135	0.503937	0.0113139	-	-	-	-1.88404	-2.38252	-4.51393	0.285113	0.17356	0.00545275
Custom_2082106_9	K03704	cspA; cold shock protein	1N6Q5,2KWX906389,2VVTG,COG1278,COG1278	scoF	Cold shock	IPR002059	GO:0003676	PF00313	Cold-shock protein, DNA-binding	MAG-192	Multiple	k141_1120832_9	9.6e-34	137.5	98.5	64	65	2	Match,Unassembled	2.76438	3.19255	-13.6904	4.25e-50	1.78e-66	7.04e-30	0.20965	1.70857	-9.81896	0.54158	2.45e-11	1.08e-15
Custom_2338644_3	K04044	hscA; molecular chaperone HscA	-	-	-	IPR013126	-	PF00012	Heat shock protein 70 family	MAG-192	Unique	k141_4324302_12	0	1168.3	95.1	596	627	2	Match,Match	1.66684	-1.28442	0.0293846	1	1	1	-3.72734	-5.46497	-2.69692	0.245199	0.0971888	0.4234
Custom_862505_140	K07180	prkA; serine protein kinase	1MVW7,2KVKE06389,2VI2M,COG2766,COG2766	prkA	PrkA family serine protein kinase	IPR010650,IPR013153	-	PF06798,PF08298	PrkA C-terminal domain;PrkA AAA domain	MAG-192	Unique	k141_200227_1	0	1159.8	99	576	582	7	Match,Unassembled,Match,Match,Unassembled,Match,Unassembled	1.27212	-3.52463	0.343119	-	-	-	-4.24479	-7.06174	-2.41867	3.82e-28	2.04e-15	6.32e-21
Custom_1170490_2	K00674	dapD; 2,3,4,5-tetrahydropyridine-2,6-dicarboxylate N-succinyltransferase [EC:2.3.1.117]	1MU0Y,2KUZC06389,2VHUX,COG2171,COG2171	dapD	Belongs to the transferase hexapeptide repeat family	IPR023180,IPR001451,IPR001451	-	PF14805,PF14602,PF00132	Tetrahydrodipicolinate-N-succinyltransferase, chain A, domain 1;Hexapeptide repeat;Hexapeptide repeat	MAG-192	Unique	k141_4477462_1	9.3e-42	164.5	97.6	83	85	3	Unassembled,Unassembled,Unassembled	2.73417	-0.162849	-0.267569	0.21035	0.704901	0.662082	-2.74484	-3.86778	-2.9981	0.188401	0.0606803	0.147744
Custom_1173727_13	K03413	cheY; two-component system, chemotaxis family, chemotaxis protein CheY	1RHDD,2KWAN06389,2VSDT,COG0745,COG0745	-	cheY-homologous receiver domain	IPR001789	GO:0000160	PF00072	Signal transduction response regulator, receiver domain	MAG-192	Multiple	k141_1732880_1	3.6e-61	229.2	97.5	118	121	3	Match,Match,Match	1.7334	3.07472	-0.703962	0.000813	1.01e-09	0.14503	-2.87047	0.1582	-5.20038	1.2e-06	0.857781	3.92e-21
Custom_759413_15	K00333	nuoD; NADH-quinone oxidoreductase subunit D [EC:7.1.1.2]	1MVIN,2KUP406389,2VHEC,COG0649,COG0649	nuoD	NDH-1 shuttles electrons from NADH, via FMN and iron- sulfur (Fe-S) centers, to quinones in the respiratory chain. The immediate electron acceptor for the enzyme in this species is believed to be ubiquinone. Couples the redox reaction to proton translocation (for every two electrons transferred, four hydrogen ions are translocated across the cytoplasmic membrane), and thus conserves the redox ene…	IPR001135	GO:0016651|GO:0048038|GO:0051287|GO:0055114	PF00346	NADH-quinone oxidoreductase, subunit D	MAG-192	Unique	k141_1579986_1	1.3e-121	431	99.5	205	206	12	Match,Unassembled,Unassembled,Unassembled,Match,Match,Unassembled,Match,Unassembled,Match,Unassembled,Unassembled	-0.179578	1.30023	0.0791436	0.596882	9.36e-06	0.642938	-5.69327	-2.40714	-2.67912	1.02e-53	2.13e-14	1.89e-18
Custom_131521_1	K00332	nuoC; NADH-quinone oxidoreductase subunit C [EC:7.1.1.2]	1MX4B,2KUVB06389,2VHHV,COG0852,COG0852	nuoC	NDH-1 shuttles electrons from NADH, via FMN and iron- sulfur (Fe-S) centers, to quinones in the respiratory chain. The immediate electron acceptor for the enzyme in this species is believed to be ubiquinone. Couples the redox reaction to proton translocation (for every two electrons transferred, four hydrogen ions are translocated across the cytoplasmic membrane), and thus conserves the redox ene…	IPR001268	GO:0008137|GO:0055114	PF00329	NADH:ubiquinone oxidoreductase, 30kDa subunit	MAG-192	Unique	k141_1579986_2	2.7e-114	406.4	96	193	201	2	Unassembled,Unassembled	1.36265	0.644088	-13.2771	0.488246	0.559871	1.78e-10	-4.16804	-3.06821	-12.4805	0.0268798	0.110015	3.72e-09
Custom_1012869_3	K02992	RP-S7, MRPS7, rpsG; small subunit ribosomal protein S7	1MXC8,2KVWF06389,2VQ63,COG0049,COG0049	rpsG	One of the primary rRNA binding proteins, it binds directly to 16S rRNA where it nucleates assembly of the head domain of the 30S subunit. Is located at the subunit interface close to the decoding center, probably blocks exit of the E-site tRNA	IPR023798	-	PF00177	Ribosomal protein S7 domain	MAG-192	Unique	k141_358730_2	1.1e-81	297.7	99.4	155	156	7	Unassembled,Unassembled,Match,Match,Match,Match,Match	1.73758	3.29374	0.373058	2.67e-21	1.49e-73	0.03921	-3.7699	-0.417631	-2.38645	4.26e-64	0.0666576	4.08e-31
Custom_670593_31	K06207	typA, bipA; GTP-binding protein	1MV5Q,2KUXJ06389,2VH2W,COG1217,COG1217	typA	GTP-binding protein TypA	IPR000640,IPR000795,IPR004161	-	PF00679,PF00009,PF03144	Elongation factor EFG, domain V-like;Transcription factor, GTP-binding domain;Translation elongation factor EFTu-like, domain 2	MAG-192	Multiple	k141_2196563_3	0	1192.9	97.1	595	613	3	Unassembled,Match,Match	0.774546	0.235293	1.37722	0.608773	0.97321	0.602498	-3.04585	-2.35471	-2.36357	0.00727051	0.0350447	0.0188711
Custom_2514998_2	K17227	soxZ; sulfur-oxidizing protein SoxZ	1N097,2KX4B06389,2VU95,COG5501,COG5501	soxZ	Sulphur oxidation protein SoxZ	IPR014880	-	PF08770	Sulphur oxidation protein SoxZ	MAG-192	Unique	k141_1432916_4	6.6e-56	211.5	100	103	103	1	Unassembled	25.1707	21.3194	0	1.61e-11	2.99e-08	1	5.30313	3.52941	0	0.166757	0.401275	1
Custom_1084750_1	K01951	guaA, GMPS; GMP synthase (glutamine-hydrolysing) [EC:6.3.5.2]	-	-	-	IPR001674,IPR022310,IPR017926	-	PF00958,PF02540,PF00117	GMP synthase, C-terminal;NAD/GMP synthase;Glutamine amidotransferase	MAG-192	Multiple	k141_515693_2	0	1099	100	544	544	3	Unassembled,Match,Unassembled	1.86408	0.158808	1.96944	0.282098	1	1	-2.01657	-2.23018	-1.83778	0.155005	0.121232	0.174918
Custom_294108_5	K03599	sspA, mglA; stringent starvation protein A	1MXJD,2KUQK06389,2VIAW,COG0625,COG0625	sspA	Belongs to the GST superfamily	IPR004046,IPR004045	-	PF00043,PF02798	Glutathione S-transferase, C-terminal;Glutathione S-transferase, N-terminal	MAG-192	Multiple	k141_975773_5	3.6e-113	402.9	99.5	197	198	7	Match,Unassembled,Match,Match,Unassembled,Match,Match	1.93732	1.49109	-0.433232	7.1e-07	0.000106	0.215842	-2.65245	-1.41145	-4.91478	1.94e-09	0.000817	1.52e-33
Custom_88747_2	K00382	DLD, lpd, pdhD; dihydrolipoamide dehydrogenase [EC:1.8.1.4]	1MU2U,2KUBK06389,2VI6G,COG1249,COG1249	lpdA	COG1249 Pyruvate 2-oxoglutarate dehydrogenase complex, dihydrolipoamide dehydrogenase (E3) component, and related enzymes	IPR000089,IPR023753,IPR004099	-	PF00364,PF07992,PF02852	Biotin/lipoyl attachment;FAD/NAD(P)-binding domain;Pyridine nucleotide-disulphide oxidoreductase, dimerisation domain	MAG-192	Unique	k141_3723822_1	2e-264	906.4	95.8	451	471	6	Match,Match,Unassembled,Unassembled,Match,Unassembled	-3.85251	-0.986782	-2.82539	0.158595	0.550135	0.217634	-9.15857	-4.69528	-5.58077	7.28e-05	0.0284191	0.00752429
Custom_731228_9	K11942	icmF; isobutyryl-CoA mutase [EC:5.4.99.13]	1MUXX,2KVJX06389,2VH05,COG1703,COG1703,COG1884,COG1884,COG2185,COG2185	icmF	Catalyzes the reversible interconversion of isobutyryl- CoA and n-butyryl-CoA, using radical chemistry. Also exhibits GTPase activity, associated with its G-protein domain (MeaI) that functions as a chaperone that assists cofactor delivery and proper holo-enzyme assembly	-	-	PF03308,PF02310,PF01642	-	MAG-192	Multiple	k141_1436486_4	1e-231	797.7	96.6	402	416	5	Unassembled,Unassembled,Match,Unassembled,Unassembled	-1.32629	-13.9555	-14.3477	6.35e-05	2.41e-29	2.93e-30	-5.47022	-8.89225	-12.1973	1.95e-19	5.52e-13	1.94e-23
Custom_2010921_2	K02902	RP-L28, MRPL28, rpmB; large subunit ribosomal protein L28	1K9CB060,1MZ57,2VU1B,COG0227,COG0227	rpmB	Belongs to the bacterial ribosomal protein bL28 family	IPR026569	GO:0003735	PF00830	Ribosomal protein L28/L24	MAG-192	Multiple	k141_1438440_1	1.7e-11	62.4	100	29	29	3	Match,Unassembled,Unassembled	1.55428	2.2382	-1.62266	2.93e-10	4.87e-20	2.61e-11	-1.37097	0.957899	-3.82226	1.03e-05	0.00136809	8.09e-39
Custom_237075_3	K01912	paaK; phenylacetate-CoA ligase [EC:6.2.1.30]	1MV1W,2KVJW06389,2VI46,COG1541,COG1541	paaK	Catalyzes the activation of phenylacetic acid (PA) to phenylacetyl-CoA (PA-CoA)	IPR000873,IPR028154	-	PF00501,PF14535	AMP-dependent synthetase/ligase;AMP-dependent ligase, C-terminal	MAG-192	Multiple	k141_4185979_1	8.9e-209	721.1	97.5	350	359	1	Unassembled	-1.31592	3.85857	5.42263	-	-	-	-0.40685	5.27786	5.5974	0.862199	4.68e-06	4.25e-07
Custom_1452416_2	K03704	cspA; cold shock protein	1N6Q5,2KZUI06389,2VV0X,COG1278,COG1278	scoF	Cold shock protein domain	IPR002059	GO:0003676	PF00313	Cold-shock protein, DNA-binding	MAG-192	Unique	k141_1136483_3	1.4e-19	89.7	95.2	40	42	2	Unassembled,Unassembled	0.957159	2.16938	0.227504	0.0125807	4.56e-09	0.438496	-4.5365	-1.52682	-2.51199	2.28e-26	0.00029	6.36e-10
Custom_1701545_1	K01756	purB, ADSL; adenylosuccinate lyase [EC:4.3.2.2]	1MV4B,2KUAY06389,2VI2T,COG0015,COG0015	purB	Belongs to the lyase 1 family. Adenylosuccinate lyase subfamily	IPR013539,IPR022761	-	PF08328,PF00206	Adenylosuccinate lyase PurB, C-terminal;Fumarate lyase, N-terminal	MAG-192	Multiple	k141_2963398_3	1.1e-251	864	95.4	434	455	1	Match	8.70306	10.4529	10.4847	0.019212	0.00485018	0.010184	0	4.88059	5.75132	1	0.305601	0.2181
Custom_542458_2	-	-	-	-	-	IPR007055	-	PF04972	BON domain	MAG-192	Unique	k141_829121_15	3.6e-112	399.4	95.9	212	221	1	Match	12.3579	0	0	1.13e-06	1	1	4.89054	0	0	0.328636	1	1
Custom_188738_2	K01465	URA4, pyrC; dihydroorotase [EC:3.5.2.3]	1MUYP,2KVK106389,2VH6F,COG0418,COG0418	pyrC	Catalyzes the reversible cyclization of carbamoyl aspartate to dihydroorotate	IPR006680	GO:0016787	PF01979	Amidohydrolase-related	MAG-192	Unique	k141_829121_21	2.9e-193	669.5	95.9	329	343	2	Match,Match	0.916074	2.69929	4.59911	0.252495	0.000156	1.13e-10	-4.45566	-0.989634	1.84146	1.07e-05	0.117103	0.000344
Custom_1173727_24	K03413	cheY; two-component system, chemotaxis family, chemotaxis protein CheY	1RDNP,2KWC506389,2VR8X,COG0745,COG0745	-	response regulator	IPR001789	GO:0000160	PF00072	Signal transduction response regulator, receiver domain	MAG-192	Multiple	k141_369920_7	2.9e-69	256.1	99.2	129	130	2	Match,Match	10.0958	0	0	0.043418	1	1	2.40937	0	0	0.664281	1	1
Custom_1216673_15	K01961	accC; acetyl-CoA carboxylase, biotin carboxylase subunit [EC:6.4.1.2 6.3.4.14]	1MU4H,2KVNS06389,2VISB,COG0439,COG0439	accC	Biotin carboxylase	IPR005482,IPR005481,IPR005479	-	PF02785,PF00289,PF02786	Biotin carboxylase, C-terminal;Biotin carboxylase-like, N-terminal domain;Carbamoyl-phosphate synthetase large subunit-like, ATP-binding domain	MAG-192	Multiple	k141_1141181_2	1.5e-255	877.1	96.2	435	452	3	Unassembled,Match,Match	-0.121199	-0.991346	-2.73548	1	0.761815	0.261512	-4.38165	-3.65289	-6.95935	5.62e-09	3.58e-08	1.14e-26
Custom_1906918_3	K02160	accB, bccP; acetyl-CoA carboxylase biotin carboxyl carrier protein	1RCXA,2KWBJ06389,2VR5S,COG0511,COG0511	accB	first, biotin carboxylase catalyzes the carboxylation of the carrier protein and then the transcarboxylase transfers the carboxyl group to form malonyl-CoA	IPR000089	-	PF00364	Biotin/lipoyl attachment	MAG-192	Unique	k141_1141181_3	9e-78	284.6	96.1	146	152	2	Match,Match	0.466636	-13.0296	1.17591	0.782938	5.63e-10	0.387227	-5.11864	-9.31868	-1.58936	0.00682018	1.65e-05	0.461975
Custom_2101114_6	K00677	lpxA; UDP-N-acetylglucosamine acyltransferase [EC:2.3.1.129]	1MUHQ,2KV6X06389,2VHDG,COG1043,COG1043	lpxA	Involved in the biosynthesis of lipid A, a phosphorylated glycolipid that anchors the lipopolysaccharide to the outer membrane of the cell	IPR001451,IPR029098	-	PF00132,PF13720	Hexapeptide repeat;UDP N-acetylglucosamine O-acyltransferase, C-terminal	MAG-192	Multiple	k141_2209506_8	1.6e-119	424.1	95.3	244	256	1	Match	1.56463	-23.4949	-24.0682	1	1.12e-09	5.73e-10	-2.6773	-4.8773	-8.18232	-	-	-
Custom_2101114_7	K02372	fabZ; 3-hydroxyacyl-[acyl-carrier-protein] dehydratase [EC:4.2.1.59]	1RH2T,2KWAJ06389,2VRKQ,COG0764,COG0764	fabZ	Involved in unsaturated fatty acids biosynthesis. Catalyzes the dehydration of short chain beta-hydroxyacyl-ACPs and long chain saturated and unsaturated beta-hydroxyacyl-ACPs	IPR013114	-	PF07977	Beta-hydroxydecanoyl thiol ester dehydrase, FabA/FabZ	MAG-192	Multiple	k141_2209506_9	5e-80	292.4	96.5	139	144	2	Match,Unassembled	-1.69125	-1.2207	-15.629	7.67e-48	7.09e-26	6.35e-39	-6.32204	-4.14014	-13.8265	5.47e-44	2.08e-51	2.56e-30
Custom_862505_140	K07180	prkA; serine protein kinase	1MVW7,2KVKE06389,2VI2M,COG2766,COG2766	prkA	PrkA family serine protein kinase	IPR010650,IPR013153	-	PF06798,PF08298	PrkA C-terminal domain;PrkA AAA domain	MAG-192	Unique	k141_2512887_1	0	1278.5	99.5	637	640	7	Match,Unassembled,Match,Match,Unassembled,Match,Unassembled	1.27212	-3.52463	0.343119	-	-	-	-4.24479	-7.06174	-2.41867	3.82e-28	2.04e-15	6.32e-21
Custom_2236224_8	K00266	gltD; glutamate synthase (NADPH) small chain [EC:1.4.1.13]	1MU2H,2KUS906389,2VIHR,COG0493,COG0493	gltD	glutamate synthase	IPR023753,IPR028261	-	PF07992,PF14691	FAD/NAD(P)-binding domain;Dihydroprymidine dehydrogenase domain II	MAG-192	Multiple	k141_2512887_2	5.3e-289	988	98.4	481	489	4	Match,Unassembled,Match,Unassembled	0.659028	-0.667704	-2.24314	0.866999	0.780944	0.963726	-3.95508	-3.62107	-6.76115	3.29e-05	0.00014	1.39e-13
Custom_927628_1	K00948	PRPS, prsA; ribose-phosphate pyrophosphokinase [EC:2.7.6.1]	1MW21,2KV1W06389,2VHU0,COG0462,COG0462	prs	Involved in the biosynthesis of the central metabolite phospho-alpha-D-ribosyl-1-pyrophosphate (PRPP) via the transfer of pyrophosphoryl group from ATP to 1-hydroxyl of ribose-5-phosphate (Rib-5-P)	IPR005946,IPR029099	-	PF14572,PF13793	Ribose-phosphate pyrophosphokinase;Ribose-phosphate pyrophosphokinase, N-terminal domain	MAG-192	Multiple	k141_1143363_1	2.6e-79	290	97.4	147	151	1	Unassembled	0.949499	0.753574	-11.7984	0.899315	1	6.15e-08	-3.28449	-1.77819	-9.52326	0.0785573	0.347044	2.19e-06
Custom_2612322_2	K05337	fer; ferredoxin	1MZ6H,2KX1306389,2VTZ1,COG1145,COG1145	fdx1	Ferredoxin	IPR017896	-	PF00037	4Fe-4S ferredoxin-type, iron-sulphur binding domain	MAG-192	Multiple	k141_1143363_7	7.3e-47	181.4	95.2	80	84	1	Match	24.0562	21.7118	0	2.12e-10	2.28e-08	1	3.89058	3.56076	0	0.38997	0.455613	1
Custom_1399659_9	K00963	UGP2, galU, galF; UTP--glucose-1-phosphate uridylyltransferase [EC:2.7.7.9]	1MV5F,2KUS006389,2VH00,COG1210,COG1210	galU	UTP-glucose-1-phosphate uridylyltransferase	IPR005835	GO:0009058|GO:0016779	PF00483	Nucleotidyl transferase domain	MAG-192	Unique	k141_1599690_4	7.3e-161	561.6	96.2	276	287	1	Match	10.3828	0	0	0.0424643	1	1	3.29353	0	0	0.535705	1	1
Custom_462465_9	K01999	livK; branched-chain amino acid transport system substrate-binding protein	1MWJ1,2KUCW06389,2VH55,COG0683,COG0683	-	Leucine-specific binding protein	IPR028081	-	PF13458	Leucine-binding protein domain	MAG-192	Unique	k141_835418_10	3.9e-190	659.1	100	342	342	3	Unassembled,Match,Match	14.1662	10.7486	12.5623	4.64e-07	0.000147	4.43e-05	6.82816	5.36606	7.9936	0.00657353	0.0400267	0.00106565
Custom_930101_2	K00151	hpaE, hpcC; 5-carboxymethyl-2-hydroxymuconic-semialdehyde dehydrogenase [EC:1.2.1.60]	1MU1V,2VHNV,3T1ZD06,COG1012,COG1012	hpaE	belongs to the aldehyde dehydrogenase family	IPR015590	GO:0016491|GO:0055114	PF00171	Aldehyde dehydrogenase domain	MAG-192	Multiple	k141_3737466_4	2.3e-94	340.5	98.2	163	166	3	Unassembled,Match,Match	1.83518	2.17673	4.33749	0.395981	0.210964	0.0202511	-2.13186	-1.47967	2.93049	0.304412	0.497121	0.125326
Custom_112382_2	K03386	PRDX2_4, ahpC; peroxiredoxin (alkyl hydroperoxide reductase subunit C) [EC:1.11.1.15]	1MWPY,1RN4S,1YDRN,COG0450,COG0450	ahpC	C-terminal domain of 1-Cys peroxiredoxin	IPR019479,IPR000866	GO:0051920|GO:0055114|GO:0016209|GO:0016491|GO:0055114	PF10417,PF00578	Peroxiredoxin, C-terminal;Alkyl hydroperoxide reductase subunit C/ Thiol specific antioxidant	MAG-192	Unique	k141_3738539_4	7.1e-109	388.3	100	187	187	3	Match,Match,Match	1.28946	-13.8338	-14.226	0.577496	4.38e-07	1.68e-07	-4.22355	-10.124	-13.4291	0.168383	0.00115059	1.09e-05
Custom_1349399_13	K01908	ACSS3, prpE; propionyl-CoA synthetase [EC:6.2.1.17]	1MUF5,2KV9F06389,2VI3T,COG0365,COG0365	prpE	COG0365 Acyl-coenzyme A synthetases AMP-(fatty) acid ligases	IPR032387,IPR025110,IPR000873	-	PF16177,PF13193,PF00501	Acetyl-coenzyme A synthetase, N-terminal domain;AMP-binding enzyme, C-terminal domain;AMP-dependent synthetase/ligase	MAG-192	Multiple	k141_1297033_7	0	1251.5	96.8	610	630	4	Unassembled,Match,Match,Match	1.27331	1.23619	-0.528286	6.86e-16	3.21e-15	0.000722	-3.43165	-1.85599	-2.66717	6.35e-29	1.65e-16	1.46e-62
Custom_814755_9	K07390	grxD, GLRX5; monothiol glutaredoxin	1MZ4V,2KWQF06389,2VSCX,COG0278,COG0278	grxD	Belongs to the glutaredoxin family. Monothiol subfamily	IPR002109	GO:0009055|GO:0015035|GO:0045454	PF00462	Glutaredoxin	MAG-192	Unique	k141_4055412_2	1.1e-55	211.1	95.2	100	105	3	Match,Match,Match	1.76649	-1.38973	0.519333	0.415752	0.392075	0.583584	-3.7357	-4.99796	-2.27023	0.066237	0.0128573	0.295205
Custom_564585_13	K18138	acrB, mexB, adeJ, smeE, mtrD, cmeB; multidrug efflux pump	1MU48,2KUKW06389,2VHFI,COG0841,COG0841	-	AcrB/AcrD/AcrF family	IPR001036	GO:0016020|GO:0022857|GO:0055085	PF00873	Acriflavin resistance protein	MAG-192	Unique	k141_542614_3	0	1904.8	96.7	1006	1040	4	Match,Unassembled,Unassembled,Match	0.947985	1.02105	1.3244	0.000842067	0.000211	1.39e-06	-4.54746	-2.68388	-1.43519	1.15e-19	3.56e-12	7.98e-06
Custom_2347518_2	K02338	dnaN; DNA polymerase III subunit beta [EC:2.7.7.7]	1MVD9,2KV1206389,2VH9B,COG0592,COG0592	dnaN	Confers DNA tethering and processivity to DNA polymerases and other proteins. Acts as a clamp, forming a ring around DNA (a reaction catalyzed by the clamp-loading complex) which diffuses in an ATP-independent manner freely and bidirectionally along dsDNA. Initially characterized for its ability to contact the catalytic subunit of DNA polymerase III (Pol III), a complex, multichain enzyme respons…	IPR022634,IPR022637,IPR022635	GO:0003677|GO:0003887|GO:0006260|GO:0008408|GO:0009360|GO:0003887|GO:0006260|GO:0008408|GO:0009360|GO:0003677|GO:0003887|GO:0006260|GO:0008408|GO:0009360	PF00712,PF02767,PF02768	DNA polymerase III, beta sliding clamp, N-terminal;DNA polymerase III, beta sliding clamp, central;DNA polymerase III, beta sliding clamp, C-terminal	MAG-192	Multiple	k141_3137420_1	2.8e-177	616.7	95.2	337	354	6	Match,Unassembled,Match,Unassembled,Match,Unassembled	2.12948	1.14955	2.16407	1.4e-07	0.00770559	6.3e-08	-2.70031	-1.98215	-0.0425415	1.8e-07	0.000108	1
Custom_2235518_2	K05594	elaB; ElaB protein	1N6X7,2KX0506389,2WFR8,COG4575,COG4575	-	Bacterial protein of unknown function (DUF883)	IPR010279	GO:0043022	PF05957	Inner membrane protein YqjD/ElaB	MAG-192	Multiple	k141_3749982_5	7.1e-50	191.4	100	104	104	4	Match,Unassembled,Match,Match	2.85792	2.56679	-1.19829	0	0	1.01e-84	-1.72481	-0.339558	-5.69426	3.08e-53	0.00153958	0
Custom_2066636_2	K02355	fusA, GFM, EFG; elongation factor G	1MUCV,2KUP006389,2VI3Q,COG0480,COG0480	fusA	Catalyzes the GTP-dependent ribosomal translocation step during translation elongation. During this step, the ribosome changes from the pre-translocational (PRE) to the post- translocational (POST) state as the newly formed A-site-bound peptidyl-tRNA and P-site-bound deacylated tRNA move to the P and E sites, respectively. Catalyzes the coordinated movement of the two tRNA molecules, the mRNA and…	IPR000795,IPR041095,IPR005517,IPR000640,IPR004161	-	PF00009,PF14492,PF03764,PF00679,PF03144	Transcription factor, GTP-binding domain;Elongation Factor G, domain II;Translation elongation factor EFG/EF2, domain IV;Elongation factor EFG, domain V-like;Translation elongation factor EFTu-like, domain 2	MAG-192	Unique	k141_2227276_1	0	1221.5	96.7	611	632	10	Match,Match,Match,Match,Match,Match,Unassembled,Match,Match,Match	2.03477	1.10947	-0.128501	4.36e-10	0.00088	0.567528	-3.47815	-2.6034	-2.8873	5.49e-19	1.84e-11	1.41e-14
Custom_1718863_3	K02892	RP-L23, MRPL23, rplW; large subunit ribosomal protein L23	1MZXX,2KWRX06389,2VU1C,COG0089,COG0089	rplW	One of the early assembly proteins it binds 23S rRNA. One of the proteins that surrounds the polypeptide exit tunnel on the outside of the ribosome. Forms the main docking site for trigger factor binding to the ribosome	IPR013025	GO:0003735|GO:0005840|GO:0006412	PF00276	Ribosomal protein L25/L23	MAG-192	Unique	k141_2984319_1	8.7e-47	181	100	95	95	4	Match,Match,Match,Unassembled	15.8441	14.3551	0	6.45e-38	1.24e-31	0.71687	8.51795	8.83523	0	2.37e-11	3.87e-12	1
Custom_1718863_1	K02906	RP-L3, MRPL3, rplC; large subunit ribosomal protein L3	1MUST,2KV3R06389,2VJ3V,COG0087,COG0087	rplC	One of the primary rRNA binding proteins, it binds directly near the 3'-end of the 23S rRNA, where it nucleates assembly of the 50S subunit	IPR000597	GO:0003735|GO:0005840|GO:0006412	PF00297	Ribosomal protein L3	MAG-192	Unique	k141_2984319_3	5e-113	402.5	98.6	207	210	6	Match,Unassembled,Unassembled,Match,Match,Unassembled	0.523293	0.165161	-1.96304	1.24e-05	0.244345	3.53e-62	-4.98741	-3.54371	-4.72089	1.15e-204	1.1e-119	5.97e-233
Custom_2625623_3	K03593	mrp, NUBPL; ATP-binding protein involved in chromosome partitioning	1MU7R,2KV2W06389,2VIMV,COG0489,COG0489	mrp	Binds and transfers iron-sulfur (Fe-S) clusters to target apoproteins. Can hydrolyze ATP	IPR002744,IPR033756	-	PF01883,PF10609	MIP18 family-like;Flagellum site-determining protein YlxH/ Fe-S cluster assembling factor NBP35	MAG-192	Unique	k141_2529943_2	9.3e-198	684.5	95.6	347	363	3	Match,Match,Match	1.48361	0.299116	-13.0695	9.22e-07	0.282474	1.65e-26	-3.96059	-3.35621	-12.2726	3.2e-16	3.92e-13	1.1e-22
Custom_294108_5	K03599	sspA, mglA; stringent starvation protein A	1MXJD,2KUQK06389,2VIAW,COG0625,COG0625	sspA	Belongs to the GST superfamily	IPR004046,IPR004045	-	PF00043,PF02798	Glutathione S-transferase, C-terminal;Glutathione S-transferase, N-terminal	MAG-192	Multiple	k141_1922533_3	2.7e-113	403.3	99.5	197	198	7	Match,Unassembled,Match,Match,Unassembled,Match,Match	1.93732	1.49109	-0.433232	7.1e-07	0.000106	0.215842	-2.65245	-1.41145	-4.91478	1.94e-09	0.000817	1.52e-33
Custom_1640426_3	K06915	K06915; uncharacterized protein	1MU59,2KVA806389,2VIJY,COG0433,COG0433	yjgR	Bacterial protein of unknown function (DUF853)	IPR033186	-	PF05872	Helicase HerA-like C-terminal	MAG-192	Unique	k141_853693_3	7.4e-284	971.1	99.8	496	497	3	Unassembled,Match,Match	1.75006	1.74176	1.21872	0.246616	0.378443	0.356635	-3.75319	-1.96523	-1.53965	0.0116012	0.20811	0.348333
Custom_592104_13	K02968	RP-S20, rpsT; small subunit ribosomal protein S20	-	-	-	IPR002583	GO:0003723|GO:0003735|GO:0005840|GO:0006412	PF01649	Ribosomal protein S20	MAG-192	Multiple	k141_241166_1	4.6e-35	142.1	100	81	81	1	Match	2.22042	0.902263	1.80649	0.324277	0.534499	0.293863	0.00952817	-0.425806	1.77964	1	0.902654	0.394503
Custom_308130_3	K01649	leuA, IMS; 2-isopropylmalate synthase [EC:2.3.3.13]	1MUNQ,2KU8G06389,2VI4G,COG0119,COG0119	leuA	Catalyzes the condensation of the acetyl group of acetyl-CoA with 3-methyl-2-oxobutanoate (2-oxoisovalerate) to form 3-carboxy-3-hydroxy-4-methylpentanoate (2-isopropylmalate)	IPR013709,IPR000891	GO:0003852|GO:0009098|GO:0003824	PF08502,PF00682	2-isopropylmalate synthase LeuA, allosteric (dimerisation) domain;Pyruvate carboxyltransferase	MAG-192	Unique	k141_2534531_3	6.2e-280	958	95.1	488	513	4	Match,Match,Match,Unassembled	2.67321	2.81568	2.70108	-	-	-	-3.25343	-0.915059	-0.105552	-	-	-
Custom_246128_1	K02959	RP-S16, MRPS16, rpsP; small subunit ribosomal protein S16	1MZCT,2KWWW06389,2VTYP,COG0228,COG0228	rpsP	Belongs to the bacterial ribosomal protein bS16 family	IPR000307	GO:0003735|GO:0005840|GO:0006412	PF00886	Ribosomal protein S16	MAG-192	Unique	k141_2534531_8	1.3e-41	163.7	96.4	80	83	3	Match,Match,Match	5.27618	4.07688	5.22477	4.9e-40	1.63e-24	1.45e-39	-0.234834	0.368311	2.47039	0.678025	0.503032	2.48e-08
Custom_2540470_3	K02305	norC; nitric oxide reductase subunit C	1RDSI,2KW5Y06389,2VQ50,COG2010,COG2010	norC	Cytochrome c	IPR009056	GO:0009055|GO:0020037	PF00034	Cytochrome c-like domain	MAG-192	Multiple	k141_2388334_4	6.4e-80	292	95.8	136	142	1	Unassembled	-15.9053	-0.0944224	-16.021	3.65e-37	0.864832	5.59e-38	-11.4533	-3.21684	-14.5154	4.71e-20	1.45e-18	1.84e-31
Custom_734630_6	K04561	norB; nitric oxide reductase subunit B [EC:1.7.2.5]	1MVT1,2KUBH06389,2VHXU,COG3256,COG3256	norB	to the heme-copper respiratory oxidase family	IPR000883	GO:0004129|GO:0009060|GO:0016021|GO:0020037|GO:0055114	PF00115	Cytochrome c oxidase subunit I	MAG-192	Unique	k141_2388334_5	4.4e-227	782.3	97	391	403	2	Unassembled,Unassembled	2.62767	2.70709	5.99994	-	-	-	-2.95949	-1.07899	3.19139	-	-	-
Custom_2513647_5	K02990	RP-S6, MRPS6, rpsF; small subunit ribosomal protein S6	1RH82,2KWGN06389,2VR79,COG0360,COG0360	rpsF	Binds together with S18 to 16S ribosomal RNA	IPR000529	GO:0003735|GO:0005840|GO:0006412|GO:0019843	PF01250	Ribosomal protein S6	MAG-192	Multiple	k141_3910115_3	9.3e-44	171	95.1	77	81	3	Match,Match,Match	1.87328	0.536472	-1.6242	0.206731	0.516855	0.197144	-2.95179	-2.53247	-3.82334	0.0161806	0.0409033	0.00105667
Custom_2184298_10	-	-	1RGKA,1S7KJ,29BTB,2ZYRP	-	-	-	-	-	-	MAG-192	Unique	k141_703892_13	2.5e-194	672.9	100	321	321	1	Unassembled	10.1459	0	0	0.0424811	1	1	3.29353	0	0	0.535705	1	1
WP_027457088.1	K00102	LDHD, dld; D-lactate dehydrogenase (cytochrome) [EC:1.1.2.4]	1MU43,2KUWB06389,2VHYU,COG0247,COG0247,COG0277,COG0277,COG0479,COG0479	glpCD	FAD linked oxidase	IPR004113,IPR017896,IPR021817,IPR004017,IPR006094,IPR022153	-	PF02913,PF13183,PF11880,PF02754,PF01565,PF12447	FAD-linked oxidase, C-terminal;4Fe-4S ferredoxin-type, iron-sulphur binding domain;Protein of unknown function DUF3400;Cysteine-rich domain;FAD linked oxidase, N-terminal;Protein of unknown function DUF3683	MAG-192	Unique	k141_2237116_1	0	1838.9	96	906	944	8	Match,Unassembled,Match,Unassembled,Unassembled,Match,Match,Unassembled	0.959992	-0.18921	0.678042	0.713063	1	1	-4.69672	-3.87266	-2.08855	0.00196798	0.0102322	0.178446
Custom_1815445_12	K01738	cysK; cysteine synthase [EC:2.5.1.47]	-	-	-	IPR001926	-	PF00291	Pyridoxal-phosphate dependent enzyme	MAG-192	Multiple	k141_2237116_11	2.9e-128	453	100	230	230	2	Match,Match	1.16875	-0.0878042	-24.43	1	1	2.31e-08	-3.56359	-3.33031	-9.08917	0.38509	0.434374	0.0196017
Custom_2050014_7	K07306	dmsA; anaerobic dimethyl sulfoxide reductase subunit A [EC:1.8.5.3]	1NR6J,2KUV306389,2VHHZ,COG0243,COG0243	dmsA	Belongs to the prokaryotic molybdopterin-containing oxidoreductase family	IPR006657,IPR006656	GO:0016491|GO:0043546|GO:0055114|GO:0016491|GO:0055114	PF01568,PF00384	Molybdopterin dinucleotide-binding domain;Molybdopterin oxidoreductase	MAG-192	Unique	k141_2995272_5	1.1e-250	860.5	97.9	411	420	3	Match,Unassembled,Match	9.75487	12.5685	10.9016	5.29e-06	3.49e-09	8.25e-07	0	7.07295	6.33574	1	0.0174075	0.0333479
Custom_951625_2	K00620	argJ; glutamate N-acetyltransferase / amino-acid N-acetyltransferase [EC:2.3.1.35 2.3.1.1]	1MU0T,2KUJ706389,2VJ84,COG1364,COG1364	argJ	Catalyzes two activities which are involved in the cyclic version of arginine biosynthesis the synthesis of N- acetylglutamate from glutamate and acetyl-CoA as the acetyl donor, and of ornithine by transacetylation between N(2)-acetylornithine and glutamate	IPR002813	GO:0004358|GO:0006526	PF01960	Arginine biosynthesis protein ArgJ	MAG-192	Unique	k141_2998138_1	1.5e-107	384	96.1	198	206	2	Match,Unassembled	0.642111	0.960333	-14.0458	0.00128135	7.11e-07	2.76e-31	-4.8673	-2.74385	-13.2466	1.16e-31	1.44e-17	4.03e-27
Custom_898396_1	K03569	mreB; rod shape-determining protein MreB and related proteins	1MUMW,2KUHG06389,2VIR9,COG1077,COG1077	mreB	Rod shape-determining protein MreB	-	-	PF06723	-	MAG-192	Multiple	k141_4071992_1	4e-190	659.1	99.7	345	346	7	Match,Match,Match,Match,Match,Match,Match	1.0684	-0.359928	0.111889	5.08e-06	0.180212	0.526924	-1.45647	-1.25468	0.128852	7.92e-07	2.68e-05	0.710469
Custom_905189_3	K02902	RP-L28, MRPL28, rpmB; large subunit ribosomal protein L28	1KMD7065,1MZ57,2VU1B,COG0227,COG0227	rpmB	Belongs to the bacterial ribosomal protein bL28 family	IPR026569	GO:0003735	PF00830	Ribosomal protein L28/L24	MAG-192	Unique	k141_711902_1	9.6e-11	59.7	100	30	30	2	Unassembled,Unassembled	2.82222	1.09518	-12.338	0.110499	0.392437	9.86e-10	-2.6829	-2.58853	-11.5076	0.143394	0.159826	1.67e-08
Custom_652825_1	K03530	hupB; DNA-binding protein HU-beta	1MZ5B,2KXFI06389,2VU4V,COG0776,COG0776	hupB	Histone-like DNA-binding protein which is capable of wrapping DNA to stabilize it, and thus to prevent its denaturation under extreme environmental conditions	IPR000119	GO:0003677	PF00216	Histone-like DNA-binding protein	MAG-192	Multiple	k141_2853031_1	8.6e-31	128.3	98.6	71	72	4	Unassembled,Match,Unassembled,Match	1.23819	-0.308151	-3.34412	0.0182759	0.678087	6.41e-12	-1.10208	-1.19173	-5.61995	0.0527413	0.0349137	1.9e-26
WP_121459196.1	K00404	ccoN; cytochrome c oxidase cbb3-type subunit I [EC:7.1.1.9]	1MU18,2KVB206389,2VIWB,COG3278,COG3278	ccoN	Belongs to the heme-copper respiratory oxidase family	IPR000883	GO:0004129|GO:0009060|GO:0016021|GO:0020037|GO:0055114	PF00115	Cytochrome c oxidase subunit I	MAG-192	Unique	k141_1180820_4	1.5e-279	956.8	96.8	460	475	2	Match,Match	-1.17137	4.47147	-3.69851	-	-	-	-6.50761	0.762598	-6.43252	9.69e-05	0.691794	1.61e-05
Custom_385089_4	K01952	PFAS, purL; phosphoribosylformylglycinamidine synthase [EC:6.3.5.3]	1MYN4,2KVJB06389,2VHTE,COG0046,COG0046,COG0047,COG0047	purL	Phosphoribosylformylglycinamidine synthase involved in the purines biosynthetic pathway. Catalyzes the ATP-dependent conversion of formylglycinamide ribonucleotide (FGAR) and glutamine to yield formylglycinamidine ribonucleotide (FGAM) and glutamate	-	-	PF18076,PF02769,PF18072,PF13507	-	MAG-192	Multiple	k141_2552715_10	0	1919.8	96	941	980	1	Unassembled	11.0122	0	0	1.9e-16	1	1	3.89055	0	0	0.452237	1	1
Custom_1580245_5	K03798	ftsH, hflB; cell division protease FtsH [EC:3.4.24.-]	1MU6J,2KU7606389,2VHEV,COG0465,COG0465	ftsH	Acts as a processive, ATP-dependent zinc metallopeptidase for both cytoplasmic and membrane proteins. Plays a role in the quality control of integral membrane proteins	IPR011546,IPR041569,IPR000642,IPR003959	-	PF06480,PF17862,PF01434,PF00004	Peptidase M41, FtsH extracellular;AAA ATPase, AAA+ lid domain;Peptidase M41;ATPase, AAA-type, core	MAG-192	Multiple	k141_2406438_3	0	1169.1	95.3	593	622	3	Unassembled,Match,Unassembled	27.0617	26.7433	23.2594	-	-	-	7.66263	8.54845	6.43168	-	-	-
Custom_1788168_7	K02469	gyrA; DNA gyrase subunit A [EC:5.6.2.2]	1MUGG,2KV4106389,2VJ5Q,COG0188,COG0188	gyrA	A type II topoisomerase that negatively supercoils closed circular double-stranded (ds) DNA in an ATP-dependent manner to modulate DNA topology and maintain chromosomes in an underwound state. Negative supercoiling favors strand separation, and DNA replication, transcription, recombination and repair, all of which involve strand separation. Also able to catalyze the interconversion of other topol…	IPR006691,IPR002205	GO:0003677|GO:0003916|GO:0005524|GO:0006265|GO:0003677|GO:0003918|GO:0005524|GO:0006265	PF03989,PF00521	DNA gyrase/topoisomerase IV, subunit A, C-terminal repeat;DNA topoisomerase, type IIA, subunit A/C-terminal	MAG-192	Unique	k141_571483_1	4.7e-199	688.7	98.6	343	348	4	Unassembled,Match,Unassembled,Match	1.25142	1.52324	-2.60748	0.380254	0.20706	0.0357813	-4.23921	-2.18052	-5.36005	4.81e-05	0.0393703	5.83e-08
Custom_1786498_7	K01624	FBA, fbaA; fructose-bisphosphate aldolase, class II [EC:4.1.2.13]	1MURX,2KVGR06389,2VHGI,COG0191,COG0191	fba	Aldolase	IPR000771	GO:0005975|GO:0008270|GO:0016832	PF01116	Fructose-bisphosphate aldolase, class-II	MAG-192	Multiple	k141_4390305_6	2.8e-139	490	96.8	244	252	4	Match,Match,Match,Match	0.145547	-5.66943	1.73291	0.904534	0.000849	0.247989	-4.62228	-8.18236	-0.405546	-	-	-
Custom_1103722_9	K02567	napA; nitrate reductase (cytochrome) [EC:1.9.6.1]	1NS3T,2KUYS06389,2VIB1,COG0243,COG0243	napA	nitrate reductase (NAP). Only expressed at high levels during aerobic growth. NapAB complex receives electrons from the membrane-anchored tetraheme protein NapC	IPR006657,IPR006963,IPR006656	GO:0016491|GO:0043546|GO:0055114|GO:0016491|GO:0055114|GO:0016491|GO:0055114	PF01568,PF04879,PF00384	Molybdopterin dinucleotide-binding domain;Molybdopterin oxidoreductase, 4Fe-4S domain;Molybdopterin oxidoreductase	MAG-192	Unique	k141_2415407_1	0	1727.2	97.6	817	837	10	Match,Match,Match,Match,Match,Match,Match,Match,Match,Unassembled	-1.68525	0.728904	-1.15231	3.28e-06	0.0395653	0.00105734	-7.10944	-2.96804	-3.91379	2.95e-34	3.74e-15	1.08e-27
Custom_906763_2	K02569	napC; cytochrome c-type protein NapC	1MWV2,2KV5G06389,2VMSB,COG3005,COG3005	torC	cytochrome c-type protein	IPR005126	-	PF03264	NapC/NirT cytochrome c, N-terminal	MAG-192	Unique	k141_2415407_3	1.7e-127	450.3	99.1	211	213	6	Unassembled,Match,Unassembled,Unassembled,Unassembled,Unassembled	-1.07229	0.0691423	-14.6396	0.00597417	0.615641	8.64e-32	-6.59726	-3.65136	-13.8374	2.77e-26	1.14e-15	8.81e-28
Custom_867424_4	-	-	1P7S0,2KY9M06389,2VNY2,COG3203,COG3203	-	Gram-negative porin	IPR033900	GO:0015288|GO:0016020	PF13609	Porin domain, Gram-negative type	MAG-192	Unique	k141_887044_1	2.7e-213	736.1	98.6	361	366	2	Match,Unassembled	-0.809677	2.20539	-4.58348	-	-	-	-6.29852	-1.50106	-7.33524	-	-	-
Custom_2232316_2	K01692	paaF, echA; enoyl-CoA hydratase [EC:4.2.1.17]	1MWZC,2KVMT06389,2VJVA,COG1024,COG1024	badK	Belongs to the enoyl-CoA hydratase isomerase family	IPR001753	GO:0003824	PF00378	Enoyl-CoA hydratase/isomerase	MAG-192	Multiple	k141_592540_1	7.2e-104	371.7	95.9	187	195	1	Match	3.06379	-25.0447	0.024852	-	-	-	-1.57526	-20.8025	-4.43783	-	-	-
Custom_211974_16	K15987	hppA; K(+)-stimulated pyrophosphate-energized sodium pump	1MUQ3,2KV9E06389,2VI3K,COG3808,COG3808	hppA	Proton pump that utilizes the energy of pyrophosphate hydrolysis as the driving force for proton movement across the membrane. Generates a proton motive force	IPR004131	GO:0004427|GO:0009678|GO:0016020|GO:1902600	PF03030	Pyrophosphate-energised proton pump	MAG-192	Unique	k141_4261804_2	0	1178.3	97.7	668	684	5	Unassembled,Unassembled,Match,Match,Unassembled	-30	-3.85335	-5.28929	-	-	-	-13.7959	-7.56529	-8.04518	-	-	-
Custom_1515720_1	K03147	thiC; phosphomethylpyrimidine synthase [EC:4.1.99.17]	1MUVV,2KV8106389,2VHS3,COG0422,COG0422	thiC	Catalyzes the synthesis of the hydroxymethylpyrimidine phosphate (HMP-P) moiety of thiamine from aminoimidazole ribotide (AIR) in a radical S-adenosyl-L-methionine (SAM)-dependent reaction	IPR025747,IPR002817	-	PF13667,PF01964	ThiC-associated domain;Phosphomethylpyrimidine synthase ThiC/5-hydroxybenzimidazole synthase BzaA/B	MAG-192	Multiple	k141_3188850_1	3.6e-312	1065.1	100	516	516	5	Match,Match,Match,Match,Unassembled	13.8296	10.6885	0	4.04e-30	1.44e-18	1	6.39186	4.13327	0	3.94e-05	0.0230762	1
Custom_731228_9	K11942	icmF; isobutyryl-CoA mutase [EC:5.4.99.13]	1MUXX,2KVJX06389,2VH05,COG1703,COG1703,COG1884,COG1884,COG2185,COG2185	icmF	Catalyzes the reversible interconversion of isobutyryl- CoA and n-butyryl-CoA, using radical chemistry. Also exhibits GTPase activity, associated with its G-protein domain (MeaI) that functions as a chaperone that assists cofactor delivery and proper holo-enzyme assembly	-	-	PF03308,PF02310,PF01642	-	MAG-192	Multiple	k141_3035999_1	0	1668.3	98	842	859	5	Match,Match,Unassembled,Unassembled,Unassembled	-1.32629	-13.9555	-14.3477	6.35e-05	2.41e-29	2.93e-30	-5.47022	-8.89225	-12.1973	1.95e-19	5.52e-13	1.94e-23
Custom_1901692_15	K01999	livK; branched-chain amino acid transport system substrate-binding protein	1MWJ1,2KV0706389,2VH55,COG0683,COG0683	-	amino acid	IPR028081	-	PF13458	Leucine-binding protein domain	MAG-192	Unique	k141_1668492_13	4.4e-224	772.3	98	394	402	10	Match,Match,Match,Match,Match,Match,Match,Unassembled,Match,Unassembled	-1.55553	-2.20443	-0.450036	1.69e-05	9.73e-10	0.18093	-7.05384	-5.90278	-3.20859	5.17e-103	9.87e-92	1.62e-39
Custom_1718863_62	K01847	MUT; methylmalonyl-CoA mutase [EC:5.4.99.2]	1MUXX,2KV3E06389,2VIT2,COG1884,COG1884,COG2185,COG2185	bhbA	Methylmalonyl-CoA mutase	IPR006158,IPR006099	GO:0031419|GO:0046872|GO:0016866|GO:0031419	PF02310,PF01642	Cobalamin (vitamin B12)-binding domain;Methylmalonyl-CoA mutase, alpha/beta chain, catalytic	MAG-192	Multiple	k141_3197398_1	1.3e-298	1020.4	96.7	522	540	5	Match,Match,Match,Match,Match	0.219198	-1.05354	0.0317548	1	0.592342	1	-4.41257	-3.94644	-4.42013	0.00396142	0.00944645	0.00149085
Custom_2592635_49	K02670	pilU; twitching motility protein PilU	-	-	-	IPR001482	-	PF00437	Type II/IV secretion system protein	MAG-205	Multiple	k141_790638_5	1.1e-209	724.2	97.4	368	378	2	Unassembled,Unassembled	-1.12692	-0.653743	-12.9516	0.747789	1	2.66e-09	-3.5873	4.39838	-11.0867	0.0818489	0.0250101	6.07e-07
Custom_1094729_7	K02911	RP-L32, MRPL32, rpmF; large subunit ribosomal protein L32	-	-	-	IPR002677	GO:0003735|GO:0006412|GO:0015934	PF01783	Ribosomal protein L32p	MAG-205	Unique	k141_1484424_4	7.2e-31	127.5	100	59	59	1	Match	-13.585	-13.3085	-0.609155	1.86e-28	2.56e-27	0.174463	-10.7098	-10.4669	0.246195	2.22e-18	1.37e-17	0.387798
Custom_831942_5	K02946	RP-S10, MRPS10, rpsJ; small subunit ribosomal protein S10	1K7MU060,1RGWF,2VSDQ,COG0051,COG0051	rpsJ	Involved in the binding of tRNA to the ribosomes	IPR027486	-	PF00338	Ribosomal protein S10 domain	MAG-205	Multiple	k141_1038184_2	1.1e-49	191	95	95	100	4	Match,Match,Unassembled,Match	0.207018	1.37335	-2.63669	0.0293363	4.14e-56	2.64e-198	3.80512	7.59238	-4.35213	1.26e-294	0	9.98e-242
Custom_2584188_5	K02948	RP-S11, MRPS11, rpsK; small subunit ribosomal protein S11	1RD0A,2VR8I,4744D,COG0100,COG0100	rpsK	Located on the platform of the 30S subunit, it bridges several disparate RNA helices of the 16S rRNA. Forms part of the Shine-Dalgarno cleft in the 70S ribosome	IPR001971	GO:0003735|GO:0005840|GO:0006412	PF00411	Ribosomal protein S11	MAG-205	Multiple	k141_1038184_27	3.3e-71	262.7	100	135	135	5	Match,Match,Match,Match,Match	0.550084	1.8603	-0.479935	0.00403405	3.08e-24	0.00835926	-1.84106	6.92309	-0.509232	7.1e-18	3.92e-267	0.0181491
Custom_1659485_6	K04027	eutM; ethanolamine utilization protein EutM	2J02H03682,COG4577,COG4577	-	Carbon dioxide concentrating mechanism carboxysome shell protein	IPR000249	-	PF00936	Microcompartment protein, bacteria	MAG-44	Multiple	k141_4140800_6	2e-46	179.9	97	96	99	1	Match	-9.61975	-2.78326	-0.150061	2.85e-07	0.115678	0.701905	-4.71544	3.15719	0.0645037	0.0199102	0.12688	1
Custom_1087792_14	K02115	ATPF1G, atpG; F-type H+-transporting ATPase subunit gamma	1MU28,1RNWJ,1WW4K,COG0224,COG0224	atpG	Produces ATP from ADP in the presence of a proton gradient across the membrane. The gamma chain is believed to be important in regulating ATPase activity and the flow of protons through the CF(0) complex	IPR000131	GO:0015986|GO:0045261|GO:0046933	PF00231	ATP synthase, F1 complex, gamma subunit	MAG-233	Unique	k141_1834169_10	3.2e-153	536.2	100	287	287	2	Unassembled,Unassembled	-0.493476	-2.89414	-1.15212	0.761685	0.21245	0.496796	6.59795	9.368	4.61683	0.0567399	0.00511775	0.202045
Custom_1264501_2	K01759	GLO1, gloA; lactoylglutathione lyase [EC:4.4.1.5]	1RA9H,2VQ0D,4ADFN0864,COG0346,COG0346	-	Glyoxalase/Bleomycin resistance protein/Dioxygenase superfamily	-	-	PF13669	-	MAG-233	Multiple	k141_627434_1	3.4e-76	279.3	97.1	132	136	2	Match,Match	-2.26079	-6.53463	-2.31935	0.491756	0.0085127	1	5.64021	6.52068	3.61992	-	-	-
Custom_2538671_4	K04078	groES, HSPE1; chaperonin GroES	1MZ2X,1S8YR,1WYJ2,COG0234,COG0234	groS	Binds to Cpn60 in the presence of Mg-ATP and suppresses the ATPase activity of the latter	IPR020818	GO:0006457	PF00166	GroES chaperonin family	MAG-233	Unique	k141_1852482_3	1.5e-49	190.3	100	96	96	3	Unassembled,Match,Unassembled	-4.37312	-28.5927	-2.27845	-	-	-	2.71312	-21.1119	3.5164	-	-	-
Custom_301387_14	K01676	E4.2.1.2A, fumA, fumB; fumarate hydratase, class I [EC:4.2.1.2]	1MUV9,1RN8U,1X3DC,COG1838,COG1838,COG1951,COG1951	fumA	Catalyzes the reversible hydration of fumarate to (S)- malate	IPR004647,IPR004646	GO:0016836|GO:0016829	PF05683,PF05681	Fe-S hydro-lyase, tartrate dehydratase beta-type, catalytic domain;Fe-S hydro-lyase, tartrate dehydratase alpha-type, catalytic domain	MAG-233	Unique	k141_2314123_1	8.7e-295	1007.3	100	504	504	1	Unassembled	13.1662	0	0	7.02e-08	1	1	17.6951	0	0	2.15e-06	1	1
Custom_1632438_4	-	-	1RKPQ,1SBRP,1X2BC,COG4564,COG4564	-	Single Cache domain 2	IPR004010	-	PF08269	Double Cache domain 2	MAG-233	Unique	k141_494562_7	3.6e-105	375.9	99.5	183	184	1	Unassembled	-1.47413	0.427992	0.138933	0.344888	0.606981	0.718606	5.62437	12.6714	5.94412	0.00333659	4.08e-12	0.00170254
Custom_523159_5	K03386	PRDX2_4, ahpC; peroxiredoxin (alkyl hydroperoxide reductase subunit C) [EC:1.11.1.15]	1MWPY,1RN4S,1YDE3,COG0450,COG0450	ahpC	C-terminal domain of 1-Cys peroxiredoxin	IPR000866,IPR019479	GO:0016209|GO:0016491|GO:0055114|GO:0051920|GO:0055114	PF00578,PF10417	Alkyl hydroperoxide reductase subunit C/ Thiol specific antioxidant;Peroxiredoxin, C-terminal	MAG-233	Multiple	k141_1717231_5	4.6e-114	405.6	100	199	199	1	Match	-2.06439	-12.2335	-12.6257	0.662353	1.72e-05	1.18e-05	5.84395	-19.1717	-24.1561	0.0597947	7.37e-10	5.05e-15
Custom_2021484_4	K03303	lctP; lactate permease	1TQNM,26W9C,4HAF3061,COG1620,COG1620	lldP	L-lactate permease	IPR003804	GO:0005887|GO:0015129|GO:0015727	PF02652	L-lactate permease	MAG-233	Unique	k141_3863538_1	2.2e-288	986.1	99	519	524	1	Match	-0.850426	-3.48068	-2.45433	0.910337	0.14073	1	6.27164	8.78507	3.37114	0.00925003	0.000174	0.19056
Custom_280747_6	K00074	paaH, hbd, fadB, mmgB; 3-hydroxybutyryl-CoA dehydrogenase [EC:1.1.1.157]	2G6EB00795,COG1250,COG1250	-	3-hydroxyacyl-CoA dehydrogenase domain protein	IPR006176,IPR006108	GO:0003857|GO:0006631|GO:0016491|GO:0055114|GO:0003857|GO:0006631|GO:0016491|GO:0055114	PF02737,PF00725	3-hydroxyacyl-CoA dehydrogenase, NAD binding;3-hydroxyacyl-CoA dehydrogenase, C-terminal	MAG-233	Unique	k141_2197909_8	6.7e-170	591.7	100	298	298	3	Match,Unassembled,Match	4.80705	-0.516348	-24.6899	-	-	-	11.8919	11.7321	-18.1081	-	-	-
Custom_1425952_3	K01778	dapF; diaminopimelate epimerase [EC:5.1.1.7]	1MWDH,1RMGV,2NBQ0057,COG0253,COG0253	dapF	Catalyzes the stereoinversion of LL-2,6- diaminoheptanedioate (L,L-DAP) to meso-diaminoheptanedioate (meso- DAP), a precursor of L-lysine and an essential component of the bacterial peptidoglycan	IPR001653	GO:0008837|GO:0009089	PF01678	Diaminopimelate epimerase, DapF	MAG-233	Unique	k141_3139571_4	1.8e-164	573.5	100	276	276	1	Match	10.8646	11.8332	0	1.6e-18	1.6e-21	1	15.3924	21.5153	0	4.62e-37	2.58e-71	1
Custom_2102799_2	K01624	FBA, fbaA; fructose-bisphosphate aldolase, class II [EC:4.1.2.13]	1MURX,2JQGB04441,2TSAD,COG0191,COG0191	fbaA	Fructose-bisphosphate aldolase class-II	IPR000771	GO:0005975|GO:0008270|GO:0016832	PF01116	Fructose-bisphosphate aldolase, class-II	MAG-233	Unique	k141_3908637_2	5e-204	705.3	99.7	356	357	3	Match,Unassembled,Match	-13.6076	-13.3311	-13.7233	3.32e-08	8.51e-08	7.6e-08	-9.11557	-8.87267	-12.1777	0.0295976	0.0344853	0.0027593
Custom_1266269_12	K01006	ppdK; pyruvate, orthophosphate dikinase [EC:2.7.9.1]	1MUT8,1RN6R,460EP,COG0574,COG0574,COG1080,COG1080	ppdK	General (non sugar-specific) component of the phosphoenolpyruvate-dependent sugar phosphotransferase system (sugar PTS). This major carbohydrate active-transport system catalyzes the phosphorylation of incoming sugar substrates concomitantly with their translocation across the cell membrane. Enzyme I transfers the phosphoryl group from phosphoenolpyruvate (PEP) to the phosphoryl carrier protein (…	IPR000121,IPR008279,IPR002192	GO:0016310|GO:0016772|GO:0016310|GO:0016772|GO:0005524|GO:0016301|GO:0016310	PF02896,PF00391,PF01326	PEP-utilising enzyme, C-terminal;PEP-utilising enzyme, mobile domain;Pyruvate phosphate dikinase, PEP/pyruvate-binding	MAG-233	Unique	k141_1631345_12	0	1821.6	99.9	916	917	2	Match,Match	-26.2446	-27.4603	-2.28201	-	-	-	-21.0118	-34.9339	3.51678	-	-	-
Custom_1943484_10	K01895	ACSS1_2, acs; acetyl-CoA synthetase [EC:6.2.1.1]	1MUF5,1RMNZ,1WW8W,COG0365,COG0365	acsA	Catalyzes the conversion of acetate into acetyl-CoA (AcCoA), an essential intermediate at the junction of anabolic and catabolic pathways. AcsA undergoes a two-step reaction. In the first half reaction, AcsA combines acetate with ATP to form acetyl-adenylate (AcAMP) intermediate. In the second half reaction, it can then transfer the acetyl group from AcAMP to the sulfhydryl group of CoA, forming …	IPR000873,IPR032387,IPR025110	-	PF00501,PF16177,PF13193	AMP-dependent synthetase/ligase;Acetyl-coenzyme A synthetase, N-terminal domain;AMP-binding enzyme, C-terminal domain	MAG-233	Unique	k141_1025484_7	0	1360.5	100	645	645	2	Match,Match	-4.96746	-27.9248	-27.9224	0.249908	2.93e-14	1.87e-13	2.07874	-21.272	-27.9213	-	-	-
Custom_2170974_12	K00325	pntB; H+-translocating NAD(P) transhydrogenase subunit beta [EC:1.6.1.2 7.1.1.1]	1MUP4,1RMR4,COG1282,COG1282	pntB	The transhydrogenation between NADH and NADP is coupled to respiration and ATP hydrolysis and functions as a proton pump across the membrane	IPR034300	-	PF02233	NADP transhydrogenase beta-like domain	MAG-233	Unique	k141_3627777_5	3.9e-257	882.1	100	469	469	1	Unassembled	-2.73326	-13.1554	-13.5476	1.16e-26	1.69e-26	7.57e-28	4.35883	-8.69436	-11.9994	3.39e-102	1.37e-12	5.67e-23
Custom_2590925_20	-	-	1RC3Z,2VQVC,COG4249,COG4249	atmc2	Caspase domain	-	-	PF00656	-	MAG-203	Unique	k141_296_11	1.2e-165	577.4	100	280	280	2	Unassembled,Unassembled	-1.8957	-4.3056	-3.28623	-	-	-	3.19178	1.03724	0.622965	0.358648	0.830763	0.984468
EXI89542.1	K03286	TC.OOP; OmpA-OmpF porin, OOP family	1KQ41066,1N6EM,2VM27,COG2885,COG2885	ompA	Belongs to the ompA family	IPR006665	-	PF00691	OmpA-like domain	MAG-203	Unique	k141_3056452_1	5.1e-49	188.7	100	94	94	10	Unassembled,Unassembled,Unassembled,Unassembled,Match,Unassembled,Match,Unassembled,Unassembled,Unassembled	-3.05672	-4.48109	-2.43848	1.27e-289	0	4.42e-186	2.03706	0.841859	1.44169	2.17e-78	7.14e-14	2.25e-40
Custom_1206246_14	K01902	sucD; succinyl-CoA synthetase alpha subunit [EC:6.2.1.5]	1KPN1066,1MUGA,2VH1U,COG0074,COG0074	sucD	Succinyl-CoA synthetase functions in the citric acid cycle (TCA), coupling the hydrolysis of succinyl-CoA to the synthesis of either ATP or GTP and thus represents the only step of substrate-level phosphorylation in the TCA. The alpha subunit of the enzyme binds the substrates coenzyme A and phosphate, while succinate binding and nucleotide specificity is provided by the beta subunit	IPR005811,IPR003781	GO:0003824|GO:0048037	PF00549,PF02629	ATP-citrate lyase/succinyl-CoA ligase;CoA-binding	MAG-203	Unique	k141_3056452_14	2.5e-158	553.5	100	297	297	4	Match,Match,Match,Unassembled	-3.72862	-27.7547	-0.927516	-	-	-	1.32498	-22.0314	2.9535	0.660278	6.1e-16	0.305783
Custom_1206246_15	K01750	E4.3.1.12, ocd; ornithine cyclodeaminase [EC:4.3.1.12]	1KR5H066,1N3EI,2WFNY,COG2423,COG2423	ocd	Ornithine cyclodeaminase/mu-crystallin family	IPR003462	-	PF02423	Ornithine cyclodeaminase/mu-crystallin	MAG-203	Unique	k141_3056452_15	1.4e-173	604	100	319	319	1	Match	-28.7146	-6.03886	-2.53545	-	-	-	-21.3036	-0.692422	1.35468	-	-	-
Custom_2535688_10	K00912	lpxK; tetraacyldisaccharide 4'-kinase [EC:2.7.1.130]	1KQPJ066,1MU8G,2VHPG,COG1663,COG1663	lpxK	Transfers the gamma-phosphate of ATP to the 4'-position of a tetraacyldisaccharide 1-phosphate intermediate (termed DS-1- P) to form tetraacyldisaccharide 1,4'-bis-phosphate (lipid IVA)"	IPR005651,IPR003758	-	PF03966,PF02606	Trm112-like;Tetraacyldisaccharide 4'-kinase	MAG-203	Unique	k141_461933_5	1.8e-206	713.4	100	352	352	1	Unassembled	-1.36941	-0.676042	-0.679661	0.81492	0.944216	1	3.7096	4.6216	3.19277	0.167004	0.0798621	0.250708
Custom_1699727_8	K00376	nosZ; nitrous-oxide reductase [EC:1.7.2.4]	1MVIH,2VM8J,COG4263,COG4263	nosZ	Nitrous-oxide reductase is part of a bacterial respiratory system which is activated under anaerobic conditions in the presence of nitrate or nitrous oxide	IPR041114,IPR028096	-	PF18764,PF13473	Nitrous oxide reductase, propeller repeat 1;EfeO-type cupredoxin-like domain	MAG-203	Multiple	k141_4434250_7	0	1560	100	765	765	19	Match,Match,Match,Match,Match,Match,Unassembled,Unassembled,Unassembled,Match,Match,Unassembled,Unassembled,Unassembled,Match,Unassembled,Unassembled,Unassembled,Match	-1.49272	-0.786768	-15.8326	0.0145863	0.160263	6.36e-33	3.2214	4.85225	-11.665	2.52e-07	2.99e-15	5.25e-18
Custom_1459979_12	-	-	1REMT,2VR8U,COG2165,COG2165	-	Prokaryotic N-terminal methylation motif	IPR012902	-	PF07963	Prokaryotic N-terminal methylation site	MAG-203	Unique	k141_1839429_13	6e-131	462.2	100	238	238	2	Match,Match	-3.33875	-3.42848	-1.36006	-	-	-	1.74366	1.88817	2.51799	-	-	-
Custom_90046_16	K04754	mlaA, vacJ; phospholipid-binding lipoprotein MlaA	1KQPN066,1MVX0,2VQ97,COG2853,COG2853	vacJ	Cell envelope biogenesis, outer membrane	IPR007428	GO:0016020	PF04333	MlaA lipoprotein	MAG-203	Unique	k141_1839429_30	3.4e-142	499.6	100	238	238	2	Match,Unassembled	-13.6486	-0.0193465	0.593296	1.02e-28	0.71078	0.0243682	-7.68563	5.30606	4.47813	5.61e-10	2.47e-107	2.76e-77
Custom_90046_8	K01647	CS, gltA; citrate synthase [EC:2.3.3.1]	1KQ9N066,1MUKX,2VIJF,COG0372,COG0372	gltA	Belongs to the citrate synthase family	IPR002020	GO:0046912	PF00285	Citrate synthase	MAG-203	Unique	k141_1839429_38	4.9e-254	871.7	100	432	432	1	Unassembled	-12.0638	-11.7873	-12.1796	0.0123704	0.0290387	0.0329402	-6.07758	-5.83467	-9.13969	0.213147	0.237888	0.0521769
Custom_1535094_14	K05520	pfpI; protease I [EC:3.5.1.124]	COG0693,COG0693	-	protein deglycation	IPR002818	-	PF01965	DJ-1/PfpI	MAG-203	Unique	k141_5087_16	8.9e-126	444.9	100	214	214	1	Match	-25.1008	-24.8443	-25.2173	-	-	-	-5.31081	-5.06789	-8.37291	-	-	-
Custom_1884728_15	K07239	TC.HME; heavy-metal exporter, HME family	1KQ9P066,1NUIV,2VHCZ,COG3696,COG3696	czcA	AcrB/AcrD/AcrF family	IPR001036	GO:0016020|GO:0022857|GO:0055085	PF00873	Acriflavin resistance protein	MAG-203	Multiple	k141_3520204_1	0	1191.4	95.7	628	656	2	Unassembled,Match	22.2282	23.5161	23.4274	1.97e-10	1.58e-11	3.92e-11	23.825	25.5978	24.4132	6.46e-12	1.36e-13	1.64e-12
Custom_914889_6	-	-	1R8WU,2DBQ4,2VP1M,2ZABV	-	PEP-CTERM motif	IPR013424	-	PF07589	PEP-CTERM protein-sorting domain	MAG-203	Unique	k141_3520766_11	2.2e-148	520	100	259	259	1	Match	-12.5817	4.10199	-12.6975	1.01e-06	0.0643997	4.47e-07	-6.6245	9.42326	-9.68665	0.0154786	5.04e-05	0.000242
Custom_269935_3	K08683	HSD17B10; 3-hydroxyacyl-CoA dehydrogenase / 3-hydroxy-2-methylbutyryl-CoA dehydrogenase [EC:1.1.1.35 1.1.1.178]	1KQ7V066,1MUBQ,2VHU8,COG1028,COG1028	-	KR domain	IPR002347	-	PF00106	Short-chain dehydrogenase/reductase SDR	MAG-203	Unique	k141_926535_3	5.4e-138	485.7	100	255	255	2	Match,Match	-15.2507	-14.9742	-15.3664	8.69e-34	1.07e-32	1.16e-33	-9.29117	-9.04828	-12.3533	0.0252836	0.0294622	0.00218617
Custom_269935_4	K00626	E2.3.1.9, atoB; acetyl-CoA C-acetyltransferase [EC:2.3.1.9]	1KQIQ066,1MU5G,2VH4C,COG0183,COG0183	atoB	Thiolase, C-terminal domain	IPR020617,IPR020616	GO:0016747|GO:0016747	PF02803,PF00108	Thiolase, C-terminal;Thiolase, N-terminal	MAG-203	Unique	k141_926535_4	1.8e-220	760.4	100	393	393	4	Unassembled,Match,Match,Match	-15.1853	-14.9088	-3.04575	4.1e-35	4.07e-34	9.77e-29	-9.22733	-8.9844	0.834348	1.01e-13	4.59e-13	0.0052017
Custom_269935_5	-	-	1RJ2Z,2VT2I,COG2030,COG2030	-	N-terminal half of MaoC dehydratase	IPR039569	-	PF13452	N-terminal of MaoC-like dehydratase	MAG-203	Unique	k141_926535_5	2.3e-85	310.1	100	146	146	1	Match	-14.524	-14.2475	-14.6397	8.69e-30	7.83e-29	5.82e-30	-8.5646	-8.3217	-11.6267	0.0471826	0.0538798	0.00532739
Custom_269935_7	-	-	1RJXK,28KIX,2W5E3,2ZA44	phaE	Poly(R)-hydroxyalkanoic acid synthase subunit (PHA_synth_III_E)	IPR010123	-	PF09712	Poly(R)-hydroxyalkanoic acid synthase, class III, PhaE subunit	MAG-203	Unique	k141_926535_7	1.3e-190	661	100	356	356	4	Match,Match,Match,Match	-4.16576	-6.10967	-2.5268	6.48e-12	4.03e-24	2.51e-05	0.93749	-0.784606	1.34772	0.204089	0.302027	0.0592843
Custom_269935_8	K03821	phbC, phaC; polyhydroxyalkanoate synthase subunit PhaC [EC:2.3.1.-]	1MU68,2WFC0,COG3243,COG3243	phaC	Poly-beta-hydroxybutyrate polymerase (PhaC) N-terminus	IPR000073	-	PF00561	Alpha/beta hydrolase fold-1	MAG-203	Unique	k141_926535_8	4e-219	755.7	100	368	368	8	Match,Match,Match,Match,Match,Match,Match,Unassembled	-6.11225	-4.08001	-6.58308	0	7e-283	0	-1.02019	1.24193	-2.70466	7.44e-16	5.47e-27	7.06e-120
Custom_269935_15	K01999	livK; branched-chain amino acid transport system substrate-binding protein	1KQBI066,1MUCB,2VHXC,COG0683,COG0683	-	Receptor family ligand binding region	IPR028081	-	PF13458	Leucine-binding protein domain	MAG-203	Unique	k141_926535_15	1.4e-220	760.8	99.8	409	410	1	Match	-15.4904	-15.2139	-15.6061	2.59e-35	2.31e-34	3.88e-36	-9.5278	-9.2849	-12.5899	0.0203633	0.0239754	0.00160984
Custom_1625746_23	K02232	cobQ, cbiP; adenosylcobyric acid synthase [EC:6.3.5.10]	1KQ90066,1MUFY,2VII5,COG1492,COG1492	cobQ	Catalyzes amidations at positions B, D, E, and G on adenosylcobyrinic A,C-diamide. NH(2) groups are provided by glutamine, and one molecule of ATP is hydrogenolyzed for each amidation	IPR002586,IPR011698	-	PF01656,PF07685	CobQ/CobB/MinD/ParA nucleotide binding domain;CobB/CobQ-like glutamine amidotransferase	MAG-203	Unique	k141_2759333_7	2.2e-301	1029.2	100	508	508	1	Unassembled	0.908094	2.52903	-23.8214	-	-	-	6.03483	7.89023	-6.88609	0.000503	3.47e-06	0.0012733
Custom_368218_20	K04752	glnK; nitrogen regulatory protein P-II 2	1KQSA066,1RGWK,2VSEZ,COG0347,COG0347	glnK	Nitrogen regulatory protein P-II	IPR002187	GO:0006808|GO:0030234	PF00543	Nitrogen regulatory protein PII	MAG-203	Unique	k141_2759333_64	4.6e-57	215.7	100	112	112	3	Match,Unassembled,Match	-1.90467	-13.1574	-13.5496	0.729042	5.39e-06	3.61e-06	3.17791	-7.22816	-10.5332	0.281598	0.0179923	0.000362
Custom_368218_33	K02899	RP-L27, MRPL27, rpmA; large subunit ribosomal protein L27	1KQ33066,1MZGH,2VU4W,COG0211,COG0211	rpmA	Belongs to the bacterial ribosomal protein bL27 family	IPR001684	GO:0003735|GO:0005840|GO:0006412	PF01016	Ribosomal protein L27	MAG-203	Unique	k141_2759333_77	1.5e-45	176.8	100	87	87	1	Match	-2.50979	-2.12655	4.02445	0.197288	0.354401	0.0203659	2.57107	3.19707	7.91055	0.206167	0.110571	1.94e-05
Custom_368218_40	K01596	E4.1.1.32, pckA, PCK; phosphoenolpyruvate carboxykinase (GTP) [EC:4.1.1.32]	1KQHV066,1MX3C,2VINZ,COG1274,COG1274	pckG	Catalyzes the conversion of oxaloacetate (OAA) to phosphoenolpyruvate (PEP), the rate-limiting step in the metabolic pathway that produces glucose from lactate and other precursors derived from the citric acid cycle	IPR035078,IPR035077	GO:0004611|GO:0006094|GO:0004611|GO:0006094	PF17297,PF00821	Phosphoenolpyruvate carboxykinase, GTP-utilising, N-terminal;Phosphoenolpyruvate carboxykinase, C-terminal P-loop domain	MAG-203	Unique	k141_2759333_85	0	1297	100	611	611	10	Unassembled,Match,Match,Match,Match,Match,Match,Match,Match,Match	-1.35564	-3.61647	-2.20783	5.96e-15	5.87e-98	9.57e-38	3.73746	1.70909	1.67707	3.64e-97	8.91e-21	1.59e-20
Custom_368218_41	K00029	E1.1.1.40, maeB; malate dehydrogenase (oxaloacetate-decarboxylating)(NADP+) [EC:1.1.1.40]	1KPVJ066,1MU0A,2VIYB,COG0280,COG0280,COG0281,COG0281	maeB	Malate dehydrogenase	IPR002505,IPR012302,IPR012301	GO:0016746|GO:0051287|GO:0004471|GO:0055114	PF01515,PF03949,PF00390	Phosphate acetyl/butaryl transferase;Malic enzyme, NAD-binding;Malic enzyme, N-terminal domain	MAG-203	Unique	k141_2759333_86	0	1488.4	100	766	766	2	Match,Match	-0.683071	-2.12529	0.409904	0.258388	8.77e-05	0.351391	4.39377	3.18043	4.27109	1.65e-14	4.05e-08	8.03e-14
Custom_2350624_14	K03071	secB; preprotein translocase subunit SecB	1KQPS066,1RI75,2VQ1Q,COG1952,COG1952	secB	One of the proteins required for the normal export of preproteins out of the cell cytoplasm. It is a molecular chaperone that binds to a subset of precursor proteins, maintaining them in a translocation-competent state. It also specifically binds to its receptor SecA	IPR003708	GO:0015031|GO:0051082|GO:0051262	PF02556	Bacterial protein export chaperone SecB	MAG-203	Unique	k141_3525730_4	1.1e-86	314.7	100	163	163	2	Match,Match	-3.4303	-3.83682	-28.7268	-	-	-	1.63654	1.52176	-25.8062	-	-	-
Custom_1517118_23	K00023	phbB; acetoacetyl-CoA reductase [EC:1.1.1.36]	1KQGF066,1MUEV,2VH8R,COG1028,COG1028	-	KR domain	-	-	PF13561	-	MAG-203	Unique	k141_163638_16	8.9e-138	485	100	247	247	5	Match,Unassembled,Match,Match,Match	-0.398235	-7.47069	-8.81141	3.35e-16	0	0	4.69418	-2.14987	-4.93353	0	1.42e-72	0
Custom_1517118_4	K07220	K07220; uncharacterized protein	1MXY9,COG1392,COG1392	CP_0066	Phosphate transport regulator (Distant homolog of PhoU)	IPR018445	-	PF01865	Putative phosphate transport regulator	MAG-203	Unique	k141_163638_35	4.2e-126	446	100	226	226	5	Unassembled,Match,Match,Match,Match	-3.02639	-4.96942	-3.92935	0.033375	0.000225	0.00311404	2.06017	0.342811	-0.0604298	0.186748	0.8986	1
Custom_2278901_15	-	-	1MVE2,2VGZV,COG2326,COG2326	pap	polyphosphate kinase	IPR022488	-	PF03976	Polyphosphate kinase-2-related	MAG-203	Unique	k141_4290933_15	1.6e-296	1013.4	99.8	548	549	7	Match,Match,Match,Unassembled,Unassembled,Match,Match	-0.821902	-4.67675	1.08243	3.08e-39	0	7.62e-69	4.27199	0.647985	4.96443	0	2.29e-12	0
Custom_2278901_23	K01584	adiA; arginine decarboxylase [EC:4.1.1.19]	1KPUG066,1MWK4,2VIJQ,COG1982,COG1982	adiA	Amino acid transport and metabolism	IPR008286,IPR005308,IPR000310	GO:0003824|GO:0016831|GO:0003824	PF03711,PF03709,PF01276	Orn/Lys/Arg decarboxylase, C-terminal;Orn/Lys/Arg decarboxylase, N-terminal;Orn/Lys/Arg decarboxylase, major domain	MAG-203	Unique	k141_4290933_23	0	1542.3	100	745	745	5	Match,Match,Match,Match,Match	-0.812701	-1.00142	-0.533814	0.540569	0.704939	0.580717	4.28322	4.32557	3.34788	0.0160933	0.0147342	0.0648418
Custom_2278901_30	K01814	hisA; phosphoribosylformimino-5-aminoimidazole carboxamide ribotide isomerase [EC:5.3.1.16]	1KPSU066,1MW6S,2VI38,COG0106,COG0106	hisA	1-(5-phosphoribosyl)-5- (5-phosphoribosylamino)methylideneamino imidazole-4-carboxamide isomerase	IPR006062	GO:0000105	PF00977	Histidine biosynthesis protein	MAG-203	Unique	k141_4290933_30	1.3e-139	490.7	100	247	247	1	Match	-13.4012	-13.1247	-13.5169	1.08e-07	3.44e-07	1.93e-07	-7.43324	-7.19034	-10.4954	0.112761	0.125425	0.0199
Custom_1545254_15	K03517	nadA; quinolinate synthase [EC:2.5.1.72]	1KQFN066,1MWQU,2VH6N,COG0379,COG0379	nadA	Catalyzes the condensation of iminoaspartate with dihydroxyacetone phosphate to form quinolinate	IPR003473	GO:0008987|GO:0009435|GO:0051539	PF02445	Quinolinate synthetase A	MAG-203	Unique	k141_625546_5	5.8e-210	725.3	95.1	347	365	4	Match,Unassembled,Match,Unassembled	-12.828	-12.5516	-12.9438	9.89e-07	3.37e-06	2.13e-06	-6.87634	-6.63343	-9.93845	0.156298	0.17356	0.0332912
Custom_1307401_52	K03746	hns; DNA-binding protein H-NS	1KR3P066,1N7YA,2VW5J,COG2916,COG2916	hns	H-NS histone family	IPR001801	GO:0003677|GO:0006355	PF00816	Histone-like protein H-NS	MAG-203	Unique	k141_3375905_12	1.8e-52	200.3	100	102	102	1	Unassembled	-14.1791	-13.9026	-14.2948	1.58e-27	1.16e-26	9.09e-28	-8.21842	-7.97552	-11.2805	0.062516	0.0708966	0.00809518
Custom_2414235_21	K03671	trxA; thioredoxin 1	1KQ50066,1MZBB,2VSHX,COG3118,COG3118	trxA	Thioredoxin-like domain	IPR013766	GO:0045454	PF00085	Thioredoxin domain	MAG-203	Unique	k141_2916435_18	3.9e-61	229.2	100	108	108	2	Match,Match	-1.49004	-3.11953	-28.34	0.762798	0.299195	1.79e-24	3.58022	2.18276	-25.3108	-	-	-
Custom_2414235_19	K01897	ACSL, fadD; long-chain acyl-CoA synthetase [EC:6.2.1.3]	1KQ8E066,1MU6G,2VI0I,COG0318,COG0318	fadD	AMP-binding enzyme C-terminal domain	IPR025110,IPR000873	-	PF13193,PF00501	AMP-binding enzyme, C-terminal domain;AMP-dependent synthetase/ligase	MAG-203	Unique	k141_2916435_20	0	1095.5	100	558	558	3	Unassembled,Unassembled,Unassembled	-12.8305	-1.72995	0.046571	3.31e-10	0.445894	1	-6.87282	3.60334	3.92367	0.00118051	0.0412473	0.0243366
Custom_2125609_8	K01689	ENO, eno; enolase [EC:4.2.1.11]	1KPRH066,1MU1N,2VH7Y,COG0148,COG0148	eno	Catalyzes the reversible conversion of 2- phosphoglycerate into phosphoenolpyruvate. It is essential for the degradation of carbohydrates via glycolysis	IPR020810,IPR020811	-	PF00113,PF03952	Enolase, C-terminal TIM barrel domain;Enolase, N-terminal	MAG-203	Multiple	k141_2916435_27	1.3e-232	800.8	95.1	406	427	2	Unassembled,Match	-2.02559	-4.78055	-5.30708	-	-	-	2.01635	-0.212914	-2.84434	-	-	-
Custom_1631577_10	K01130	E3.1.6.1, aslA; arylsulfatase [EC:3.1.6.1]	1MV92,2VIFW,COG3119,COG3119	-	Pfam Sulfatase	IPR000917	GO:0008484	PF00884	Sulfatase, N-terminal	MAG-203	Unique	k141_322210_2	0	1725.7	99.9	836	837	2	Unassembled,Match	-6.00051	-5.89218	-15.7484	4.33e-05	4.18e-05	2.28e-17	-0.91168	-0.556412	-12.7362	0.615347	0.807214	3.39e-11
Custom_1553011_1	K02657	pilG; twitching motility two-component system response regulator PilG	1RDYB,2VR2Q,COG0745,COG0745	-	RESPONSE REGULATOR receiver	IPR001789	GO:0000160	PF00072	Signal transduction response regulator, receiver domain	MAG-203	Multiple	k141_2003384_8	1.2e-67	250.8	95.4	125	131	2	Match,Unassembled	-3.16699	-0.945625	0.301792	0.434117	1	1	1.01781	3.9067	3.15328	0.758067	0.170402	0.289762
Custom_594501_23	K00609	pyrB, PYR2; aspartate carbamoyltransferase catalytic subunit [EC:2.1.3.2]	1KQ7D066,1MWAB,2VHG9,COG0540,COG0540	pyrB	Aspartate/ornithine carbamoyltransferase, Asp/Orn binding domain	IPR006132,IPR006131	GO:0006520|GO:0016743|GO:0006520|GO:0016597|GO:0016743	PF02729,PF00185	Aspartate/ornithine carbamoyltransferase, carbamoyl-P binding;Aspartate/ornithine carbamoyltransferase, Asp/Orn-binding domain	MAG-203	Unique	k141_2003384_17	4.1e-181	629	100	319	319	2	Match,Match	-2.19084	-3.29975	1.074	0.110149	0.00767501	1	2.89202	2.01567	4.95483	0.0164728	0.106473	1.65e-05
Custom_594501_36	K01996	livF; branched-chain amino acid transport system ATP-binding protein	1KQE8066,1MVVC,2VHYN,COG0410,COG0410	livF	ABC transporter	IPR003439	GO:0005524|GO:0016887	PF00005	ABC transporter-like	MAG-203	Unique	k141_2003384_30	9.5e-127	448	100	234	234	1	Match	-2.86646	-2.04377	0.25559	-	-	-	2.25043	3.27962	4.14035	-	-	-
Custom_594501_41	K08738	CYC; cytochrome c	1KR2U066,1N6UN,2VW1Y,COG4654,COG4654	-	Cytochrome c	IPR009056	GO:0009055|GO:0020037	PF00034	Cytochrome c-like domain	MAG-203	Unique	k141_2003384_35	3.6e-53	202.6	100	100	100	1	Match	-2.20395	-3.52572	0.852656	0.45505	0.0998952	1	2.8748	1.79799	4.73242	0.163264	0.411754	0.0156482
Custom_594501_42	K01687	ilvD; dihydroxy-acid dehydratase [EC:4.2.1.9]	1KPTF066,1MUTQ,2VH5Q,COG0129,COG0129	ilvD	Belongs to the IlvD Edd family	IPR000581	GO:0003824	PF00920	Dihydroxy-acid/6-phosphogluconate dehydratase	MAG-203	Unique	k141_2003384_36	0	1236.1	100	618	618	3	Match,Match,Unassembled	0.191871	-11.5983	-11.9905	1	0.0158414	0.0173322	5.24127	-5.70472	-9.00974	0.245313	0.228419	0.0453769
Custom_594501_46	K00937	ppk; polyphosphate kinase [EC:2.7.4.1]	1KQ7F066,1MVE2,2VGZV,COG2326,COG2326	ppk2	Polyphosphate kinase 2 (PPK2)	IPR022488	-	PF03976	Polyphosphate kinase-2-related	MAG-203	Unique	k141_2003384_40	2.6e-146	513.8	100	354	354	8	Match,Unassembled,Unassembled,Unassembled,Match,Match,Match,Match	-4.4348	-6.51414	-1.76128	0.000297	9.09e-08	0.127768	0.65526	-1.20203	2.1194	0.675483	0.425761	0.132699
Custom_594501_47	-	-	1RFW5,2VTWN,COG4564,COG4564	-	Cache domain	IPR033480	-	PF17200	Single Cache domain 2	MAG-203	Unique	k141_2003384_41	5.1e-80	292.4	100	147	147	2	Match,Match	-0.450863	-4.22391	-4.27407	0.000657	8.26e-232	4.16e-240	4.64351	1.09806	-0.392999	3.85e-222	9.35e-13	0.0133099
Custom_2636145_36	K05594	elaB; ElaB protein	1KR58066,1N6X7,2WFR8,COG4575,COG4575	-	Bacterial protein of unknown function (DUF883)	IPR010279	GO:0043022	PF05957	Inner membrane protein YqjD/ElaB	MAG-203	Unique	k141_782954_22	5e-53	202.2	100	107	107	3	Match,Unassembled,Unassembled	-3.23381	-9.05944	-4.62552	-	-	-	1.85924	-3.73087	-0.74385	-	-	-
Custom_398567_3	K00124	fdoH, fdsB; formate dehydrogenase iron-sulfur subunit	1MWE1,2VJ9U,COG1142,COG1142	-	PFAM 4Fe-4S ferredoxin, iron-sulfur binding domain protein	IPR017896,IPR017896	-	PF00037,PF13247	4Fe-4S ferredoxin-type, iron-sulphur binding domain;4Fe-4S ferredoxin-type, iron-sulphur binding domain	MAG-203	Unique	k141_2614871_3	2e-96	346.7	100	157	157	2	Match,Unassembled	-13.5355	-13.259	-13.6512	2.44e-07	5.84e-07	5.23e-07	-7.5766	-7.3337	-10.6387	0.105451	0.117291	0.0180518
Custom_552922_2	K00412	CYTB, petB; ubiquinol-cytochrome c reductase cytochrome b subunit	1KQ8Q066,1MV97,2VHP5,COG1290,COG1290	petB	Component of the ubiquinol-cytochrome c reductase complex (complex III or cytochrome b-c1 complex), which is a respiratory chain that generates an electrochemical potential coupled to ATP synthesis	IPR005797,IPR005798	GO:0009055|GO:0016020|GO:0016491|GO:0009055|GO:0016020|GO:0016491	PF00033,PF00032	Cytochrome b/b6, N-terminal;Cytochrome b/b6, C-terminal	MAG-203	Multiple	k141_2614871_12	7.9e-254	871.3	95	417	439	4	Match,Unassembled,Match,Match	-2.39018	0.0911908	-1.66085	0.28655	0.72378	0.326553	1.86833	4.74555	1.14011	0.375235	0.0147342	0.660386
Custom_1817107_7	K00413	CYC1, CYT1, petC; ubiquinol-cytochrome c reductase cytochrome c1 subunit	1KQM1066,1QFU2,2VIR6,COG2857,COG2857	petC	Cytochrome C1 family	IPR002326	GO:0009055|GO:0020037	PF02167	Cytochrome c1	MAG-203	Unique	k141_2614871_13	3.8e-138	486.1	100	236	236	2	Match,Match	-2.9312	-27.4044	0.913153	-	-	-	2.18359	-21.6575	4.79261	-	-	-
Custom_1817107_8	K03599	sspA, mglA; stringent starvation protein A	1KPVK066,1MXJD,2VIAW,COG0625,COG0625	sspA	Posttranslational modification, protein turnover, chaperones	IPR004045,IPR004046	-	PF13417,PF00043	Glutathione S-transferase, N-terminal;Glutathione S-transferase, C-terminal	MAG-203	Multiple	k141_2614871_14	1.4e-112	401	100	198	198	4	Unassembled,Match,Match,Match	1.90896	2.61974	1.68353	7.7e-115	2.8e-216	1.24e-89	6.1931	7.72959	4.95862	0	0	1.21e-241
Custom_1840951_3	K04077	groEL, HSPD1; chaperonin GroEL	1KPPS066,1MURR,2VIW1,COG0459,COG0459	groL	Prevents misfolding and promotes the refolding and proper assembly of unfolded polypeptides generated under stress conditions	IPR002423	GO:0005524	PF00118	Chaperonin Cpn60/TCP-1 family	MAG-203	Unique	k141_784386_3	1.2e-292	1000.3	100	534	534	12	Unassembled,Match,Match,Match,Match,Match,Unassembled,Unassembled,Unassembled,Match,Match,Match	-1.33849	-0.246914	-1.88873	2.39e-36	0.0361854	2.23e-71	3.75636	5.07689	1.99211	8.6e-176	0	2.68e-50
Custom_1808390_14	-	-	1NGH6,1SGNB,2DRGA,33BKP,46C1V	-	PEP-CTERM motif	IPR013424	-	PF07589	PEP-CTERM protein-sorting domain	MAG-203	Unique	k141_2767628_2	2.4e-152	533.5	100	269	269	4	Match,Match,Unassembled,Match	-4.21939	-5.27135	-1.40243	4.18e-80	2.54e-124	3.5e-10	0.874258	0.049757	2.47677	0.00052	0.925978	6.75e-25
Custom_2004585_6	-	-	1KR3G066,1N8S6,2E9FY,2VWAN,333P7	-	-	-	-	-	-	MAG-203	Unique	k141_4296902_20	2.5e-101	363.6	100	203	203	2	Match,Unassembled	-3.24653	-2.28182	-5.84476	0.0796159	0.159171	0.000653	1.8424	3.03423	-1.94692	-	-	-
Custom_1697168_9	K06076	fadL; long-chain fatty acid transport protein	1MUU4,2VHI3,COG2067,COG2067	fadL	Outer membrane protein transport protein, Ompp1 FadL TodX	IPR005017	-	PF03349	Outer membrane protein transport protein (OMPP1/FadL/TodX)	MAG-203	Unique	k141_3075976_9	1.4e-248	853.6	100	437	437	11	Match,Unassembled,Match,Match,Match,Match,Match,Unassembled,Unassembled,Match,Unassembled	-2.52165	-3.33304	-1.8209	6.91e-93	4.63e-161	3.68e-49	2.56802	1.98972	2.05785	2.19e-78	3.63e-47	6.88e-51
Custom_2331714_19	K00626	E2.3.1.9, atoB; acetyl-CoA C-acetyltransferase [EC:2.3.1.9]	1KQ89066,1MU5G,2VH4C,COG0183,COG0183	thlA	Thiolase, C-terminal domain	IPR020616,IPR020617	GO:0016747|GO:0016747	PF00108,PF02803	Thiolase, N-terminal;Thiolase, C-terminal	MAG-203	Unique	k141_480881_15	1.7e-216	746.9	100	393	393	4	Unassembled,Match,Match,Match	-14.5224	-14.246	-14.6382	8.81e-30	8.91e-29	1.36e-29	-8.56213	-8.31923	-11.6242	0.0473108	0.0540839	0.00536215
Custom_2331714_24	K06149	uspA; universal stress protein A	1KR0U066,1MZ3K,2VQAE,COG0589,COG0589	-	Universal stress protein family	IPR006016	-	PF00582	UspA	MAG-203	Unique	k141_480881_20	2.7e-79	289.7	100	147	147	1	Match	-25.5757	-1.71487	0.655498	-	-	-	-18.0851	3.58813	4.49167	-	-	-
Custom_2058817_4	K02963	RP-S18, MRPS18, rpsR; small subunit ribosomal protein S18	1KQ1F066,1MZ8U,2VTWT,COG0238,COG0238	rpsR	Binds as a heterodimer with protein S6 to the central domain of the 16S rRNA, where it helps stabilize the platform of the 30S subunit	IPR001648	GO:0003735|GO:0005840|GO:0006412	PF01084	Ribosomal protein S18	MAG-203	Multiple	k141_480881_44	3.9e-46	179.1	96.7	88	91	2	Match,Match	-5.43283	-1.58379	-16.3207	1.2e-41	7.67e-05	1.47e-38	-1.37296	2.91758	-10.9372	0.000156	1.46e-24	7.55e-19
Custom_1075237_11	K11688	dctP; C4-dicarboxylate-binding protein DctP	1KR7G066,1MVHC,2VHPJ,COG1638,COG1638	dctP	Bacterial extracellular solute-binding protein, family 7	IPR018389	GO:0055085	PF03480	TRAP transporter solute receptor DctP/TeaA	MAG-203	Unique	k141_480881_68	4.7e-190	659.1	100	337	337	4	Match,Match,Match,Match	-4.29297	-4.08965	-0.670942	-	-	-	0.78098	1.19901	3.16891	0.780106	0.665923	0.186681
Custom_2535688_1	-	-	COG3210,COG3210	-	domain, Protein	-	-	-	-	MAG-203	Unique	k141_2008049_6	0	2831.6	100	2151	2152	5	Match,Match,Unassembled,Unassembled,Unassembled	-3.0545	-1.72281	0.726235	0.00127449	0.0564491	0.346192	2.04954	3.61452	4.62326	0.0490274	0.000261	2.01e-06
Custom_630910_11	K02274	coxA, ctaD; cytochrome c oxidase subunit I [EC:7.1.1.9]	1R57U,2VJ1N,COG0843,COG0843	cbaA	Cytochrome C oxidase subunit I	IPR000883	GO:0004129|GO:0009060|GO:0016021|GO:0020037|GO:0055114	PF00115	Cytochrome c oxidase subunit I	MAG-203	Unique	k141_2772218_12	0	1107.8	99.6	562	564	2	Unassembled,Match	-12.76	-12.4835	-12.8757	6.59e-07	2.3e-06	1.4e-06	-6.80228	-6.55937	-9.86439	0.161175	0.178925	0.0346666
Custom_630910_12	K02275	coxB, ctaC; cytochrome c oxidase subunit II [EC:7.1.1.9]	1NZNI,2VNRT,COG1622,COG1622	-	cytochrome c oxidase (Subunit II)	IPR002429	GO:0004129|GO:0005507|GO:0016020	PF00116	Cytochrome c oxidase subunit II-like C-terminal	MAG-203	Unique	k141_2772218_13	6.8e-109	388.3	100	179	179	1	Unassembled	-3.35886	-15.901	-4.54572	0.0480115	1.37e-15	0.00392443	1.73157	-9.97357	-0.668478	0.413109	8.21e-06	0.858112
Custom_630910_39	K01908	ACSS3, prpE; propionyl-CoA synthetase [EC:6.2.1.17]	1KQBB066,1MUF5,2VI3T,COG0365,COG0365	prpE	Acetyl-coenzyme A synthetase N-terminus	IPR025110,IPR000873,IPR032387	-	PF13193,PF00501,PF16177	AMP-binding enzyme, C-terminal domain;AMP-dependent synthetase/ligase;Acetyl-coenzyme A synthetase, N-terminal domain	MAG-203	Unique	k141_2772218_40	0	1287.3	100	633	633	13	Match,Unassembled,Match,Match,Match,Match,Match,Match,Unassembled,Match,Match,Match,Match	-3.94135	-4.63747	-3.41633	0.010196	0.00247935	0.0178517	1.15755	0.682767	0.472288	0.557074	0.77644	0.920608
Custom_1898675_16	-	-	29IJ4,313M6	-	Protein of unknown function (DUF1579)	IPR011473	-	PF07617	Protein of unknown function DUF1579	MAG-203	Unique	k141_2772218_57	7.1e-112	398.7	100	208	208	1	Match	-13.3516	-13.0751	-13.4673	9.21e-08	3.38e-07	1.93e-07	-7.39479	-7.15189	-10.4569	0.115906	0.128549	0.0207034
Custom_1782855_4	K03386	PRDX2_4, ahpC; peroxiredoxin (alkyl hydroperoxide reductase subunit C) [EC:1.11.1.15]	1KQUJ066,1MU0H,2VQDH,COG0678,COG0678	-	Redoxin	IPR013740	GO:0016491	PF08534	Redoxin	MAG-203	Unique	k141_2165422_4	1.6e-104	374	100	174	174	4	Match,Match,Match,Unassembled	-4.0248	-6.47202	-29.8935	-	-	-	1.03762	-1.17418	-26.9827	0.814547	0.816712	7.49e-15
Custom_1713989_32	-	-	1N433,2EE2B,337X1	-	-	-	-	-	-	MAG-203	Unique	k141_2773207_11	1.4e-46	180.6	100	92	92	1	Unassembled	-25.4934	-27.589	-2.20708	-	-	-	-19.4161	-32.1754	1.6742	-	-	-
Custom_1647530_32	K14446	ccr; crotonyl-CoA carboxylase/reductase [EC:1.3.1.85]	1MXIK,2W1P8,COG0604,COG0604,COG2905,COG2905	ccr	Domain in cystathionine beta-synthase and other proteins.	IPR013154,IPR000644,IPR013149	-	PF08240,PF00571,PF00107	Alcohol dehydrogenase, N-terminal;CBS domain;Alcohol dehydrogenase, C-terminal	MAG-203	Unique	k141_4306754_33	0	1198.3	100	584	584	3	Match,Match,Unassembled	12.7689	0	0	3.79e-07	1	1	13.8312	0	0	0.000295	1	1
Custom_1647530_42	K00172	porC, porG; pyruvate ferredoxin oxidoreductase gamma subunit [EC:1.2.7.1]	1N12F,2VQ8C,COG1014,COG1014	porC	TIGRFAM pyruvate ketoisovalerate oxidoreductase, gamma subunit	IPR019752	GO:0016903|GO:0055114	PF01558	Pyruvate/ketoisovalerate oxidoreductase, catalytic domain	MAG-203	Multiple	k141_4306754_43	5.9e-108	385.6	100	198	198	2	Match,Match	-5.3241	-14.9151	-15.3073	0.0267002	2.63e-09	5.5e-09	-1.2283	-8.93168	-12.2367	0.660421	0.000815	2.78e-06
Custom_1647530_43	K00169	porA; pyruvate ferredoxin oxidoreductase alpha subunit [EC:1.2.7.1]	1MVM0,2VJSA,COG0674,COG0674	porA	pyruvate flavodoxin ferredoxin oxidoreductase	IPR002880,IPR033412	-	PF01855,PF17147	Pyruvate flavodoxin/ferredoxin oxidoreductase, N-terminal;Pyruvate:ferredoxin oxidoreductase, core domain II	MAG-203	Unique	k141_4306754_44	3.2e-236	812.8	100	417	417	3	Match,Unassembled,Match	0.779555	-5.38808	-6.24108	0.743191	0.0112812	0.00305985	5.87555	-0.0768914	-2.33614	0.020218	1	0.420648
Custom_1647530_44	K00170	porB; pyruvate ferredoxin oxidoreductase beta subunit [EC:1.2.7.1]	1MUY9,2VKQX,COG1013,COG1013	porB	PFAM Thiamine pyrophosphate	IPR011766	GO:0003824|GO:0030976	PF02775	Thiamine pyrophosphate enzyme, C-terminal TPP-binding	MAG-203	Unique	k141_4306754_45	9.8e-196	677.9	100	337	337	3	Match,Match,Match	-12.9623	-12.6858	-13.078	4.02e-07	1.22e-06	7.37e-07	-6.99915	-6.75625	-10.0613	0.148939	0.165255	0.0309289
Custom_1576986_14	K01006	ppdK; pyruvate, orthophosphate dikinase [EC:2.7.9.1]	1MU0R,2VJK5,COG0574,COG0574,COG1080,COG1080	ppdK	pyruvate phosphate dikinase	IPR008279,IPR000121,IPR002192	GO:0016310|GO:0016772|GO:0016310|GO:0016772|GO:0005524|GO:0016301|GO:0016310	PF00391,PF02896,PF01326	PEP-utilising enzyme, mobile domain;PEP-utilising enzyme, C-terminal;Pyruvate phosphate dikinase, PEP/pyruvate-binding	MAG-203	Unique	k141_4306754_47	0	1807.3	100	910	910	20	Match,Match,Match,Match,Match,Match,Unassembled,Match,Unassembled,Unassembled,Match,Match,Match,Unassembled,Unassembled,Unassembled,Match,Unassembled,Match,Match	0.132616	-4.03411	-2.70552	0.915335	0.00517777	0.0422133	5.22466	1.27407	1.17466	0.000647	0.473221	0.537073
Custom_1576986_31	K00406	ccoP; cytochrome c oxidase cbb3-type subunit III	1KQ6R066,1MUCW,2VHGS,COG2010,COG2010	ccoP	C-type cytochrome. Part of the cbb3-type cytochrome c oxidase complex	IPR009056,IPR032858	-	PF13442,PF14715	Cytochrome c-like domain;Cbb3-type cytochrome c oxidase subunit CcoP, N-terminal	MAG-203	Unique	k141_4306754_64	5e-183	635.6	100	302	302	2	Unassembled,Match	-13.3834	-13.1069	-13.4991	1.13e-07	4.13e-07	2.39e-07	-7.42455	-7.18164	-10.4867	0.114281	0.12688	0.0203313
Custom_1576986_33	K00405	ccoO; cytochrome c oxidase cbb3-type subunit II	1KQIV066,1MXEY,2VIJ2,COG2993,COG2993	ccoO	Cytochrome C oxidase, mono-heme subunit/FixO	IPR003468	-	PF02433	Cytochrome c oxidase, monohaem subunit/FixO	MAG-203	Unique	k141_4306754_66	1.4e-117	417.5	100	204	204	4	Match,Match,Match,Match	-3.05779	-1.01561	-2.99367	1.48e-30	0.000217	1.2e-29	2.03196	4.30327	0.882597	2.42e-12	1.22e-51	0.00341464
Custom_1700492_19	-	-	1R58S,2VJWF,COG2010,COG2010	-	Cytochrome c	-	-	-	-	MAG-203	Unique	k141_2628516_4	0	1812.7	100	873	873	16	Match,Match,Unassembled,Match,Unassembled,Match,Match,Match,Match,Match,Match,Unassembled,Match,Unassembled,Unassembled,Match	-3.0523	0.044775	-1.84892	6.46e-21	1	1.17e-08	2.03774	5.36684	2.02922	3.01e-08	1.34e-50	3.09e-08
Custom_1700492_18	-	-	1P7W7,29FX8,2VM6V,302UX	-	-	-	-	-	-	MAG-203	Unique	k141_2628516_5	1.6e-176	614	100	316	316	5	Unassembled,Match,Unassembled,Unassembled,Match	-3.15278	-1.00844	-1.21299	9.93e-19	0.00761312	0.000589	1.94385	4.31367	2.66248	1.99e-07	2.25e-32	4.08e-13
Custom_1368761_1	-	-	1MZPQ,2KYZZ06389,2VU91,COG3905,COG3905	-	Ribbon-helix-helix protein, copG family	IPR002145	GO:0006355	PF01402	Ribbon-helix-helix protein, CopG	MAG-203	Unique	k141_2930513_10	3.8e-44	172.2	97.8	87	89	1	Match	13.1833	11.2127	0	1.44e-25	6.34e-19	1	14.2453	12.5088	0	1.97e-30	1.18e-23	1
Custom_2071110_8	K01689	ENO, eno; enolase [EC:4.2.1.11]	1KPRH066,1MU1N,2VH7Y,COG0148,COG0148	eno	Catalyzes the reversible conversion of 2- phosphoglycerate into phosphoenolpyruvate. It is essential for the degradation of carbohydrates via glycolysis	IPR020810,IPR020811	-	PF00113,PF03952	Enolase, C-terminal TIM barrel domain;Enolase, N-terminal	MAG-203	Unique	k141_1253166_8	2.4e-269	922.9	100	463	463	8	Match,Unassembled,Match,Match,Match,Match,Match,Match	-5.92709	-27.961	-3.03241	0.0824958	2.16e-18	1	-0.814348	-22.4077	0.862878	0.859814	6.56e-11	0.933105
Custom_2164827_9	-	-	1MWDI,2VTBY,COG3240,COG3240	-	GDSL-like Lipase/Acylhydrolase	-	-	-	-	MAG-203	Unique	k141_4158152_44	9.8e-199	688	100	349	349	1	Match	-3.32515	-3.26157	0.889134	-	-	-	1.72535	2.06166	4.76766	-	-	-
Custom_554249_18	-	-	1RE9C,2VPGB,COG2834,COG2834	-	Outer membrane lipoprotein-sorting protein	IPR033399	-	PF17131	Putative outer membrane lipoprotein-sorting protein	MAG-203	Unique	k141_4158152_69	2.2e-150	526.9	100	265	265	3	Unassembled,Match,Match	-29.9923	-7.2253	-4.12643	-	-	-	-22.6132	-1.90032	-0.234846	1.11e-10	0.656132	1
Custom_1726764_33	-	-	1RM59,2VSG5,COG2913,COG2913	-	Part of the outer membrane protein assembly complex, which is involved in assembly and insertion of beta-barrel proteins into the outer membrane	-	-	-	-	MAG-203	Unique	k141_185237_6	1e-103	371.3	100	177	177	2	Unassembled,Match	-4.28763	-27.0906	-2.30796	-	-	-	0.823684	-21.4377	1.59813	-	-	-
Custom_1160968_14	-	-	1MZF3,2VTZZ,COG3162,COG3162	-	membrane	IPR007436	-	PF04341	Protein of unknown function DUF485	MAG-203	Unique	k141_2784287_13	1.3e-51	197.2	100	104	104	1	Unassembled	-2.6419	-15.9801	-16.3724	1.35e-21	6.31e-39	8.17e-41	2.45086	-10.0524	-13.3574	2.57e-18	4.44e-16	1.62e-27
Custom_1535094_23	K02897	RP-L25, rplY; large subunit ribosomal protein L25	1KPYI066,1RDH0,2VQNU,COG1825,COG1825	ctc	This is one of the proteins that binds to the 5S RNA in the ribosome where it forms part of the central protuberance	IPR020057,IPR029751	-	PF14693,PF01386	Ribosomal protein L25, beta domain;Ribosomal protein L25	MAG-203	Unique	k141_499686_9	1.7e-106	380.6	99.5	215	216	1	Unassembled	-1.22541	-3.31603	-27.0862	-	-	-	3.85824	2.01951	-24.0238	-	-	-
Custom_1535094_34	K03781	katE, CAT, catB, srpA; catalase [EC:1.11.1.6]	1MUXZ,2VGZA,COG0753,COG0753	katA	serves to protect cells from the toxic effects of hydrogen peroxide	IPR010582,IPR011614	-	PF06628,PF00199	Catalase immune-responsive domain;Catalase core domain	MAG-203	Unique	k141_499686_20	8.3e-297	1014.2	100	484	484	2	Match,Match	0.792024	-25.0136	1.53251	-	-	-	5.93845	-19.0481	5.44948	-	-	-
Custom_1535094_50	K14061	uspF; universal stress protein F	1MZVB,COG0589,COG0589	uspF	Universal stress protein	IPR006016	-	PF00582	UspA	MAG-203	Unique	k141_499686_36	1.2e-72	267.7	100	136	136	1	Match	-13.7676	-13.4911	-13.8833	1.35e-08	5.22e-08	2.69e-08	-7.80707	-7.56417	-10.8692	0.0860613	0.0969943	0.0132295
Custom_2232704_3	-	-	1MXH3,2WIEP,COG3468,COG3468	-	Nidogen-like	IPR013424,IPR003886	-	PF07589,PF06119	PEP-CTERM protein-sorting domain;NIDO domain	MAG-203	Unique	k141_4315751_6	1.2e-240	827.4	100	413	413	3	Match,Unassembled,Match	-4.58898	-6.60908	-1.26546	7.51e-05	8.23e-09	0.22598	0.503858	-1.27129	2.61527	0.732224	0.347291	0.0358718
Custom_2016556_8	K04043	dnaK, HSPA9; molecular chaperone DnaK	1KPND066,1MVEN,2VH14,COG0443,COG0443	dnaK	Heat shock 70 kDa protein	IPR013126	-	PF00012	Heat shock protein 70 family	MAG-203	Unique	k141_655280_3	0	1220.3	100	646	646	5	Match,Match,Unassembled,Match,Match	-1.32973	-28.6948	-3.92122	0.6299	7.36e-27	0.0908351	3.76123	-22.8683	-0.0403436	-	-	-
Custom_762689_24	K00928	lysC; aspartate kinase [EC:2.7.2.4]	1KQC3066,1MW3H,2VINP,COG0527,COG0527	lysC	Belongs to the aspartokinase family	IPR027795,IPR002912,IPR001048	-	PF13840,PF01842,PF00696	CASTOR, ACT domain;ACT domain;Aspartate/glutamate/uridylate kinase	MAG-203	Unique	k141_655280_12	7.2e-234	804.7	99.8	425	426	1	Match	-12.6887	-12.4122	-12.8044	6.96e-07	2.42e-06	1.68e-06	-6.73749	-6.49459	-9.7996	0.165349	0.183814	0.0359696
Custom_1950025_11	K00700	GBE1, glgB; 1,4-alpha-glucan branching enzyme [EC:2.4.1.18]	1QTVN,2VGZZ,COG0296,COG0296	glgB	Catalyzes the formation of the alpha-1,6-glucosidic linkages in glycogen by scission of a 1,4-alpha-linked oligosaccharide from growing alpha-1,4-glucan chains and the subsequent attachment of the oligosaccharide to the alpha-1,6 position	IPR006047,IPR004193,IPR006048	GO:0003824|GO:0005975|GO:0004553|GO:0005975|GO:0003824|GO:0005975|GO:0043169	PF00128,PF02922,PF02806	Glycosyl hydrolase, family 13, catalytic domain;Glycoside hydrolase, family 13, N-terminal;Alpha-amylase/branching enzyme, C-terminal all beta	MAG-203	Unique	k141_3099670_3	0	1565.8	100	729	729	5	Unassembled,Match,Match,Unassembled,Unassembled	-0.046173	-2.94653	0.21976	1	6.11e-09	0.599075	5.04686	2.37352	4.10024	1.05e-22	7.48e-06	2.04e-15
Custom_1950025_22	-	-	1QVTB,2VTTN,COG2755,COG2755	-	lipolytic protein G-D-S-L family	-	-	-	-	MAG-203	Unique	k141_3099670_14	5.4e-155	542	100	260	260	4	Match,Unassembled,Match,Match	-1.93605	-2.94644	1.08947	2.89e-33	5.47e-75	1.05e-11	3.1574	2.374	4.97117	3.4e-78	4e-44	3.53e-194
Custom_2100270_5	K02902	RP-L28, MRPL28, rpmB; large subunit ribosomal protein L28	1KQ3Z066,1MZ57,2VU1B,COG0227,COG0227	rpmB	Belongs to the bacterial ribosomal protein bL28 family	IPR026569	GO:0003735	PF00830	Ribosomal protein L28/L24	MAG-203	Multiple	k141_2947025_8	2.1e-40	159.8	100	77	77	1	Match	-9.66012	-5.24212	-3.49168	1.31e-05	0.0159772	0.0926991	-5.52707	-0.00307547	-0.498636	0.0124826	1	0.938396
Custom_4160_28	K01626	E2.5.1.54, aroF, aroG, aroH; 3-deoxy-7-phosphoheptulonate synthase [EC:2.5.1.54]	1KPRT066,1MU5Q,2VH4W,COG0722,COG0722	aroG	Stereospecific condensation of phosphoenolpyruvate (PEP) and D-erythrose-4-phosphate (E4P) giving rise to 3-deoxy-D- arabino-heptulosonate-7-phosphate (DAHP)	IPR006218	GO:0009058	PF00793	DAHP synthetase I/KDSA	MAG-203	Unique	k141_2947025_10	7.5e-202	698.4	95.5	343	359	4	Match,Match,Unassembled,Unassembled	-0.886342	2.20758	2.58262	0.107049	1.54e-05	3.72e-07	4.19618	7.51927	6.45405	1.78e-14	3.13e-44	6.63e-33
Custom_2566381_8	-	-	1QEIM,COG0639,COG0639	-	COG0639 Diadenosine tetraphosphatase and related serine threonine protein phosphatases	IPR004843	GO:0016787	PF00149	Calcineurin-like phosphoesterase domain, ApaH type	MAG-203	Unique	k141_2947025_18	2.2e-209	723.4	100	358	358	1	Match	-12.5308	-12.2543	-12.6465	8.59e-07	2.98e-06	1.81e-06	-6.58453	-6.34162	-9.64663	0.175575	0.196038	0.0393129
Custom_401140_5	-	-	1R9BR,2VPTQ,COG5549,COG5549	-	Astacin (Peptidase family M12A)	IPR001506	GO:0004222|GO:0006508	PF01400	Peptidase M12A	MAG-203	Unique	k141_2947025_23	5.4e-227	781.9	100	380	380	1	Match	-3.6497	-27.4957	-27.3671	-	-	-	1.46322	-20.7199	-25.6696	-	-	-
Custom_1556754_10	K03594	bfr; bacterioferritin [EC:1.16.3.1]	1KQT1066,1RCW7,2VPZP,COG2193,COG2193	bfr	Ferritin-like domain	IPR008331	GO:0006879|GO:0008199	PF00210	Ferritin/DPS protein domain	MAG-203	Unique	k141_2494757_1	3.8e-89	322.8	100	159	159	3	Match,Unassembled,Match	-3.60508	-3.86518	-15.0754	0.0509136	0.0339404	9.69e-13	1.49037	1.44785	-12.0697	0.452237	0.479779	8.54e-09
Custom_1012608_17	K03285	TC.GBP; general bacterial porin, GBP family	1KR7E066,1RB94,2VQW4,COG3203,COG3203	-	Gram-negative porin	IPR033900	GO:0015288|GO:0016020	PF13609	Porin domain, Gram-negative type	MAG-203	Unique	k141_3868813_13	6.5e-231	795	100	400	400	15	Match,Match,Unassembled,Match,Match,Match,Match,Match,Match,Unassembled,Match,Match,Match,Match,Unassembled	-2.98045	-4.42381	-7.48361	4.8e-65	3.52e-142	0	2.11188	0.89925	-3.60758	8.61e-25	2.21e-05	5.08e-70
Custom_1012608_16	K03285	TC.GBP; general bacterial porin, GBP family	1KR7E066,1RB94,2VQW4,COG3203,COG3203	-	Gram-negative porin	IPR033900	GO:0015288|GO:0016020	PF13609	Porin domain, Gram-negative type	MAG-203	Unique	k141_3868813_14	3e-209	723	100	375	375	9	Match,Match,Match,Unassembled,Match,Match,Unassembled,Unassembled,Match	-2.56346	-4.26378	-5.3698	8.87e-14	9.72e-36	2.84e-56	2.52694	1.06336	-1.49191	1.57e-10	0.0106541	0.000222
EXI88868.1	K01847	MUT; methylmalonyl-CoA mutase [EC:5.4.99.2]	1KQE9066,1MUXX,2VIT2,COG1884,COG1884,COG2185,COG2185	bhbA	Methylmalonyl-CoA mutase	IPR006099,IPR006158	GO:0016866|GO:0031419|GO:0031419|GO:0046872	PF01642,PF02310	Methylmalonyl-CoA mutase, alpha/beta chain, catalytic;Cobalamin (vitamin B12)-binding domain	MAG-203	Unique	k141_3868813_27	0	1414.4	100	722	722	5	Unassembled,Match,Unassembled,Match,Unassembled	-5.82424	-3.5791	-4.33576	-	-	-	-0.712376	1.74246	-0.463508	-	-	-
Custom_1607093_32	-	-	1MVX7,2VJI5,COG0628,COG0628	MA20_41055	AI-2E family transporter	IPR002549	-	PF01594	Transmembrane protein TqsA-like	MAG-203	Unique	k141_3868813_36	1.2e-200	694.1	100	378	378	1	Unassembled	-0.262958	-25.8538	-2.21538	1	6.53e-22	1	4.83222	-19.9899	1.69369	0.0929084	4.35e-12	0.642862
Custom_1631577_20	K05343	treS; maltose alpha-D-glucosyltransferase / alpha-amylase [EC:5.4.99.16 3.2.1.1]	1MVKX,2VHW5,COG0366,COG0366,COG3281,COG3281	treS	SMART alpha amylase, catalytic sub domain	IPR040999,IPR006047,IPR032091	-	PF18085,PF00128,PF16657	Maltokinase N-terminal cap domain;Glycosyl hydrolase, family 13, catalytic domain;Maltogenic Amylase, C-terminal	MAG-203	Unique	k141_1580068_2	0	2316.2	100	1117	1117	4	Unassembled,Match,Match,Unassembled	-3.29683	-2.67454	-14.9606	3.96e-05	0.000773	3.4e-25	1.78424	2.6455	-11.9487	0.0328183	0.00104078	6.27e-17
Custom_1631577_19	K00975	glgC; glucose-1-phosphate adenylyltransferase [EC:2.7.7.27]	1MVTC,2VIP2,COG0448,COG0448	glgC	Catalyzes the synthesis of ADP-glucose, a sugar donor used in elongation reactions on alpha-glucans	IPR005835	GO:0009058|GO:0016779	PF00483	Nucleotidyl transferase domain	MAG-203	Unique	k141_1580068_3	3.1e-92	332.8	100	164	164	1	Unassembled	-12.6447	-12.3683	-12.7605	1.15e-06	3.93e-06	2.43e-06	-6.69171	-6.44881	-9.75382	0.167825	0.18735	0.0369209
Custom_153580_9	K03769	ppiC; peptidyl-prolyl cis-trans isomerase C [EC:5.2.1.8]	1KQRQ066,1MZDK,2VJZP,COG0760,COG0760	ppiC	peptidylprolyl isomerase	-	-	PF13616	-	MAG-203	Unique	k141_2801153_9	2.3e-139	490.3	100	262	262	2	Match,Match	-4.32508	-1.62557	-1.82286	0.00178857	0.290852	0.173231	0.746632	3.69871	2.05715	0.660421	0.0116139	0.189196
Custom_1973559_5	-	-	1QWNT,COG3409,COG3409	-	protein involved in exopolysaccharide biosynthesis	IPR041079	-	PF18413	Neuraminidase-like domain	MAG-203	Unique	k141_358073_6	0	5242.6	100	2721	2721	1	Match	-11.2593	-5.96e-05	-11.375	0.00831288	1	0.0221456	-5.29929	5.3209	-8.36148	0.249845	0.228419	0.0587066
Custom_1252046_10	K13821	putA; RHH-type transcriptional regulator, proline utilization regulon repressor / proline dehydrogenase / delta 1-pyrroline-5-carboxylate dehydrogenase [EC:1.5.5.2 1.2.1.88]	1KQ84066,1MV93,2VITK,COG0506,COG0506,COG4230,COG4230	putA	Oxidizes proline to glutamate for use as a carbon and nitrogen source	IPR041349,IPR024082,IPR015590,IPR002872	-	PF18327,PF14850,PF00171,PF01619	Proline utilization A proline dehydrogenase N-terminal domain;Proline dehydrogenase PutA, domain II;Aldehyde dehydrogenase domain;Proline dehydrogenase domain	MAG-203	Unique	k141_4184333_4	0	2026.5	100	1049	1049	1	Unassembled	-25.9878	-2.17359	-25.7903	-	-	-	-18.6238	3.17239	-34.7359	-	-	-
Custom_535022_11	-	-	1NPZ8,2C0Z5,33MJA	-	-	-	-	-	-	MAG-203	Unique	k141_1740366_32	8.3e-59	221.5	100	110	110	1	Match	-1.50551	-13.3413	1.40123	7.4e-30	9.53e-29	1.7e-27	3.58634	-7.41336	5.28362	1.16e-139	1.36e-09	0
Custom_2367632_55	K02030	ABC.PA.S; polar amino acid transport system substrate-binding protein	1KR66066,1MXIA,2VNIW,COG0834,COG0834	-	Bacterial periplasmic substrate-binding proteins	IPR001638	-	PF00497	Solute-binding protein family 3/N-terminal domain of MltF	MAG-203	Unique	k141_3268472_7	3.9e-144	506.1	100	257	257	3	Match,Match,Match	-3.2819	-5.88879	-4.64829	-	-	-	1.79049	-0.588713	-0.778011	-	-	-
Custom_1217365_2	K19172	dndE; DNA sulfur modification protein DndE	1MWTW,2VPYJ,COG5361,COG5361	-	Protein of unknown function (DUF1254)	IPR010679,IPR010621	-	PF06863,PF06742	Domain of unknown function DUF1254;Domain of unknown function DUF1214	MAG-203	Unique	k141_2204072_4	5.7e-211	728.8	99.5	398	400	8	Match,Match,Match,Unassembled,Match,Match,Unassembled,Match	-4.22555	-3.57432	-1.11632	6.57e-09	1.16e-06	0.112642	0.86077	1.76295	2.76341	0.338497	0.0378286	0.00068
Custom_2326448_19	-	-	1KR2W066,1MZBZ,2VMBB,COG3245,COG3245	-	Cytochrome C oxidase, cbb3-type, subunit III	IPR009056	GO:0009055|GO:0020037	PF13442	Cytochrome c-like domain	MAG-203	Unique	k141_3574406_3	1.7e-75	277.3	100	149	149	2	Match,Match	-3.44435	-26.9614	-26.3957	0.668011	1.89e-12	1.18e-11	1.68115	-20.8619	-23.9709	-	-	-
Custom_493295_36	-	-	1MU3Q,28HMZ,2Z7WD	-	Protein of unknown function (DUF3604)	IPR022028	-	PF12228	Protein of unknown function DUF3604	MAG-203	Unique	k141_4340261_4	0	1609.7	100	775	775	10	Match,Unassembled,Unassembled,Match,Match,Match,Match,Match,Match,Match	-3.32545	-3.01438	-2.90589	1.29e-06	1.1e-05	1.37e-05	1.76969	2.3064	0.975212	0.0230087	0.00239379	0.243877
Custom_619230_23	K02078	acpP; acyl carrier protein	1KQ47066,1MZ4P,2VTZH,COG0236,COG0236	acpP	Carrier of the growing fatty acid chain in fatty acid biosynthesis	IPR009081	-	PF00550	Phosphopantetheine binding ACP domain	MAG-203	Unique	k141_4340261_27	2.8e-37	149.4	100	78	78	3	Match,Match,Match	-1.74003	-27.9185	-25.5089	-	-	-	3.31212	-19.8908	-24.2409	-	-	-
Custom_619230_8	K03296	TC.HAE1; hydrophobic/amphiphilic exporter-1 (mainly G- bacteria), HAE1 family	1MU48,2VHFI,COG0841,COG0841	-	Belongs to the resistance-nodulation-cell division (RND) (TC 2.A.6) family	IPR001036	GO:0016020|GO:0022857|GO:0055085	PF00873	Acriflavin resistance protein	MAG-203	Unique	k141_4340261_42	0	2045	100	1072	1072	1	Match	-11.9313	-0.814939	2.41758	1.61e-05	1	1	-5.99774	4.4778	6.27416	0.0309241	0.0729748	0.00921151
Custom_619230_6	K00937	ppk; polyphosphate kinase [EC:2.7.4.1]	1MVE2,2VKAM,COG2326,COG2326	ppk2	Polyphosphate kinase 2 (PPK2)	IPR022488	-	PF03976	Polyphosphate kinase-2-related	MAG-203	Unique	k141_4340261_44	1.1e-156	547.7	100	292	292	2	Match,Unassembled	-2.1096	-2.79843	-14.5068	0.704682	0.404939	4.75e-07	2.96805	2.53509	-11.4976	0.30758	0.400904	7.11e-05
Custom_619230_4	-	-	1NKZR,2CG45,33GFC	-	-	-	-	-	-	MAG-203	Unique	k141_4340261_46	4.5e-106	379.4	100	209	209	1	Match	1.02885	-0.807198	2.89691	0.451036	0.453434	0.0278384	6.09187	4.48844	6.75126	1.38e-08	3.85e-05	2.39e-10
Custom_619230_2	K10001	gltI, aatJ; glutamate/aspartate transport system substrate-binding protein	1MV5D,2VHFS,COG0834,COG0834	gltI	PFAM Extracellular solute-binding protein, family 3	IPR001638	-	PF00497	Solute-binding protein family 3/N-terminal domain of MltF	MAG-203	Unique	k141_4340261_48	1.2e-165	577.8	100	301	301	2	Unassembled,Match	-27.4479	-2.33356	-3.14815	-	-	-	-20.073	2.99702	0.753412	6.5e-08	0.473221	0.975289
Custom_2408686_6	-	-	1Q8PP,2VJG5,COG3005,COG3005	-	Ethylbenzene dehydrogenase	IPR019020	GO:0020037	PF09459	Cytochrome c-552/DMSO reductase-like, haem-binding domain	MAG-203	Unique	k141_524628_8	2.2e-161	563.5	100	279	279	2	Match,Match	-2.35722	-3.0254	0.735985	0.335021	0.21232	0.595978	2.75524	2.30746	4.61681	0.298859	0.402197	0.0689607
Custom_2527260_31	K15724	erpA; iron-sulfur cluster insertion protein	1KQ1R066,1RHCW,2VR2M,COG0316,COG0316	erpA	Required for insertion of 4Fe-4S clusters	IPR000361	-	PF01521	FeS cluster biogenesis	MAG-203	Multiple	k141_828520_12	7.6e-63	235	95.7	111	116	2	Match,Match	-1.97671	-13.9513	0.0925448	0.288505	9.35e-11	0.697499	2.08511	-5.67616	2.57534	0.141009	0.00186867	0.0609323
Custom_729805_30	K02996	RP-S9, MRPS9, rpsI; small subunit ribosomal protein S9	1KQ0J066,1RD4A,2VR5R,COG0103,COG0103	rpsI	Belongs to the universal ribosomal protein uS9 family	IPR000754	GO:0003735|GO:0005840|GO:0006412	PF00380	Ribosomal protein S9	MAG-203	Unique	k141_828520_14	7.2e-70	258.5	100	130	130	1	Match	-25.6367	-27.1319	-0.472435	-	-	-	-19.3515	-31.9418	3.42931	-	-	-
Custom_729805_29	K02871	RP-L13, MRPL13, rplM; large subunit ribosomal protein L13	1KPYX066,1RA11,2VQ07,COG0102,COG0102	rplM	This protein is one of the early assembly proteins of the 50S ribosomal subunit, although it is not seen to bind rRNA by itself. It is important during the early stages of 50S assembly	IPR005822	GO:0003735|GO:0005840|GO:0006412	PF00572	Ribosomal protein L13	MAG-203	Unique	k141_828520_15	3.4e-81	296.2	100	142	142	1	Match	-2.96021	-12.5764	-1.41267	0.405813	7.81e-06	1	2.15241	-6.65199	2.47559	0.468734	0.0271672	0.425385
Custom_1924878_36	K00336	nuoG; NADH-quinone oxidoreductase subunit G [EC:7.1.1.2]	1KPNY066,1P8MN,2VJYV,COG1034,COG1034	nuoG	NADH-quinone oxidoreductase	-	-	PF10588,PF00384,PF13510	-	MAG-203	Unique	k141_3734230_27	0	1528.5	100	778	778	3	Match,Match,Unassembled	0.0737867	-1.88982	-12.7014	1	0.803348	1.22e-09	5.16364	3.42861	-9.68855	0.0021593	0.0490364	2.04e-06
Custom_1924878_15	K01895	ACSS1_2, acs; acetyl-CoA synthetase [EC:6.2.1.1]	1KQ77066,1MUF5,2VIP3,COG0365,COG0365	acsA	Catalyzes the conversion of acetate into acetyl-CoA (AcCoA), an essential intermediate at the junction of anabolic and catabolic pathways. AcsA undergoes a two-step reaction. In the first half reaction, AcsA combines acetate with ATP to form acetyl-adenylate (AcAMP) intermediate. In the second half reaction, it can then transfer the acetyl group from AcAMP to the sulfhydryl group of CoA, forming …	IPR032387,IPR000873,IPR025110	-	PF16177,PF00501,PF13193	Acetyl-coenzyme A synthetase, N-terminal domain;AMP-dependent synthetase/ligase;AMP-binding enzyme, C-terminal domain	MAG-203	Unique	k141_3734230_48	0	1353.2	99.8	653	654	7	Match,Match,Match,Match,Unassembled,Match,Match	-2.03095	-1.34008	-3.59319	1.09e-06	0.00216529	2.28e-18	3.06068	3.97924	0.283539	1.5e-11	9.96e-19	0.657904
Custom_1790899_4	K03386	PRDX2_4, ahpC; peroxiredoxin (alkyl hydroperoxide reductase subunit C) [EC:1.11.1.15]	1KQ43066,1MWPY,2VI7T,COG0450,COG0450	ahpC	Redoxin	IPR019479,IPR000866	GO:0051920|GO:0055114|GO:0016209|GO:0016491|GO:0055114	PF10417,PF00578	Peroxiredoxin, C-terminal;Alkyl hydroperoxide reductase subunit C/ Thiol specific antioxidant	MAG-203	Unique	k141_529822_11	4.5e-111	395.6	100	187	187	6	Unassembled,Match,Match,Unassembled,Match,Match	10.8298	11.7432	0	0.000145	6.51e-05	1	11.9121	13.036	0	4.7e-05	7.22e-06	1
Custom_268573_15	K01991	wza, gfcE; polysaccharide biosynthesis/export protein	1N7GP,2VPSB,COG1596,COG1596	wza	polysaccharide export protein	IPR040716,IPR019554,IPR003715	-	PF18412,PF10531,PF02563	Outer-membrane lipoprotein Wza, C-terminal domain;Soluble ligand binding domain;Polysaccharide export protein	MAG-203	Unique	k141_3735450_4	6.7e-228	785	100	399	399	2	Match,Match	-3.46791	-3.19097	-2.09697	-	-	-	1.62128	2.13328	1.80184	0.533696	0.410568	0.519743
Custom_2308954_10	K00957	cysD; sulfate adenylyltransferase subunit 2 [EC:2.7.7.4]	1KPVX066,1MUCZ,2VJH9,COG0175,COG0175	cysD	COG0175 3'-phosphoadenosine 5'-phosphosulfate sulfotransferase (PAPS reductase) FAD synthetase and related enzymes	IPR002500	GO:0003824	PF01507	Phosphoadenosine phosphosulphate reductase	MAG-203	Unique	k141_3735450_9	5e-176	612.1	100	306	306	3	Match,Match,Match	-0.00989995	0.166193	-0.553607	0.950237	0.708956	0.636567	5.07247	5.49411	3.30469	0.0764896	0.0526903	0.279221
Custom_2414235_41	K02956	RP-S15, MRPS15, rpsO; small subunit ribosomal protein S15	1KQ3A066,1MZ2W,2VU1D,COG0184,COG0184	rpsO	Forms an intersubunit bridge (bridge B4) with the 23S rRNA of the 50S subunit in the ribosome	IPR000589	GO:0003735|GO:0005840|GO:0006412	PF00312	Ribosomal protein S15	MAG-203	Unique	k141_3735450_22	5e-44	171.8	100	89	89	1	Match	-26.7382	-4.43126	-26.7705	-	-	-	-19.648	0.882937	-30.4698	-	-	-
Custom_101513_30	-	-	1MV9T,28JYD,2Z9NN	-	-	-	-	-	-	MAG-203	Multiple	k141_682575_16	1.4e-152	533.9	100	254	254	1	Unassembled	-5.87366	-27.2394	-2.95846	0.0855403	1.18e-17	1	-1.57985	-6.85943	0.310734	0.654182	0.0400406	1
Custom_1790899_15	-	-	1MV9T,28JYD,2Z9NN	-	-	-	-	-	-	MAG-203	Unique	k141_682575_18	8.3e-153	534.6	100	254	254	3	Match,Match,Match	-6.79675	-29.3361	-2.5315	0.0020073	1.14e-33	0.207559	-1.68728	-23.8218	1.34293	0.528265	6.43e-21	0.67823
Custom_2089443_2	K03286	TC.OOP; OmpA-OmpF porin, OOP family	1KQ41066,1N6EM,2VM27,COG2885,COG2885	ompA	Belongs to the ompA family	IPR006665	-	PF00691	OmpA-like domain	MAG-203	Unique	k141_1290077_1	1.4e-104	374.4	97.5	194	199	11	Unassembled,Unassembled,Unassembled,Match,Match,Unassembled,Match,Unassembled,Match,Unassembled,Unassembled	-2.02973	-0.65694	-6.91167	2.35e-05	0.257989	4.19e-50	3.06234	4.66481	-3.03881	3.68e-08	1.84e-17	4.37e-08
Custom_4160_28	K01626	E2.5.1.54, aroF, aroG, aroH; 3-deoxy-7-phosphoheptulonate synthase [EC:2.5.1.54]	1KPRT066,1MU5Q,2VH4W,COG0722,COG0722	aroG	Stereospecific condensation of phosphoenolpyruvate (PEP) and D-erythrose-4-phosphate (E4P) giving rise to 3-deoxy-D- arabino-heptulosonate-7-phosphate (DAHP)	IPR006218	GO:0009058	PF00793	DAHP synthetase I/KDSA	MAG-203	Unique	k141_1600043_1	8.5e-127	448.4	99.6	225	226	4	Match,Match,Unassembled,Unassembled	-0.886342	2.20758	2.58262	0.107049	1.54e-05	3.72e-07	4.19618	7.51927	6.45405	1.78e-14	3.13e-44	6.63e-33
Custom_4160_3	K00382	DLD, lpd, pdhD; dihydrolipoamide dehydrogenase [EC:1.8.1.4]	1KPSJ066,1MU2U,2VI6G,COG1249,COG1249	lpdA	Protein involved in oxidation-reduction process	IPR004099,IPR023753	GO:0045454|GO:0055114|GO:0016491|GO:0055114	PF02852,PF07992	Pyridine nucleotide-disulphide oxidoreductase, dimerisation domain;FAD/NAD(P)-binding domain	MAG-203	Unique	k141_1600043_26	5.9e-277	948	100	478	478	2	Unassembled,Match	-13.7858	-13.5093	-13.9015	8.62e-09	2.33e-08	1.74e-08	-7.82461	-7.58171	-10.8867	0.0847153	0.0955219	0.0129272
Custom_2360123_12	K00164	OGDH, sucA; 2-oxoglutarate dehydrogenase E1 component [EC:1.2.4.2]	1KPUR066,1MVBF,2VJ0G,COG0567,COG0567	sucA	dehydrogenase E1 component	IPR005475,IPR032106,IPR031717,IPR001017	-	PF02779,PF16078,PF16870,PF00676	Transketolase-like, pyrimidine-binding domain;2-oxoglutarate dehydrogenase E1 component, N-terminal domain;Multifunctional 2-oxoglutarate metabolism enzyme, C-terminal;Dehydrogenase, E1 component	MAG-203	Unique	k141_1600043_28	0	1261.5	97.2	615	633	12	Unassembled,Unassembled,Unassembled,Match,Unassembled,Match,Unassembled,Match,Unassembled,Match,Unassembled,Unassembled	0.678997	-1.29119	-2.08064	-	-	-	5.76611	4.02208	1.79709	-	-	-
EXI90076.1	K15864	nirS; nitrite reductase (NO-forming) / hydroxylamine reductase [EC:1.7.2.1 1.7.99.1]	1N3PN,2VHSF,COG2010,COG2010	nirS	Cytochrome d1, heme	-	-	PF13442,PF02239	-	MAG-203	Multiple	k141_3889377_3	0	1176	100	579	579	10	Match,Match,Match,Match,Unassembled,Unassembled,Match,Match,Match,Unassembled	-4.38242	-3.63679	-5.68594	-	-	-	0.309118	1.68774	-1.78018	-	-	-
Custom_1176115_29	K01507	ppa; inorganic pyrophosphatase [EC:3.6.1.1]	1KPZA066,1RA2F,2VQC0,COG0221,COG0221	ppa	Catalyzes the hydrolysis of inorganic pyrophosphate (PPi) forming two phosphate ions	IPR008162	GO:0000287|GO:0004427|GO:0005737|GO:0006796	PF00719	Inorganic pyrophosphatase	MAG-203	Unique	k141_2367839_29	1.7e-107	383.6	100	182	182	1	Match	-27.5653	0.733175	-1.27407	-	-	-	-20.0036	6.08183	2.63618	-	-	-
Custom_1726764_120	K07220	K07220; uncharacterized protein	1NDTG,2VJ5F,COG1392,COG1392	-	Protein of unknown function DUF47	IPR018445	-	PF01865	Putative phosphate transport regulator	MAG-203	Unique	k141_1293174_8	1.5e-118	420.6	100	217	217	1	Match	-1.99815	-27.1997	-4.06594	-	-	-	3.09356	-21.5101	-0.206634	0.285233	2.42e-14	1
Custom_1726764_114	K07304	msrA; peptide-methionine (S)-S-oxide reductase [EC:1.8.4.11]	1R33Z,2VRHA,COG0225,COG0225	msrA	Has an important function as a repair enzyme for proteins that have been inactivated by oxidation. Catalyzes the reversible oxidation-reduction of methionine sulfoxide in proteins to methionine	IPR002569	GO:0008113|GO:0055114	PF01625	Peptide methionine sulphoxide reductase MsrA	MAG-203	Unique	k141_1293174_14	2.6e-125	443.4	100	217	217	1	Unassembled	-12.966	0.70945	1.53921	3.34e-26	0.00564063	1.52e-09	-7.00369	6.03259	5.42152	1.73e-08	1.72e-148	4.29e-121
Custom_501866_4	K01637	E4.1.3.1, aceA; isocitrate lyase [EC:4.1.3.1]	1KQKA066,1MWIF,2VHWS,COG2224,COG2224	aceA	Phosphoenolpyruvate phosphomutase	IPR006254	GO:0004451|GO:0019752	PF00463	Isocitrate lyase	MAG-203	Multiple	k141_1293174_26	5.8e-247	848.2	95.8	414	432	6	Match,Match,Match,Unassembled,Match,Unassembled	-6.25705	-5.20033	-5.19689	-	-	-	-2.0727	-0.506652	-2.55469	0.0466223	0.687549	0.01008
Custom_1726764_89	K01255	CARP, pepA; leucyl aminopeptidase [EC:3.4.11.1]	1KPNZ066,1MUF9,2VH79,COG0260,COG0260	pepA	Presumably involved in the processing and regular turnover of intracellular proteins. Catalyzes the removal of unsubstituted N-terminal amino acids from various peptides	IPR008283,IPR000819	GO:0004177|GO:0006508|GO:0004177|GO:0006508	PF02789,PF00883	Peptidase M17, leucyl aminopeptidase, N-terminal;Peptidase M17, leucyl aminopeptidase, C-terminal	MAG-203	Unique	k141_1293174_39	6e-288	984.6	100	498	498	3	Match,Match,Unassembled	0.126102	0.0234962	-1.96837	0.796647	0.678566	3.98e-05	5.23596	5.36717	1.93286	3.25e-28	1.58e-29	8.47e-05
Custom_1726764_81	K01653	E2.2.1.6S, ilvH, ilvN; acetolactate synthase I/III small subunit [EC:2.2.1.6]	1KPXQ066,1RAGN,2VH1H,COG0440,COG0440	ilvH	Acetolactate synthase I III small subunit	-	-	PF10369,PF13710	-	MAG-203	Unique	k141_1293174_47	2.6e-83	303.1	100	163	163	4	Match,Match,Match,Match	0.0109526	-1.59656	-2.08623	0.949749	3.29e-05	2.98e-08	5.10494	3.73131	1.80379	1.1e-36	4.61e-20	1.47e-05
Custom_1726764_80	K00053	ilvC; ketol-acid reductoisomerase [EC:1.1.1.86]	1KQ6Z066,1MV7M,2VIQ5,COG0059,COG0059	ilvC	Involved in the biosynthesis of branched-chain amino acids (BCAA). Catalyzes an alkyl-migration followed by a ketol- acid reduction of (S)-2-acetolactate (S2AL) to yield (R)-2,3- dihydroxy-isovalerate. In the isomerase reaction, S2AL is rearranged via a Mg-dependent methyl migration to produce 3- hydroxy-3-methyl-2-ketobutyrate (HMKB). In the reductase reaction, this 2-ketoacid undergoes a metal-…	IPR000506,IPR013116	-	PF01450,PF07991	Ketol-acid reductoisomerase, C-terminal;Ketol-acid reductoisomerase, N-terminal	MAG-203	Unique	k141_1293174_48	4.1e-194	672.5	100	338	338	7	Match,Match,Match,Match,Match,Unassembled,Match	-13.8498	-13.5734	-13.9656	6.85e-09	2.69e-08	1.39e-08	-7.88827	-7.64537	-10.9504	0.0809198	0.0914471	0.0120283
Custom_1726764_64	-	-	-	-	-	-	-	-	-	MAG-203	Unique	k141_1293174_64	6.9e-107	381.7	100	194	194	3	Match,Match,Match	-4.86728	-4.06564	-16.6354	9.81e-16	1.62e-11	1.16e-35	0.210968	1.24797	-13.6228	0.802005	0.067393	5.75e-24
Custom_2089443_2	K03286	TC.OOP; OmpA-OmpF porin, OOP family	1KQ41066,1N6EM,2VM27,COG2885,COG2885	ompA	Belongs to the ompA family	IPR006665	-	PF00691	OmpA-like domain	MAG-203	Unique	k141_3892861_1	8e-33	134.4	100	66	66	11	Unassembled,Unassembled,Unassembled,Match,Unassembled,Unassembled,Unassembled,Unassembled,Match,Unassembled,Unassembled	-2.02973	-0.65694	-6.91167	2.35e-05	0.257989	4.19e-50	3.06234	4.66481	-3.03881	3.68e-08	1.84e-17	4.37e-08
EXI89542.1	K03286	TC.OOP; OmpA-OmpF porin, OOP family	1KQ41066,1N6EM,2VM27,COG2885,COG2885	ompA	Belongs to the ompA family	IPR006665	-	PF00691	OmpA-like domain	MAG-203	Unique	k141_3892861_3	9.5e-94	338.2	100	175	175	10	Unassembled,Match,Match,Unassembled,Match,Unassembled,Unassembled,Match,Unassembled,Unassembled	-3.05672	-4.48109	-2.43848	1.27e-289	0	4.42e-186	2.03706	0.841859	1.44169	2.17e-78	7.14e-14	2.25e-40
Custom_643111_22	K00688	PYG, glgP; glycogen phosphorylase [EC:2.4.1.1]	1MW4J,2VJIJ,COG0058,COG0058	glgP	Phosphorylase is an important allosteric enzyme in carbohydrate metabolism. Enzymes from different sources differ in their regulatory mechanisms and in their natural substrates. However, all known phosphorylases share catalytic and structural properties	IPR000811	GO:0005975|GO:0008184	PF00343	Glycosyl transferase, family 35	MAG-203	Unique	k141_4204102_8	0	1746.5	100	859	859	6	Unassembled,Match,Match,Match,Match,Match	-4.51974	-2.27803	-0.188698	0.00157543	0.0925592	0.655387	0.590316	3.03938	3.68946	0.744116	0.0477243	0.0139347
Custom_637005_43	K02567	napA; nitrate reductase (cytochrome) [EC:1.9.6.1]	1NS3T,2VIB1,COG0243,COG0243	napA	Belongs to the prokaryotic molybdopterin-containing oxidoreductase family	IPR006657,IPR006963,IPR006656	GO:0016491|GO:0043546|GO:0055114|GO:0016491|GO:0055114|GO:0016491|GO:0055114	PF01568,PF04879,PF00384	Molybdopterin dinucleotide-binding domain;Molybdopterin oxidoreductase, 4Fe-4S domain;Molybdopterin oxidoreductase	MAG-203	Unique	k141_382023_30	0	1766.9	99.9	840	841	8	Unassembled,Match,Match,Match,Unassembled,Match,Match,Match	0.0483213	1.08854	0.753304	0.852417	0.00120802	0.0218851	5.13831	6.40727	4.6299	3.1e-55	1.81e-85	3.78e-45
Custom_637005_27	K07018	K07018; uncharacterized protein	1KQ00066,1MUDY,2VJ8M,COG2945,COG2945	-	General function prediction only	IPR022742	-	PF12146	Serine aminopeptidase, S33	MAG-203	Unique	k141_382023_46	2.2e-119	423.3	100	206	206	1	Match	-0.944916	-1.09051	-13.7835	0.82401	0.693687	1.16e-09	4.17161	4.23746	-10.7646	0.0321374	0.0291578	1.06e-06
Custom_442343_3	K07220	K07220; uncharacterized protein	1N4VJ,COG1392,COG1392	-	Protein of unknown function DUF47	IPR018445	-	PF01865	Putative phosphate transport regulator	MAG-203	Unique	k141_692999_1	3.7e-36	145.6	100	71	71	3	Match,Unassembled,Unassembled	-3.86953	-3.54901	-1.89673	6.25e-12	4.11e-10	0.000756	1.23628	1.77272	1.98314	0.0602693	0.00522229	0.00155019
Custom_2360123_12	K00164	OGDH, sucA; 2-oxoglutarate dehydrogenase E1 component [EC:1.2.4.2]	1KPUR066,1MVBF,2VJ0G,COG0567,COG0567	sucA	dehydrogenase E1 component	IPR005475,IPR032106,IPR031717,IPR001017	-	PF02779,PF16078,PF16870,PF00676	Transketolase-like, pyrimidine-binding domain;2-oxoglutarate dehydrogenase E1 component, N-terminal domain;Multifunctional 2-oxoglutarate metabolism enzyme, C-terminal;Dehydrogenase, E1 component	MAG-203	Unique	k141_393260_1	4.5e-207	715.7	97.5	350	359	12	Unassembled,Unassembled,Match,Unassembled,Unassembled,Unassembled,Unassembled,Unassembled,Unassembled,Unassembled,Unassembled,Unassembled	0.678997	-1.29119	-2.08064	-	-	-	5.76611	4.02208	1.79709	-	-	-
Custom_2323649_2	K01647	CS, gltA; citrate synthase [EC:2.3.3.1]	1KQ9N066,1MUKX,2VIJF,COG0372,COG0372	gltA	Belongs to the citrate synthase family	IPR002020	GO:0046912	PF00285	Citrate synthase	MAG-203	Unique	k141_393260_2	5.4e-261	894.8	100	431	431	7	Unassembled,Match,Match,Unassembled,Match,Match,Match	-0.971586	-7.26872	-29.1736	-	-	-	4.12343	-1.91664	-25.8766	0.0692834	0.442004	1.73e-27
[truncated: 3,487 more rows]

## Sheet: Unaligned
Protein	Functional annotation									Differential expression analysis
	KO	enrichM annotation	eggNOG	eggNOGname	eggNOG annotation	IPR	GO	Pfam	Interproscan annotation	log2FoldChange.Cd	padj.Cd	log2FoldChange.Ni	padj.Ni	log2FoldChange.Cr	padj.Cr
[truncated: 4,649 more rows]
