# Supplementary material for: Revealing taxon-specific heavy metal-resistance mechanisms in denitrifying phosphorus removal sludge using genome-centric metaproteomics
Source: Microbiome. 2021 Mar 22;9:67. doi: 10.1186/s40168-021-01016-x (PMC7986553; doi:10.1186/s40168-021-01016-x)
Supplement: Supplementary file 5 — Additional file 4: Supplementary dataset. The core functioning microbes and their relationships with differentially expressed functions (protein ontologies). [file 40168_2021_1016_MOESM5_ESM.xlsx]

## Sheet: Enriched functions
Enriched ontology	Normalized enrichment score	False discovery rate	Geneset size	Enrichment type	Group	Annotation
1MUTQ	1.4747	0.1852	16	overexpressed	CdvsCK	Belongs to the IlvD Edd family
1MVW2	1.6331	0.09	15	overexpressed	CdvsCK	Destroys radicals which are normally produced within the cells and which are toxic to biological systems
2VHM6	-1.756	0.0405	25	downexpressed	CdvsCK	Belongs to the FAD-dependent oxidoreductase 2 family. FRD SDH subfamily
COG1629	1.4031	0.217	110	overexpressed	CdvsCK	colicin transmembrane transporter activity
1MVW7	1.5972	0.1004	17	overexpressed	CdvsCK	serine protein kinase
COG0811	1.4078	0.2169	17	overexpressed	CdvsCK	peptide transport
GO:0004784	1.8837	0.052	23	overexpressed	CdvsCK	superoxide dismutase activity
1MV5T	1.499	0.1647	15	overexpressed	CdvsCK	COG0683 ABC-type branched-chain amino acid transport systems, periplasmic component
1MUKX	-1.5701	0.1158	40	downexpressed	CdvsCK	Belongs to the citrate synthase family
COG0542	1.5811	0.1018	29	overexpressed	CdvsCK	response to heat
K02012	1.7835	0.0764	18	overexpressed	CdvsCK	afuA, fbpA; iron(III) transport system substrate-binding protein
GO:0005509	-1.7845	0.0316	71	downexpressed	CdvsCK	calcium ion binding
1MUCV	1.5675	0.109	32	overexpressed	CdvsCK	Catalyzes the GTP-dependent ribosomal translocation step during translation elongation. During this step, the ribosome changes from the pre-translocational (PRE) to the post- translocational (POST) state as the newly formed A-site-bound peptidyl-tRNA and P-site-bound deacylated tRNA move to the P and E sites, respectively. Catalyzes the coordinated movement of the two tRNA molecules, the mRNA and…
K02933	1.3597	0.2488	18	overexpressed	CdvsCK	RP-L6, MRPL6, rplF; large subunit ribosomal protein L6
K00239	-1.8738	0.021	29	downexpressed	CdvsCK	sdhA, frdA; succinate dehydrogenase / fumarate reductase, flavoprotein subunit [EC:1.3.5.1 1.3.5.4]
K01689	-1.3799	0.226	27	downexpressed	CdvsCK	ENO, eno; enolase [EC:4.2.1.11]
K00114	-1.7036	0.0563	20	downexpressed	CdvsCK	exaA; alcohol dehydrogenase (cytochrome c) [EC:1.1.2.8]
K01687	1.4402	0.2004	17	overexpressed	CdvsCK	ilvD; dihydroxy-acid dehydratase [EC:4.2.1.9]
GO:0031071	1.7812	0.0529	28	overexpressed	CdvsCK	cysteine desulfurase activity
K15864	-1.909	0.0196	36	downexpressed	CdvsCK	nirS; nitrite reductase (NO-forming) / hydroxylamine reductase [EC:1.7.2.1 1.7.99.1]
1RB94	-1.5256	0.1301	16	downexpressed	CdvsCK	COG3203 Outer membrane protein (porin)
GO:0015562	1.3562	0.2499	74	overexpressed	CdvsCK	efflux transmembrane transporter activity
GO:0016639	1.4626	0.1916	22	overexpressed	CdvsCK	oxidoreductase activity, acting on the CH-NH2 group of donors, NAD or NADP as acceptor
GO:0009325	-1.9413	0.0183	32	downexpressed	CdvsCK	nitrate reductase complex
COG4993	-1.8236	0.0278	33	downexpressed	CdvsCK	Dehydrogenase
GO:0042026	1.5625	0.1098	104	overexpressed	CdvsCK	protein refolding
GO:0006457	1.4723	0.1858	180	overexpressed	CdvsCK	protein folding
1MUEG	1.8454	0.0348	17	overexpressed	CdvsCK	ABC-type Fe3 transport system, periplasmic component
COG0148	-1.3842	0.2272	28	downexpressed	CdvsCK	phosphopyruvate hydratase activity
COG2326	-1.5618	0.1165	15	downexpressed	CdvsCK	polyphosphate kinase activity
GO:0044571	1.7784	0.0416	28	overexpressed	CdvsCK	[2Fe-2S] cluster assembly
2VIW1	1.4757	0.1899	40	overexpressed	CdvsCK	Prevents misfolding and promotes the refolding and proper assembly of unfolded polypeptides generated under stress conditions
2VQ4W	1.3925	0.2172	16	overexpressed	CdvsCK	This protein binds to the 23S rRNA, and is important in its secondary structure. It is located near the subunit interface in the base of the L7 L12 stalk, and near the tRNA binding site of the peptidyltransferase center
GO:0051539	-1.8121	0.0298	86	downexpressed	CdvsCK	4 iron, 4 sulfur cluster binding
K02886	1.3986	0.2215	24	overexpressed	CdvsCK	RP-L2, MRPL2, rplB; large subunit ribosomal protein L2
GO:0016625	-1.8709	0.0197	17	downexpressed	CdvsCK	oxidoreductase activity, acting on the aldehyde or oxo group of donors, iron-sulfur protein as acceptor
GO:0016627	-1.4522	0.178	60	downexpressed	CdvsCK	oxidoreductase activity, acting on the CH-CH group of donors
GO:0022900	-1.5815	0.1128	62	downexpressed	CdvsCK	electron transport chain
2VI3Q	1.3842	0.2255	22	overexpressed	CdvsCK	Catalyzes the GTP-dependent ribosomal translocation step during translation elongation. During this step, the ribosome changes from the pre-translocational (PRE) to the post- translocational (POST) state as the newly formed A-site-bound peptidyl-tRNA and P-site-bound deacylated tRNA move to the P and E sites, respectively. Catalyzes the coordinated movement of the two tRNA molecules, the mRNA and…
GO:0046912	-1.4926	0.1437	53	downexpressed	CdvsCK	transferase activity, transferring acyl groups, acyl groups converted into alkyl on transfer
1MURR	1.5407	0.1249	74	overexpressed	CdvsCK	Prevents misfolding and promotes the refolding and proper assembly of unfolded polypeptides generated under stress conditions
K16090	1.6478	0.0848	19	overexpressed	CdvsCK	fiu; catecholate siderophore receptor
COG0840	-1.4218	0.2019	43	downexpressed	CdvsCK	transmembrane signaling receptor activity
GO:0004634	-1.3917	0.2239	28	downexpressed	CdvsCK	phosphopyruvate hydratase activity
COG0202	1.4528	0.1978	19	overexpressed	CdvsCK	DNA-directed 5'-3' RNA polymerase activity
GO:0051301	1.4945	0.1653	30	overexpressed	CdvsCK	cell division
COG2217	1.6954	0.0691	27	overexpressed	CdvsCK	Heavy metal translocating P-type atpase
GO:0009408	1.4318	0.1999	17	overexpressed	CdvsCK	response to heat
GO:0006812	1.452	0.1962	80	overexpressed	CdvsCK	cation transport
K00371	-1.7231	0.049	16	downexpressed	CdvsCK	narH, narY, nxrB; nitrate reductase / nitrite oxidoreductase, beta subunit [EC:1.7.5.1 1.7.99.-]
GO:0000162	1.4512	0.1945	17	overexpressed	CdvsCK	tryptophan biosynthetic process
1MUQX	-1.8075	0.0292	33	downexpressed	CdvsCK	Dehydrogenase
2VHKE	1.4954	0.1669	15	overexpressed	CdvsCK	Heavy metal translocating P-type atpase
K00370	-1.6325	0.0893	18	downexpressed	CdvsCK	narG, narZ, nxrA; nitrate reductase / nitrite oxidoreductase, alpha subunit [EC:1.7.5.1 1.7.99.-]
K00658	1.4136	0.2102	23	overexpressed	CdvsCK	DLST, sucB; 2-oxoglutarate dehydrogenase E2 component (dihydrolipoamide succinyltransferase) [EC:2.3.1.61]
1MURH	1.441	0.2019	15	overexpressed	CdvsCK	Part of a stress-induced multi-chaperone system, it is involved in the recovery of the cell from heat-induced damage, in cooperation with DnaK, DnaJ and GrpE
GO:0030001	1.3967	0.2174	28	overexpressed	CdvsCK	metal ion transport
K03406	-1.5173	0.1347	24	downexpressed	CdvsCK	mcp; methyl-accepting chemotaxis protein
1MU1C	1.7732	0.0325	27	overexpressed	CdvsCK	Master enzyme that delivers sulfur to a number of partners involved in Fe-S cluster assembly, tRNA modification or cofactor biosynthesis. Catalyzes the removal of elemental sulfur atoms from cysteine to produce alanine. Functions as a sulfur delivery protein for Fe-S cluster synthesis onto IscU, an Fe-S scaffold assembly protein, as well as other S acceptor proteins
1MU9K	1.4285	0.2024	27	overexpressed	CdvsCK	Receptor
2VHSF	-2.129	0.0025	46	downexpressed	CdvsCK	Cytochrome d1, heme
GO:0071949	1.417	0.2124	18	overexpressed	CdvsCK	FAD binding
GO:0016614	-1.7909	0.0331	30	downexpressed	CdvsCK	oxidoreductase activity, acting on CH-OH group of donors
2VI2M	1.5582	0.1099	15	overexpressed	CdvsCK	prkA serine kinase
COG4771	1.3978	0.2205	87	overexpressed	CdvsCK	TonB-dependent receptor
COG0605	1.7814	0.0632	20	overexpressed	CdvsCK	superoxide dismutase activity
COG4774	1.6789	0.0726	26	overexpressed	CdvsCK	siderophore transport
GO:0006396	1.6188	0.0986	39	overexpressed	CdvsCK	RNA processing
K15726	1.4326	0.2013	38	overexpressed	CdvsCK	czcA, cusA, cnrA; heavy metal efflux system protein
COG1538	1.3961	0.216	62	overexpressed	CdvsCK	efflux transmembrane transporter activity
K15727	1.3971	0.2192	22	overexpressed	CdvsCK	czcB, cusB, cnrB; membrane fusion protein, heavy metal efflux system
GO:0008976	-1.5739	0.1158	15	downexpressed	CdvsCK	polyphosphate kinase activity
GO:0004013	1.4438	0.2003	17	overexpressed	CdvsCK	adenosylhomocysteinase activity
K15725	1.6194	0.1016	24	overexpressed	CdvsCK	czcC, cusC, cnrC; outer membrane protein, heavy metal efflux system
GO:0004654	1.6121	0.0993	23	overexpressed	CdvsCK	polyribonucleotide nucleotidyltransferase activity
GO:0020037	-1.6066	0.1023	223	downexpressed	CdvsCK	heme binding
1MU33	1.5832	0.1047	16	overexpressed	CdvsCK	Belongs to the universal ribosomal protein uS2 family
1MVE2	-1.5669	0.1152	15	downexpressed	CdvsCK	polyphosphate kinase
GO:0004129	-1.4873	0.146	52	downexpressed	CdvsCK	cytochrome-c oxidase activity
GO:0048038	-1.4376	0.1924	26	downexpressed	CdvsCK	quinone binding
COG0174	1.3586	0.2483	31	overexpressed	CdvsCK	glutamate-ammonia ligase activity
COG0052	1.5781	0.1026	16	overexpressed	CdvsCK	endonucleolytic cleavage to generate mature 3'-end of SSU-rRNA from (SSU-rRNA, 5.8S rRNA, LSU-rRNA)
COG1140	-1.726	0.0501	16	downexpressed	CdvsCK	nitrate reductase beta subunit
COG0050	1.466	0.1925	155	overexpressed	CdvsCK	This protein promotes the GTP-dependent binding of aminoacyl-tRNA to the A-site of ribosomes during protein biosynthesis
GO:0015935	1.4139	0.2122	81	overexpressed	CdvsCK	small ribosomal subunit
GO:0015934	1.5605	0.1096	92	overexpressed	CdvsCK	large ribosomal subunit
K04564	1.7655	0.0336	20	overexpressed	CdvsCK	SOD2; superoxide dismutase, Fe-Mn family [EC:1.15.1.1]
2VM27	-1.7404	0.0455	31	downexpressed	CdvsCK	Belongs to the ompA family
1MVB9	1.567	0.1072	20	overexpressed	CdvsCK	Involved in mRNA degradation. Catalyzes the phosphorolysis of single-stranded polyribonucleotides processively in the 3'- to 5'-direction
GO:0008940	-1.9336	0.0166	56	downexpressed	CdvsCK	nitrate reductase activity
1MUQ2	1.6354	0.0909	15	overexpressed	CdvsCK	May play a key role in the regulation of the intracellular concentration of adenosylhomocysteine
2VI1P	1.4749	0.1879	15	overexpressed	CdvsCK	Involved in mRNA degradation. Catalyzes the phosphorolysis of single-stranded polyribonucleotides processively in the 3'- to 5'-direction
COG0459	1.5558	0.1102	90	overexpressed	CdvsCK	protein refolding
GO:0006402	1.5775	0.1008	24	overexpressed	CdvsCK	mRNA catabolic process
GO:0000015	-1.388	0.2255	28	downexpressed	CdvsCK	phosphopyruvate hydratase complex
COG2885	-1.3982	0.2188	101	downexpressed	CdvsCK	chlorophyll binding
COG1028	-1.4184	0.2026	59	downexpressed	CdvsCK	Short-chain dehydrogenase reductase Sdr
GO:0043546	-1.6127	0.1012	51	downexpressed	CdvsCK	molybdopterin cofactor binding
1MV0X	1.5398	0.1233	21	overexpressed	CdvsCK	TonB-dependent siderophore receptor
2VH91	1.6392	0.0905	22	overexpressed	CdvsCK	Master enzyme that delivers sulfur to a number of partners involved in Fe-S cluster assembly, tRNA modification or cofactor biosynthesis. Catalyzes the removal of elemental sulfur atoms from cysteine to produce alanine. Functions as a sulfur delivery protein for Fe-S cluster synthesis onto IscU, an Fe-S scaffold assembly protein, as well as other S acceptor proteins
2VH8R	-1.5277	0.1314	27	downexpressed	CdvsCK	Belongs to the short-chain dehydrogenases reductases (SDR) family
GO:0003924	1.4611	0.1911	226	overexpressed	CdvsCK	GTPase activity
COG1392	-1.9021	0.0161	16	downexpressed	CdvsCK	Protein of unknown function DUF47
K04077	1.5913	0.1039	88	overexpressed	CdvsCK	groEL, HSPD1; chaperonin GroEL
GO:0052935	-1.9685	0.0157	21	downexpressed	CdvsCK	ethanol:cytochrome c oxidoreductase activity
K03704	1.4034	0.2189	26	overexpressed	CdvsCK	cspA; cold shock protein
K01647	-1.5332	0.1296	44	downexpressed	CdvsCK	CS, gltA; citrate synthase [EC:2.3.3.1]
GO:0019843	1.731	0.052	57	overexpressed	CdvsCK	rRNA binding
1MWUN	1.4143	0.2141	19	overexpressed	CdvsCK	Outer membrane protein (Porin)
GO:0019829	1.6829	0.0727	26	overexpressed	CdvsCK	cation-transporting ATPase activity
GO:0009089	1.5287	0.1341	36	overexpressed	CdvsCK	lysine biosynthetic process via diaminopimelate
K01915	1.361	0.2491	31	overexpressed	CdvsCK	glnA, GLUL; glutamine synthetase [EC:6.3.1.2]
K07220	-1.8572	0.0218	15	downexpressed	CdvsCK	K07220; uncharacterized protein
COG2010	-1.8457	0.023	99	downexpressed	CdvsCK	Cytochrome c
GO:0005840	1.3729	0.239	468	overexpressed	CdvsCK	ribosome
GO:0006414	1.6076	0.0952	177	overexpressed	CdvsCK	translational elongation
2VIQR	1.7049	0.0646	17	overexpressed	CdvsCK	TonB-dependent siderophore receptor
K07180	1.5814	0.104	16	overexpressed	CdvsCK	prkA; serine protein kinase
GO:0004356	1.3562	0.2477	31	overexpressed	CdvsCK	glutamate-ammonia ligase activity
K00023	-1.5081	0.1345	42	downexpressed	CdvsCK	phbB; acetoacetyl-CoA reductase [EC:1.1.1.36]
COG2766	1.5878	0.105	17	overexpressed	CdvsCK	serine protein kinase
COG1840	1.7802	0.046	23	overexpressed	CdvsCK	ABC-type Fe3 transport system, periplasmic component
GO:0004108	-1.5334	0.1327	44	downexpressed	CdvsCK	citrate (Si)-synthase activity
GO:0006801	1.8756	0.0303	23	overexpressed	CdvsCK	superoxide metabolic process
GO:0006807	1.3938	0.2174	73	overexpressed	CdvsCK	nitrogen compound metabolic process
1MU08	1.6583	0.0853	22	overexpressed	CdvsCK	Heavy metal translocating P-type atpase
K01999	1.4554	0.1967	116	overexpressed	CdvsCK	livK; branched-chain amino acid transport system substrate-binding protein
K02967	1.5835	0.107	16	overexpressed	CdvsCK	RP-S2, MRPS2, rpsB; small subunit ribosomal protein S2
2TQP8	1.4198	0.2108	25	overexpressed	CdvsCK	This protein promotes the GTP-dependent binding of aminoacyl-tRNA to the A-site of ribosomes during protein biosynthesis
GO:0019538	1.6894	0.0703	38	overexpressed	CdvsCK	protein metabolic process
GO:0030170	1.4998	0.1666	111	overexpressed	CdvsCK	pyridoxal phosphate binding
1N3PN	-2.014	0.0114	58	downexpressed	CdvsCK	Nitrite reductase
1MW9S	-1.5856	0.1129	17	downexpressed	CdvsCK	Belongs to the prokaryotic molybdopterin-containing oxidoreductase family
GO:0004160	1.4394	0.1989	17	overexpressed	CdvsCK	dihydroxy-acid dehydratase activity
GO:0009055	-1.5401	0.1332	297	downexpressed	CdvsCK	electron transfer activity
GO:0008483	1.658	0.0817	27	overexpressed	CdvsCK	transaminase activity
1MU5M	-1.6834	0.0601	34	downexpressed	CdvsCK	Belongs to the FAD-dependent oxidoreductase 2 family. FRD SDH subfamily
COG5013	-1.5871	0.1153	17	downexpressed	CdvsCK	Belongs to the prokaryotic molybdopterin-containing oxidoreductase family
GO:0005525	1.4231	0.2081	273	overexpressed	CdvsCK	GTP binding
K02355	1.6556	0.0806	45	overexpressed	CdvsCK	fusA, GFM, EFG; elongation factor G
2VM8J	-1.3659	0.239	35	downexpressed	CdvsCK	Nitrous-oxide reductase is part of a bacterial respiratory system which is activated under anaerobic conditions in the presence of nitrate or nitrous oxide
GO:0003746	1.6105	0.0949	177	overexpressed	CdvsCK	translation elongation factor activity
K03286	-1.4967	0.1426	36	downexpressed	CdvsCK	TC.OOP; OmpA-OmpF porin, OOP family
K03561	1.3756	0.2369	16	overexpressed	CdvsCK	exbB; biopolymer transport protein ExbB
COG1053	-1.6865	0.0606	34	downexpressed	CdvsCK	succinate dehydrogenase
1N6EM	-1.7864	0.0328	38	downexpressed	CdvsCK	Belongs to the ompA family
COG0480	1.6622	0.0852	45	overexpressed	CdvsCK	Catalyzes the GTP-dependent ribosomal translocation step during translation elongation. During this step, the ribosome changes from the pre-translocational (PRE) to the post- translocational (POST) state as the newly formed A-site-bound peptidyl-tRNA and P-site-bound deacylated tRNA move to the P and E sites, respectively. Catalyzes the coordinated movement of the two tRNA molecules, the mRNA and…
GO:0030288	-1.383	0.2253	46	downexpressed	CdvsCK	outer membrane-bounded periplasmic space
GO:0018454	-1.5113	0.1343	42	downexpressed	CdvsCK	acetoacetyl-CoA reductase activity
1MUEV	-1.4598	0.1724	41	downexpressed	CdvsCK	Acetoacetyl-CoA reductase
K02358	1.5024	0.1659	132	overexpressed	CdvsCK	tuf, TUFM; elongation factor Tu
K00333	-1.4043	0.214	21	downexpressed	CdvsCK	nuoD; NADH-quinone oxidoreductase subunit D [EC:7.1.1.2]
1R9YZ	1.4046	0.2194	17	overexpressed	CdvsCK	This protein binds to the 23S rRNA, and is important in its secondary structure. It is located near the subunit interface in the base of the L7 L12 stalk, and near the tRNA binding site of the peptidyltransferase center
GO:0016779	-1.6915	0.0604	16	downexpressed	CdvsCK	nucleotidyltransferase activity
1MVIN	-1.4345	0.1928	22	downexpressed	CdvsCK	NDH-1 shuttles electrons from NADH, via FMN and iron- sulfur (Fe-S) centers, to quinones in the respiratory chain. The immediate electron acceptor for the enzyme in this species is believed to be ubiquinone. Couples the redox reaction to proton translocation (for every two electrons transferred, four hydrogen ions are translocated across the cytoplasmic membrane), and thus conserves the redox ene…
K03040	1.4496	0.1942	19	overexpressed	CdvsCK	rpoA; DNA-directed RNA polymerase subunit alpha [EC:2.7.7.6]
COG0649	-1.4273	0.1984	22	downexpressed	CdvsCK	quinone binding
COG0129	1.463	0.1941	18	overexpressed	CdvsCK	dihydroxy-acid dehydratase activity
GO:0042126	-1.9078	0.017	31	downexpressed	CdvsCK	nitrate metabolic process
GO:0009228	1.7157	0.0597	17	overexpressed	CdvsCK	thiamine biosynthetic process
1MVIH	-1.4066	0.2145	37	downexpressed	CdvsCK	Nitrous-oxide reductase is part of a bacterial respiratory system which is activated under anaerobic conditions in the presence of nitrate or nitrous oxide
COG0499	1.4376	0.1989	17	overexpressed	CdvsCK	adenosylhomocysteinase activity
COG1104	1.7769	0.034	28	overexpressed	CdvsCK	cysteine desulfurase activity
2TRGP	-1.3796	0.2229	16	downexpressed	CdvsCK	Produces ATP from ADP in the presence of a proton gradient across the membrane. The catalytic sites are hosted primarily by the beta subunits
K01251	1.434	0.2018	17	overexpressed	CdvsCK	E3.3.1.1, ahcY; adenosylhomocysteinase [EC:3.3.1.1]
COG0097	1.364	0.249	18	overexpressed	CdvsCK	rRNA binding
COG0372	-1.5344	0.1354	44	downexpressed	CdvsCK	Belongs to the citrate synthase family
COG1185	1.6113	0.097	23	overexpressed	CdvsCK	polyribonucleotide nucleotidyltransferase activity
K00962	1.6127	0.1018	23	overexpressed	CdvsCK	pnp, PNPT1; polyribonucleotide nucleotidyltransferase [EC:2.7.7.8]
K04487	1.7775	0.0373	28	overexpressed	CdvsCK	iscS, NFS1; cysteine desulfurase [EC:2.8.1.7]
K01534	1.5994	0.1008	22	overexpressed	CdvsCK	zntA; Zn2+/Cd2+-exporting ATPase [EC:7.2.2.12 7.2.2.21]
COG0090	1.3854	0.2259	24	overexpressed	CdvsCK	rRNA binding
GO:0050304	-1.5117	0.1369	15	downexpressed	CdvsCK	nitrous-oxide reductase activity
1MUTQ	1.7848	0.2499	16	overexpressed	NivsCK	Belongs to the IlvD Edd family
GO:0016208	-1.5512	0.1449	53	downexpressed	NivsCK	AMP binding
GO:0006164	1.6017	0.1968	33	overexpressed	NivsCK	purine nucleotide biosynthetic process
2VM27	-1.687	0.0646	31	downexpressed	NivsCK	Belongs to the ompA family
GO:0008940	-1.5753	0.127	56	downexpressed	NivsCK	nitrate reductase activity
2VIJF	-1.5231	0.1611	30	downexpressed	NivsCK	Belongs to the citrate synthase family
GO:0042773	1.5524	0.243	15	overexpressed	NivsCK	ATP synthesis coupled electron transport
GO:0000015	-1.674	0.0618	28	downexpressed	NivsCK	phosphopyruvate hydratase complex
COG1028	-1.7617	0.06	59	downexpressed	NivsCK	Short-chain dehydrogenase reductase Sdr
GO:0009678	-1.4971	0.1899	26	downexpressed	NivsCK	hydrogen-translocating pyrophosphatase activity
1MUXX	-1.4371	0.2339	22	downexpressed	NivsCK	Catalyzes the reversible interconversion of isobutyryl- CoA and n-butyryl-CoA, using radical chemistry. Also exhibits GTPase activity, associated with its G-protein domain (MeaI) that functions as a chaperone that assists cofactor delivery and proper holo-enzyme assembly
1MUKX	-1.7234	0.0484	40	downexpressed	NivsCK	Belongs to the citrate synthase family
COG0069	1.7012	0.1401	19	overexpressed	NivsCK	glutamate synthase activity
GO:0004812	1.6606	0.1542	78	overexpressed	NivsCK	aminoacyl-tRNA ligase activity
1MU7B	1.6952	0.1247	18	overexpressed	NivsCK	glutamate synthase
COG0067	1.6647	0.1588	18	overexpressed	NivsCK	glutamate synthase
2VH8R	-1.5043	0.1836	27	downexpressed	NivsCK	Belongs to the short-chain dehydrogenases reductases (SDR) family
COG3808	-1.4822	0.2045	25	downexpressed	NivsCK	pump that utilizes the energy of pyrophosphate hydrolysis as the driving force for
COG1392	-1.6162	0.0965	16	downexpressed	NivsCK	Protein of unknown function DUF47
K01647	-1.7304	0.055	44	downexpressed	NivsCK	CS, gltA; citrate synthase [EC:2.3.3.1]
K01689	-1.6716	0.0606	27	downexpressed	NivsCK	ENO, eno; enolase [EC:4.2.1.11]
K01687	1.7196	0.2274	17	overexpressed	NivsCK	ilvD; dihydroxy-acid dehydratase [EC:4.2.1.9]
GO:0009086	1.5394	0.2476	16	overexpressed	NivsCK	methionine biosynthetic process
1RB94	-1.9152	0.0102	16	downexpressed	NivsCK	COG3203 Outer membrane protein (porin)
GO:0016638	1.6995	0.1298	19	overexpressed	NivsCK	oxidoreductase activity, acting on the CH-NH2 group of donors
GO:0016639	1.5795	0.2142	22	overexpressed	NivsCK	oxidoreductase activity, acting on the CH-NH2 group of donors, NAD or NADP as acceptor
GO:0034220	-1.4408	0.232	24	downexpressed	NivsCK	ion transmembrane transport
K07220	-1.5886	0.119	15	downexpressed	NivsCK	K07220; uncharacterized protein
GO:0006096	-1.5249	0.163	98	downexpressed	NivsCK	glycolytic process
GO:0009325	-2.0124	0.0036	32	downexpressed	NivsCK	nitrate reductase complex
COG1879	1.6491	0.1619	30	overexpressed	NivsCK	ABC-type sugar transport system periplasmic component
GO:0004553	-1.6637	0.0638	16	downexpressed	NivsCK	hydrolase activity, hydrolyzing O-glycosyl compounds
GO:0005886	1.5563	0.2461	16	overexpressed	NivsCK	plasma membrane
COG0148	-1.6872	0.0682	28	downexpressed	NivsCK	phosphopyruvate hydratase activity
K15987	-1.469	0.2119	24	downexpressed	NivsCK	hppA; K(+)-stimulated pyrophosphate-energized sodium pump
GO:0000155	1.7741	0.192	49	overexpressed	NivsCK	phosphorelay sensor kinase activity
K00023	-1.6831	0.064	42	downexpressed	NivsCK	phbB; acetoacetyl-CoA reductase [EC:1.1.1.36]
K00265	1.6368	0.1709	16	overexpressed	NivsCK	gltB; glutamate synthase (NADPH) large chain [EC:1.4.1.13]
K00024	-1.4596	0.2229	28	downexpressed	NivsCK	mdh; malate dehydrogenase [EC:1.1.1.37]
COG1884	-1.4368	0.2301	22	downexpressed	NivsCK	methylmalonyl-CoA mutase activity
GO:0004108	-1.7303	0.0508	44	downexpressed	NivsCK	citrate (Si)-synthase activity
COG0191	-1.4594	0.2186	22	downexpressed	NivsCK	fructose-bisphosphate aldolase activity
COG0070	1.5935	0.2003	16	overexpressed	NivsCK	L-glutamate biosynthetic process
GO:0006090	-1.4337	0.2311	27	downexpressed	NivsCK	pyruvate metabolic process
1MU1N	-1.626	0.0906	23	downexpressed	NivsCK	Catalyzes the reversible conversion of 2- phosphoglycerate into phosphoenolpyruvate. It is essential for the degradation of carbohydrates via glycolysis
GO:0016625	-1.7562	0.0506	17	downexpressed	NivsCK	oxidoreductase activity, acting on the aldehyde or oxo group of donors, iron-sulfur protein as acceptor
1MW9S	-1.781	0.078	17	downexpressed	NivsCK	Belongs to the prokaryotic molybdopterin-containing oxidoreductase family
GO:0004160	1.7123	0.1545	17	overexpressed	NivsCK	dihydroxy-acid dehydratase activity
1MURX	-1.4283	0.2357	20	downexpressed	NivsCK	Aldolase
COG5013	-1.7785	0.0649	17	downexpressed	NivsCK	Belongs to the prokaryotic molybdopterin-containing oxidoreductase family
GO:0046912	-1.5474	0.1454	53	downexpressed	NivsCK	transferase activity, transferring acyl groups, acyl groups converted into alkyl on transfer
COG0039	-1.4695	0.2158	28	downexpressed	NivsCK	L-malate dehydrogenase activity
GO:0004634	-1.6794	0.0606	28	downexpressed	NivsCK	phosphopyruvate hydratase activity
GO:0006418	1.7178	0.1936	68	overexpressed	NivsCK	tRNA aminoacylation for protein translation
1MZ2X	-1.4804	0.2028	22	downexpressed	NivsCK	Binds to Cpn60 in the presence of Mg-ATP and suppresses the ATPase activity of the latter
COG0365	-1.5406	0.146	77	downexpressed	NivsCK	acetate-CoA ligase activity
GO:0003987	-1.546	0.1432	53	downexpressed	NivsCK	acetate-CoA ligase activity
GO:0006537	1.8956	0.0953	27	overexpressed	NivsCK	glutamate biosynthetic process
K00371	-1.7599	0.0539	16	downexpressed	NivsCK	narH, narY, nxrB; nitrate reductase / nitrite oxidoreductase, beta subunit [EC:1.7.5.1 1.7.99.-]
GO:0000162	1.7126	0.1761	17	overexpressed	NivsCK	tryptophan biosynthetic process
K03286	-1.6393	0.0811	36	downexpressed	NivsCK	TC.OOP; OmpA-OmpF porin, OOP family
1N6EM	-1.4871	0.2011	38	downexpressed	NivsCK	Belongs to the ompA family
K00370	-1.7552	0.0463	18	downexpressed	NivsCK	narG, narZ, nxrA; nitrate reductase / nitrite oxidoreductase, alpha subunit [EC:1.7.5.1 1.7.99.-]
K01624	-1.458	0.2163	22	downexpressed	NivsCK	FBA, fbaA; fructose-bisphosphate aldolase, class II [EC:4.1.2.13]
GO:0018454	-1.6805	0.0627	42	downexpressed	NivsCK	acetoacetyl-CoA reductase activity
1MUEV	-1.7007	0.0613	41	downexpressed	NivsCK	Acetoacetyl-CoA reductase
1MUF5	-1.5905	0.1211	69	downexpressed	NivsCK	Catalyzes the conversion of acetate into acetyl-CoA (AcCoA), an essential intermediate at the junction of anabolic and catabolic pathways. AcsA undergoes a two-step reaction. In the first half reaction, AcsA combines acetate with ATP to form acetyl-adenylate (AcAMP) intermediate. In the second half reaction, it can then transfer the acetyl group from AcAMP to the sulfhydryl group of CoA, forming …
GO:0019427	-1.552	0.1482	53	downexpressed	NivsCK	acetyl-CoA biosynthetic process from acetate
2VIP3	-1.4569	0.2137	38	downexpressed	NivsCK	Catalyzes the conversion of acetate into acetyl-CoA (AcCoA), an essential intermediate at the junction of anabolic and catabolic pathways. AcsA undergoes a two-step reaction. In the first half reaction, AcsA combines acetate with ATP to form acetyl-adenylate (AcAMP) intermediate. In the second half reaction, it can then transfer the acetyl group from AcAMP to the sulfhydryl group of CoA, forming …
GO:0008137	1.5519	0.2338	35	overexpressed	NivsCK	NADH dehydrogenase (ubiquinone) activity
1MV57	-1.4435	0.2319	24	downexpressed	NivsCK	Catalyzes the reversible oxidation of malate to oxaloacetate
COG0129	1.7343	0.2387	18	overexpressed	NivsCK	dihydroxy-acid dehydratase activity
GO:0042126	-2.0063	0.002	31	downexpressed	NivsCK	nitrate metabolic process
GO:0004332	-1.5528	0.1516	28	downexpressed	NivsCK	fructose-bisphosphate aldolase activity
GO:0005975	-1.7359	0.0555	105	downexpressed	NivsCK	carbohydrate metabolic process
K10439	1.6116	0.1911	16	overexpressed	NivsCK	rbsB; ribose transport system substrate-binding protein
2VI3K	-1.4036	0.2499	17	downexpressed	NivsCK	Proton pump that utilizes the energy of pyrophosphate hydrolysis as the driving force for proton movement across the membrane. Generates a proton motive force
COG0372	-1.7284	0.0486	44	downexpressed	NivsCK	Belongs to the citrate synthase family
COG1140	-1.7632	0.0685	16	downexpressed	NivsCK	nitrate reductase beta subunit
K01895	-1.5782	0.1274	54	downexpressed	NivsCK	ACSS1_2, acs; acetyl-CoA synthetase [EC:6.2.1.1]
GO:0015930	1.7087	0.1426	19	overexpressed	NivsCK	glutamate synthase activity
2VM27	-1.8393	0.2404	31	downexpressed	CrvsCK	Belongs to the ompA family
GO:0002161	1.5045	0.2046	23	overexpressed	CrvsCK	aminoacyl-tRNA editing activity
GO:0000413	1.5008	0.1882	17	overexpressed	CrvsCK	protein peptidyl-prolyl isomerization
GO:0000166	1.4701	0.2217	124	overexpressed	CrvsCK	nucleotide binding
COG1653	1.5333	0.2186	37	overexpressed	CrvsCK	carbohydrate transport
K02035	1.5389	0.218	22	overexpressed	CrvsCK	ABC.PE.S; peptide/nickel transport system substrate-binding protein
K03640	1.4596	0.2386	18	overexpressed	CrvsCK	pal; peptidoglycan-associated lipoprotein
1MV0X	1.4844	0.2097	21	overexpressed	CrvsCK	TonB-dependent siderophore receptor
1R9ZQ	1.5029	0.1909	17	overexpressed	CrvsCK	PPIases accelerate the folding of proteins. It catalyzes the cis-trans isomerization of proline imidic peptide bonds in oligopeptides
GO:0015344	1.549	0.2042	31	overexpressed	CrvsCK	siderophore uptake transmembrane transporter activity
COG2193	1.5166	0.2127	21	overexpressed	CrvsCK	ferroxidase activity
GO:0019829	1.5276	0.2047	26	overexpressed	CrvsCK	cation-transporting ATPase activity
K17321	1.5229	0.206	15	overexpressed	CrvsCK	glpV; glycerol transport system substrate-binding protein
1RD4A	1.5493	0.2257	18	overexpressed	CrvsCK	Belongs to the universal ribosomal protein uS9 family
COG4774	1.5283	0.218	26	overexpressed	CrvsCK	siderophore transport
COG0747	1.5099	0.1984	26	overexpressed	CrvsCK	negative chemotaxis
GO:0000049	1.4797	0.2158	18	overexpressed	CrvsCK	tRNA binding
GO:0009228	1.7168	0.0685	17	overexpressed	CrvsCK	thiamine biosynthetic process
COG0652	1.5042	0.1958	17	overexpressed	CrvsCK	peptidyl-prolyl cis-trans isomerase activity
K03594	1.4973	0.1897	20	overexpressed	CrvsCK	bfr; bacterioferritin [EC:1.16.3.1]
1MV8A	1.5155	0.2034	15	overexpressed	CrvsCK	ABC-type sugar transport system periplasmic component
1MU08	1.5131	0.1993	22	overexpressed	CrvsCK	Heavy metal translocating P-type atpase
K01534	1.4894	0.2036	22	overexpressed	CrvsCK	zntA; Zn2+/Cd2+-exporting ATPase [EC:7.2.2.12 7.2.2.21]
GO:0016787	1.4734	0.2193	29	overexpressed	CrvsCK	hydrolase activity

## Sheet: Core functioning microbes 
Core functioning microbe	Enriched ontology	Expressed proteins in the leading edge subset	Group
MAG-108	1MUQ2	1	CdvsCK
MAG-108	COG0499	1	CdvsCK
MAG-108	GO:0004013	1	CdvsCK
MAG-108	K01251	1	CdvsCK
MAG-118	GO:0005840	1	CdvsCK
MAG-118	GO:0015935	1	CdvsCK
MAG-118	GO:0019843	1	CdvsCK
MAG-119	2TRGP	1	CdvsCK
MAG-120	1MU9K	1	CdvsCK
MAG-120	1N6EM	1	CdvsCK
MAG-120	2TRGP	1	CdvsCK
MAG-120	COG1629	1	CdvsCK
MAG-120	COG2885	1	CdvsCK
MAG-120	COG4771	1	CdvsCK
MAG-120	GO:0051301	1	CdvsCK
MAG-121	1MU9K	1	CdvsCK
MAG-121	2TRGP	1	CdvsCK
MAG-121	COG0811	1	CdvsCK
MAG-121	COG1538	1	CdvsCK
MAG-121	COG1629	1	CdvsCK
MAG-121	COG4771	2	CdvsCK
MAG-121	GO:0015562	1	CdvsCK
MAG-121	K03561	1	CdvsCK
MAG-121	K15725	1	CdvsCK
MAG-123	1MU5M	1	CdvsCK
MAG-123	COG1053	1	CdvsCK
MAG-123	GO:0016627	1	CdvsCK
MAG-123	GO:0022900	1	CdvsCK
MAG-123	K00239	1	CdvsCK
MAG-124	1MUEV	1	CdvsCK
MAG-124	COG1028	1	CdvsCK
MAG-124	GO:0018454	1	CdvsCK
MAG-124	K00023	1	CdvsCK
MAG-128	1MU5M	1	CdvsCK
MAG-128	COG1053	1	CdvsCK
MAG-128	GO:0016627	1	CdvsCK
MAG-128	GO:0022900	1	CdvsCK
MAG-128	K00239	1	CdvsCK
MAG-129	2TRGP	1	CdvsCK
MAG-129	GO:0015935	1	CdvsCK
MAG-129	GO:0019843	1	CdvsCK
MAG-133	1MUCV	1	CdvsCK
MAG-133	1MUEG	1	CdvsCK
MAG-133	1MUKX	1	CdvsCK
MAG-133	1MURR	1	CdvsCK
MAG-133	1MV5T	2	CdvsCK
MAG-133	1MVW2	1	CdvsCK
MAG-133	COG0174	1	CdvsCK
MAG-133	COG0202	1	CdvsCK
MAG-133	COG0372	1	CdvsCK
MAG-133	COG0459	1	CdvsCK
MAG-133	COG0480	1	CdvsCK
MAG-133	COG0605	1	CdvsCK
MAG-133	COG1028	2	CdvsCK
MAG-133	COG1840	1	CdvsCK
MAG-133	GO:0003746	1	CdvsCK
MAG-133	GO:0003924	2	CdvsCK
MAG-133	GO:0004108	1	CdvsCK
MAG-133	GO:0004356	1	CdvsCK
MAG-133	GO:0004784	1	CdvsCK
MAG-133	GO:0005525	2	CdvsCK
MAG-133	GO:0005840	6	CdvsCK
MAG-133	GO:0006414	1	CdvsCK
MAG-133	GO:0006801	1	CdvsCK
MAG-133	GO:0006807	1	CdvsCK
MAG-133	GO:0009228	1	CdvsCK
MAG-133	GO:0015934	2	CdvsCK
MAG-133	GO:0015935	1	CdvsCK
MAG-133	GO:0042026	1	CdvsCK
MAG-133	GO:0046912	1	CdvsCK
MAG-133	GO:0051301	1	CdvsCK
MAG-133	K01647	1	CdvsCK
MAG-133	K01915	1	CdvsCK
MAG-133	K01999	6	CdvsCK
MAG-133	K02012	1	CdvsCK
MAG-133	K02355	1	CdvsCK
MAG-133	K03040	1	CdvsCK
MAG-133	K03704	3	CdvsCK
MAG-133	K04077	1	CdvsCK
MAG-133	K04564	1	CdvsCK
MAG-134	1MUKX	1	CdvsCK
MAG-134	1MURR	1	CdvsCK
MAG-134	COG0372	1	CdvsCK
MAG-134	COG0459	1	CdvsCK
MAG-134	GO:0004108	1	CdvsCK
MAG-134	GO:0006457	1	CdvsCK
MAG-134	GO:0042026	1	CdvsCK
MAG-134	GO:0046912	1	CdvsCK
MAG-134	GO:0051301	1	CdvsCK
MAG-134	K01647	1	CdvsCK
MAG-134	K01999	1	CdvsCK
MAG-134	K04077	1	CdvsCK
MAG-139	GO:0009055	1	CdvsCK
MAG-140	1MUQX	2	CdvsCK
MAG-140	COG4993	2	CdvsCK
MAG-140	GO:0005509	4	CdvsCK
MAG-140	GO:0006457	1	CdvsCK
MAG-140	GO:0016614	2	CdvsCK
MAG-140	GO:0030288	1	CdvsCK
MAG-140	K00114	1	CdvsCK
MAG-143	2TRGP	1	CdvsCK
MAG-156	1MVIN	1	CdvsCK
MAG-156	COG0649	1	CdvsCK
MAG-156	GO:0048038	1	CdvsCK
MAG-156	K00333	1	CdvsCK
MAG-158	COG1140	1	CdvsCK
MAG-158	GO:0005840	1	CdvsCK
MAG-158	GO:0008940	1	CdvsCK
MAG-158	GO:0009325	1	CdvsCK
MAG-158	GO:0019843	1	CdvsCK
MAG-158	GO:0042126	1	CdvsCK
MAG-158	K00371	1	CdvsCK
MAG-16	COG0050	1	CdvsCK
MAG-16	GO:0003746	1	CdvsCK
MAG-16	GO:0003924	1	CdvsCK
MAG-16	GO:0005525	1	CdvsCK
MAG-16	GO:0006414	1	CdvsCK
MAG-16	K02358	1	CdvsCK
MAG-166	COG0202	1	CdvsCK
MAG-166	K03040	1	CdvsCK
MAG-167	1MUKX	1	CdvsCK
MAG-167	COG0372	1	CdvsCK
MAG-167	GO:0004108	1	CdvsCK
MAG-167	GO:0006807	1	CdvsCK
MAG-167	GO:0009228	1	CdvsCK
MAG-167	GO:0046912	1	CdvsCK
MAG-167	K01647	1	CdvsCK
MAG-168	COG0148	1	CdvsCK
MAG-168	GO:0000015	1	CdvsCK
MAG-168	GO:0004634	1	CdvsCK
MAG-168	GO:0005840	1	CdvsCK
MAG-168	K01689	1	CdvsCK
MAG-169	GO:0005840	1	CdvsCK
MAG-169	GO:0015935	1	CdvsCK
MAG-170	GO:0016625	1	CdvsCK
MAG-171	COG0202	1	CdvsCK
MAG-171	GO:0005840	2	CdvsCK
MAG-171	GO:0015934	1	CdvsCK
MAG-171	GO:0015935	1	CdvsCK
MAG-171	K03040	1	CdvsCK
MAG-174	1MUQX	1	CdvsCK
MAG-174	COG4993	1	CdvsCK
MAG-174	K00114	1	CdvsCK
MAG-175	GO:0051301	1	CdvsCK
MAG-176	1MU5M	1	CdvsCK
MAG-176	1MUQX	3	CdvsCK
MAG-176	1MWUN	1	CdvsCK
MAG-176	1N6EM	1	CdvsCK
MAG-176	2VHM6	1	CdvsCK
MAG-176	2VM27	1	CdvsCK
MAG-176	COG1053	1	CdvsCK
MAG-176	COG2885	1	CdvsCK
MAG-176	COG4993	3	CdvsCK
MAG-176	GO:0005509	3	CdvsCK
MAG-176	GO:0016614	2	CdvsCK
MAG-176	GO:0016627	1	CdvsCK
MAG-176	GO:0022900	1	CdvsCK
MAG-176	GO:0030288	1	CdvsCK
MAG-176	GO:0051301	1	CdvsCK
MAG-176	GO:0052935	2	CdvsCK
MAG-176	K00114	2	CdvsCK
MAG-176	K00239	1	CdvsCK
MAG-176	K03286	1	CdvsCK
MAG-177	1MUEG	1	CdvsCK
MAG-177	1MUEV	1	CdvsCK
MAG-177	1MUKX	1	CdvsCK
MAG-177	1MUQX	1	CdvsCK
MAG-177	2VH8R	1	CdvsCK
MAG-177	COG0372	1	CdvsCK
MAG-177	COG1028	1	CdvsCK
MAG-177	COG1840	1	CdvsCK
MAG-177	COG2010	1	CdvsCK
MAG-177	COG4993	1	CdvsCK
MAG-177	GO:0003746	1	CdvsCK
MAG-177	GO:0004108	1	CdvsCK
MAG-177	GO:0005509	1	CdvsCK
MAG-177	GO:0005840	1	CdvsCK
MAG-177	GO:0006414	1	CdvsCK
MAG-177	GO:0008940	1	CdvsCK
MAG-177	GO:0009055	1	CdvsCK
MAG-177	GO:0009325	1	CdvsCK
MAG-177	GO:0016614	1	CdvsCK
MAG-177	GO:0016779	1	CdvsCK
MAG-177	GO:0018454	1	CdvsCK
MAG-177	GO:0020037	1	CdvsCK
MAG-177	GO:0030288	1	CdvsCK
MAG-177	GO:0046912	1	CdvsCK
MAG-177	GO:0051301	1	CdvsCK
MAG-177	GO:0052935	1	CdvsCK
MAG-177	K00023	1	CdvsCK
MAG-177	K01647	1	CdvsCK
MAG-177	K02012	1	CdvsCK
MAG-178	1MU5M	1	CdvsCK
MAG-178	1MUKX	1	CdvsCK
MAG-178	1MV5T	1	CdvsCK
MAG-178	1MVIN	1	CdvsCK
MAG-178	1MW9S	1	CdvsCK
MAG-178	1N3PN	1	CdvsCK
MAG-178	1N6EM	1	CdvsCK
MAG-178	2VHM6	1	CdvsCK
MAG-178	2VHSF	1	CdvsCK
MAG-178	2VM27	1	CdvsCK
MAG-178	COG0372	1	CdvsCK
MAG-178	COG0649	1	CdvsCK
MAG-178	COG1053	1	CdvsCK
MAG-178	COG1140	1	CdvsCK
MAG-178	COG2010	2	CdvsCK
MAG-178	COG2885	1	CdvsCK
MAG-178	COG5013	1	CdvsCK
MAG-178	GO:0003746	1	CdvsCK
MAG-178	GO:0004108	1	CdvsCK
MAG-178	GO:0005525	1	CdvsCK
MAG-178	GO:0005840	1	CdvsCK
MAG-178	GO:0006396	1	CdvsCK
MAG-178	GO:0006414	1	CdvsCK
MAG-178	GO:0008940	3	CdvsCK
MAG-178	GO:0009055	4	CdvsCK
MAG-178	GO:0009325	3	CdvsCK
MAG-178	GO:0016627	1	CdvsCK
MAG-178	GO:0020037	4	CdvsCK
MAG-178	GO:0022900	1	CdvsCK
MAG-178	GO:0042126	2	CdvsCK
MAG-178	GO:0043546	1	CdvsCK
MAG-178	GO:0046912	1	CdvsCK
MAG-178	GO:0048038	1	CdvsCK
MAG-178	GO:0051539	2	CdvsCK
MAG-178	K00239	1	CdvsCK
MAG-178	K00333	1	CdvsCK
MAG-178	K00370	1	CdvsCK
MAG-178	K00371	1	CdvsCK
MAG-178	K00658	1	CdvsCK
MAG-178	K01647	1	CdvsCK
MAG-178	K01999	1	CdvsCK
MAG-178	K03286	1	CdvsCK
MAG-178	K15864	1	CdvsCK
MAG-179	GO:0000162	1	CdvsCK
MAG-179	GO:0005840	1	CdvsCK
MAG-179	GO:0051539	1	CdvsCK
MAG-179	K03704	1	CdvsCK
MAG-180	GO:0005840	3	CdvsCK
MAG-180	GO:0009089	1	CdvsCK
MAG-180	GO:0015935	1	CdvsCK
MAG-180	GO:0019843	1	CdvsCK
MAG-181	1MU33	1	CdvsCK
MAG-181	COG0052	1	CdvsCK
MAG-181	GO:0003924	3	CdvsCK
MAG-181	GO:0005525	4	CdvsCK
MAG-181	GO:0005840	2	CdvsCK
MAG-181	GO:0015934	1	CdvsCK
MAG-181	GO:0015935	1	CdvsCK
MAG-181	K02967	1	CdvsCK
MAG-181	K03704	1	CdvsCK
MAG-182	1MU33	1	CdvsCK
MAG-182	1MVW7	1	CdvsCK
MAG-182	2VI2M	1	CdvsCK
MAG-182	COG0052	1	CdvsCK
MAG-182	COG0174	1	CdvsCK
MAG-182	COG0542	1	CdvsCK
MAG-182	COG0811	1	CdvsCK
MAG-182	COG2010	2	CdvsCK
MAG-182	COG2766	1	CdvsCK
MAG-182	GO:0000162	1	CdvsCK
MAG-182	GO:0003924	2	CdvsCK
MAG-182	GO:0004129	1	CdvsCK
MAG-182	GO:0004356	1	CdvsCK
MAG-182	GO:0005525	3	CdvsCK
MAG-182	GO:0005840	2	CdvsCK
MAG-182	GO:0006807	1	CdvsCK
MAG-182	GO:0009055	2	CdvsCK
MAG-182	GO:0015935	1	CdvsCK
MAG-182	GO:0016639	1	CdvsCK
MAG-182	GO:0016779	1	CdvsCK
MAG-182	GO:0019538	2	CdvsCK
MAG-182	GO:0020037	2	CdvsCK
MAG-182	GO:0022900	1	CdvsCK
MAG-182	GO:0030170	1	CdvsCK
MAG-182	GO:0051301	1	CdvsCK
MAG-182	K01915	1	CdvsCK
MAG-182	K01999	2	CdvsCK
MAG-182	K02967	1	CdvsCK
MAG-182	K03561	1	CdvsCK
MAG-182	K07180	1	CdvsCK
MAG-183	1MUKX	1	CdvsCK
MAG-183	COG0202	1	CdvsCK
MAG-183	COG0372	1	CdvsCK
MAG-183	COG0542	1	CdvsCK
MAG-183	COG1538	1	CdvsCK
MAG-183	COG2010	1	CdvsCK
MAG-183	GO:0003924	2	CdvsCK
MAG-183	GO:0004108	1	CdvsCK
MAG-183	GO:0004129	1	CdvsCK
MAG-183	GO:0005525	4	CdvsCK
MAG-183	GO:0005840	3	CdvsCK
MAG-183	GO:0006807	1	CdvsCK
MAG-183	GO:0006812	1	CdvsCK
MAG-183	GO:0009055	1	CdvsCK
MAG-183	GO:0015562	1	CdvsCK
MAG-183	GO:0015934	1	CdvsCK
MAG-183	GO:0019538	1	CdvsCK
MAG-183	GO:0019843	1	CdvsCK
MAG-183	GO:0020037	1	CdvsCK
MAG-183	GO:0022900	1	CdvsCK
MAG-183	GO:0030170	1	CdvsCK
MAG-183	GO:0046912	1	CdvsCK
MAG-183	GO:0051301	1	CdvsCK
MAG-183	K01647	1	CdvsCK
MAG-183	K01999	1	CdvsCK
MAG-183	K03040	1	CdvsCK
MAG-183	K15725	1	CdvsCK
MAG-183	K15726	1	CdvsCK
MAG-184	1MVW7	1	CdvsCK
MAG-184	2VI2M	1	CdvsCK
MAG-184	COG2766	1	CdvsCK
MAG-184	K07180	1	CdvsCK
MAG-186	COG0050	1	CdvsCK
MAG-186	COG0202	1	CdvsCK
MAG-186	GO:0003746	1	CdvsCK
MAG-186	GO:0003924	1	CdvsCK
MAG-186	GO:0005525	2	CdvsCK
MAG-186	GO:0005840	5	CdvsCK
MAG-186	GO:0006414	1	CdvsCK
MAG-186	GO:0006457	1	CdvsCK
MAG-186	GO:0015934	2	CdvsCK
MAG-186	GO:0015935	3	CdvsCK
MAG-186	GO:0019843	2	CdvsCK
MAG-186	GO:0051539	1	CdvsCK
MAG-186	K02358	1	CdvsCK
MAG-186	K03040	1	CdvsCK
MAG-187	COG0202	1	CdvsCK
MAG-187	GO:0005840	1	CdvsCK
MAG-187	GO:0015934	1	CdvsCK
MAG-187	K03040	1	CdvsCK
MAG-188	COG0202	1	CdvsCK
MAG-188	GO:0005840	2	CdvsCK
MAG-188	GO:0006457	1	CdvsCK
MAG-188	GO:0019843	1	CdvsCK
MAG-188	K03040	1	CdvsCK
MAG-188	K03704	1	CdvsCK
MAG-189	GO:0005840	1	CdvsCK
MAG-189	GO:0006457	1	CdvsCK
MAG-189	GO:0019843	1	CdvsCK
MAG-189	GO:0030170	1	CdvsCK
MAG-190	1MURH	1	CdvsCK
MAG-190	COG0542	1	CdvsCK
MAG-190	GO:0005525	1	CdvsCK
MAG-190	GO:0005840	3	CdvsCK
MAG-190	GO:0008483	1	CdvsCK
MAG-190	GO:0009408	1	CdvsCK
MAG-190	GO:0019538	1	CdvsCK
MAG-190	GO:0030170	3	CdvsCK
MAG-190	K01999	1	CdvsCK
MAG-191	1MU33	1	CdvsCK
MAG-191	1MURR	1	CdvsCK
MAG-191	1MV0X	1	CdvsCK
MAG-191	1MV5T	1	CdvsCK
MAG-191	1MVW2	1	CdvsCK
MAG-191	2VIQR	1	CdvsCK
MAG-191	2VIW1	1	CdvsCK
MAG-191	COG0050	1	CdvsCK
MAG-191	COG0052	1	CdvsCK
MAG-191	COG0202	1	CdvsCK
MAG-191	COG0459	1	CdvsCK
MAG-191	COG0605	1	CdvsCK
MAG-191	COG1629	1	CdvsCK
MAG-191	COG4771	1	CdvsCK
MAG-191	COG4774	1	CdvsCK
MAG-191	GO:0003746	1	CdvsCK
MAG-191	GO:0003924	1	CdvsCK
MAG-191	GO:0004784	1	CdvsCK
MAG-191	GO:0005525	1	CdvsCK
MAG-191	GO:0005840	1	CdvsCK
MAG-191	GO:0006414	1	CdvsCK
MAG-191	GO:0006457	2	CdvsCK
MAG-191	GO:0006801	1	CdvsCK
MAG-191	GO:0009089	2	CdvsCK
MAG-191	GO:0015934	1	CdvsCK
MAG-191	GO:0015935	2	CdvsCK
MAG-191	GO:0016639	1	CdvsCK
MAG-191	GO:0019843	1	CdvsCK
MAG-191	GO:0030001	1	CdvsCK
MAG-191	GO:0030170	1	CdvsCK
MAG-191	GO:0042026	1	CdvsCK
MAG-191	GO:0051301	1	CdvsCK
MAG-191	GO:0051539	1	CdvsCK
MAG-191	K01999	2	CdvsCK
MAG-191	K02358	1	CdvsCK
MAG-191	K02967	1	CdvsCK
MAG-191	K03040	1	CdvsCK
MAG-191	K03704	1	CdvsCK
MAG-191	K04077	1	CdvsCK
MAG-191	K04564	1	CdvsCK
MAG-191	K15727	1	CdvsCK
MAG-191	K16090	1	CdvsCK
MAG-192	1MU33	1	CdvsCK
MAG-192	1MUCV	1	CdvsCK
MAG-192	1MURH	1	CdvsCK
MAG-192	1MVW7	1	CdvsCK
MAG-192	2VI2M	1	CdvsCK
MAG-192	2VI3Q	1	CdvsCK
MAG-192	COG0052	1	CdvsCK
MAG-192	COG0480	1	CdvsCK
MAG-192	COG0542	1	CdvsCK
MAG-192	COG1840	1	CdvsCK
MAG-192	COG2766	1	CdvsCK
MAG-192	GO:0003746	1	CdvsCK
MAG-192	GO:0003924	1	CdvsCK
MAG-192	GO:0005525	2	CdvsCK
MAG-192	GO:0005840	8	CdvsCK
MAG-192	GO:0006414	1	CdvsCK
MAG-192	GO:0006807	1	CdvsCK
MAG-192	GO:0008940	1	CdvsCK
MAG-192	GO:0009055	1	CdvsCK
MAG-192	GO:0009089	3	CdvsCK
MAG-192	GO:0009408	1	CdvsCK
MAG-192	GO:0015562	1	CdvsCK
MAG-192	GO:0015935	3	CdvsCK
MAG-192	GO:0016639	1	CdvsCK
MAG-192	GO:0019538	1	CdvsCK
MAG-192	GO:0019843	1	CdvsCK
MAG-192	GO:0030170	1	CdvsCK
MAG-192	GO:0043546	1	CdvsCK
MAG-192	GO:0051539	1	CdvsCK
MAG-192	GO:0071949	1	CdvsCK
MAG-192	K01999	1	CdvsCK
MAG-192	K02012	1	CdvsCK
MAG-192	K02355	1	CdvsCK
MAG-192	K02967	1	CdvsCK
MAG-192	K03704	2	CdvsCK
MAG-192	K07180	1	CdvsCK
MAG-193	1MU1C	1	CdvsCK
MAG-193	1MUQX	1	CdvsCK
MAG-193	1MURH	1	CdvsCK
MAG-193	1R9YZ	1	CdvsCK
MAG-193	2VQ4W	1	CdvsCK
MAG-193	COG0097	1	CdvsCK
MAG-193	COG0202	1	CdvsCK
MAG-193	COG0542	1	CdvsCK
MAG-193	COG1104	1	CdvsCK
MAG-193	COG4993	1	CdvsCK
MAG-193	GO:0004129	1	CdvsCK
MAG-193	GO:0005509	1	CdvsCK
MAG-193	GO:0005525	2	CdvsCK
MAG-193	GO:0005840	6	CdvsCK
MAG-193	GO:0006457	2	CdvsCK
MAG-193	GO:0008940	1	CdvsCK
MAG-193	GO:0009089	1	CdvsCK
MAG-193	GO:0009408	1	CdvsCK
MAG-193	GO:0015934	1	CdvsCK
MAG-193	GO:0016614	1	CdvsCK
MAG-193	GO:0019538	1	CdvsCK
MAG-193	GO:0019843	3	CdvsCK
MAG-193	GO:0020037	2	CdvsCK
MAG-193	GO:0030288	1	CdvsCK
MAG-193	GO:0031071	1	CdvsCK
MAG-193	GO:0043546	1	CdvsCK
MAG-193	GO:0044571	1	CdvsCK
MAG-193	GO:0051539	1	CdvsCK
MAG-193	GO:0052935	1	CdvsCK
MAG-193	K02933	1	CdvsCK
MAG-193	K03040	1	CdvsCK
MAG-193	K03704	1	CdvsCK
MAG-193	K04487	1	CdvsCK
MAG-194	1MVW2	1	CdvsCK
MAG-194	COG0605	1	CdvsCK
MAG-194	GO:0004784	1	CdvsCK
MAG-194	GO:0005840	5	CdvsCK
MAG-194	GO:0006801	1	CdvsCK
MAG-194	GO:0009055	1	CdvsCK
MAG-194	GO:0009089	1	CdvsCK
MAG-194	GO:0015934	1	CdvsCK
MAG-194	GO:0015935	1	CdvsCK
MAG-194	GO:0016625	1	CdvsCK
MAG-194	GO:0019843	1	CdvsCK
MAG-194	K03704	1	CdvsCK
MAG-194	K04564	1	CdvsCK
MAG-196	1MUEV	1	CdvsCK
MAG-196	2VH8R	1	CdvsCK
MAG-196	COG1028	1	CdvsCK
MAG-196	GO:0004129	1	CdvsCK
MAG-196	GO:0018454	1	CdvsCK
MAG-196	GO:0051301	1	CdvsCK
MAG-196	K00023	1	CdvsCK
MAG-197	1MUEV	1	CdvsCK
MAG-197	1MVE2	1	CdvsCK
MAG-197	1RB94	1	CdvsCK
MAG-197	2VH8R	1	CdvsCK
MAG-197	COG0148	1	CdvsCK
MAG-197	COG1028	1	CdvsCK
MAG-197	COG2326	1	CdvsCK
MAG-197	COG2885	1	CdvsCK
MAG-197	GO:0000015	1	CdvsCK
MAG-197	GO:0004129	1	CdvsCK
MAG-197	GO:0004634	1	CdvsCK
MAG-197	GO:0006457	1	CdvsCK
MAG-197	GO:0008976	1	CdvsCK
MAG-197	GO:0016639	1	CdvsCK
MAG-197	GO:0018454	1	CdvsCK
MAG-197	GO:0020037	1	CdvsCK
MAG-197	GO:0030170	2	CdvsCK
MAG-197	GO:0051301	1	CdvsCK
MAG-197	GO:0051539	1	CdvsCK
MAG-197	K00023	1	CdvsCK
MAG-197	K01689	1	CdvsCK
MAG-198	1MUKX	1	CdvsCK
MAG-198	1MVE2	1	CdvsCK
MAG-198	1MVIN	1	CdvsCK
MAG-198	COG0148	1	CdvsCK
MAG-198	COG0372	1	CdvsCK
MAG-198	COG0649	1	CdvsCK
MAG-198	COG2326	1	CdvsCK
MAG-198	GO:0000015	1	CdvsCK
MAG-198	GO:0004108	1	CdvsCK
MAG-198	GO:0004129	2	CdvsCK
MAG-198	GO:0004634	1	CdvsCK
MAG-198	GO:0008976	1	CdvsCK
MAG-198	GO:0020037	1	CdvsCK
MAG-198	GO:0046912	1	CdvsCK
MAG-198	GO:0048038	1	CdvsCK
MAG-198	K00333	1	CdvsCK
MAG-198	K01647	1	CdvsCK
MAG-198	K01689	1	CdvsCK
MAG-199	1MU5M	1	CdvsCK
MAG-199	1MUKX	1	CdvsCK
MAG-199	1MVIH	1	CdvsCK
MAG-199	1N3PN	1	CdvsCK
MAG-199	1N6EM	1	CdvsCK
MAG-199	2VHM6	1	CdvsCK
MAG-199	2VHSF	1	CdvsCK
MAG-199	2VM27	1	CdvsCK
MAG-199	2VM8J	1	CdvsCK
MAG-199	COG0148	1	CdvsCK
MAG-199	COG0372	1	CdvsCK
MAG-199	COG1053	1	CdvsCK
MAG-199	COG2010	1	CdvsCK
MAG-199	COG2885	1	CdvsCK
MAG-199	GO:0000015	1	CdvsCK
MAG-199	GO:0004108	1	CdvsCK
MAG-199	GO:0004129	2	CdvsCK
MAG-199	GO:0004634	1	CdvsCK
MAG-199	GO:0005840	1	CdvsCK
MAG-199	GO:0009055	1	CdvsCK
MAG-199	GO:0015934	1	CdvsCK
MAG-199	GO:0016627	1	CdvsCK
MAG-199	GO:0020037	2	CdvsCK
MAG-199	GO:0022900	1	CdvsCK
MAG-199	GO:0046912	1	CdvsCK
MAG-199	GO:0051301	1	CdvsCK
MAG-199	K00239	1	CdvsCK
MAG-199	K01647	1	CdvsCK
MAG-199	K01689	1	CdvsCK
MAG-199	K03286	1	CdvsCK
MAG-199	K15864	1	CdvsCK
MAG-200	1MUEV	1	CdvsCK
MAG-200	2VH8R	1	CdvsCK
MAG-200	COG0148	1	CdvsCK
MAG-200	COG1028	1	CdvsCK
MAG-200	GO:0000015	1	CdvsCK
MAG-200	GO:0004129	1	CdvsCK
MAG-200	GO:0004634	1	CdvsCK
MAG-200	GO:0008976	1	CdvsCK
MAG-200	GO:0015562	1	CdvsCK
MAG-200	GO:0018454	1	CdvsCK
MAG-200	GO:0020037	1	CdvsCK
MAG-200	K00023	1	CdvsCK
MAG-200	K01689	1	CdvsCK
MAG-201	1MU5M	2	CdvsCK
MAG-201	1MUEV	1	CdvsCK
MAG-201	1MUKX	1	CdvsCK
MAG-201	1MVE2	2	CdvsCK
MAG-201	1MVIN	1	CdvsCK
MAG-201	1N6EM	1	CdvsCK
MAG-201	1RB94	2	CdvsCK
MAG-201	2VH8R	1	CdvsCK
MAG-201	2VHM6	1	CdvsCK
MAG-201	2VM27	1	CdvsCK
MAG-201	COG0148	2	CdvsCK
MAG-201	COG0372	1	CdvsCK
MAG-201	COG0649	1	CdvsCK
MAG-201	COG0840	3	CdvsCK
MAG-201	COG1028	2	CdvsCK
MAG-201	COG1053	2	CdvsCK
MAG-201	COG1392	3	CdvsCK
MAG-201	COG1538	1	CdvsCK
MAG-201	COG2010	1	CdvsCK
MAG-201	COG2326	2	CdvsCK
MAG-201	COG2885	5	CdvsCK
MAG-201	GO:0000015	2	CdvsCK
MAG-201	GO:0004108	1	CdvsCK
MAG-201	GO:0004129	3	CdvsCK
MAG-201	GO:0004634	2	CdvsCK
MAG-201	GO:0005509	2	CdvsCK
MAG-201	GO:0008976	1	CdvsCK
MAG-201	GO:0009055	10	CdvsCK
MAG-201	GO:0009089	2	CdvsCK
MAG-201	GO:0015562	2	CdvsCK
MAG-201	GO:0016625	2	CdvsCK
MAG-201	GO:0016627	3	CdvsCK
MAG-201	GO:0018454	1	CdvsCK
MAG-201	GO:0020037	9	CdvsCK
MAG-201	GO:0022900	4	CdvsCK
MAG-201	GO:0030288	2	CdvsCK
MAG-201	GO:0046912	1	CdvsCK
MAG-201	GO:0048038	1	CdvsCK
MAG-201	GO:0051301	1	CdvsCK
MAG-201	K00023	1	CdvsCK
MAG-201	K00239	1	CdvsCK
MAG-201	K00333	1	CdvsCK
MAG-201	K01647	1	CdvsCK
MAG-201	K01689	2	CdvsCK
MAG-201	K03286	1	CdvsCK
MAG-201	K03406	2	CdvsCK
MAG-201	K07220	3	CdvsCK
MAG-201	K15725	1	CdvsCK
MAG-202	1MU5M	1	CdvsCK
MAG-202	1MUEV	1	CdvsCK
MAG-202	1MUKX	1	CdvsCK
MAG-202	1MVE2	3	CdvsCK
MAG-202	1RB94	2	CdvsCK
MAG-202	2VH8R	1	CdvsCK
MAG-202	2VHM6	1	CdvsCK
MAG-202	COG0148	2	CdvsCK
MAG-202	COG0372	1	CdvsCK
MAG-202	COG0840	1	CdvsCK
MAG-202	COG1028	1	CdvsCK
MAG-202	COG1053	1	CdvsCK
MAG-202	COG1140	1	CdvsCK
MAG-202	COG1392	4	CdvsCK
MAG-202	COG2326	3	CdvsCK
MAG-202	GO:0000015	2	CdvsCK
MAG-202	GO:0004108	1	CdvsCK
MAG-202	GO:0004129	3	CdvsCK
MAG-202	GO:0004634	2	CdvsCK
MAG-202	GO:0008940	1	CdvsCK
MAG-202	GO:0008976	3	CdvsCK
MAG-202	GO:0009055	6	CdvsCK
MAG-202	GO:0009089	1	CdvsCK
MAG-202	GO:0009325	1	CdvsCK
MAG-202	GO:0016625	1	CdvsCK
MAG-202	GO:0016627	1	CdvsCK
MAG-202	GO:0016779	1	CdvsCK
MAG-202	GO:0018454	1	CdvsCK
MAG-202	GO:0020037	6	CdvsCK
MAG-202	GO:0022900	2	CdvsCK
MAG-202	GO:0042126	1	CdvsCK
MAG-202	GO:0046912	1	CdvsCK
MAG-202	GO:0051301	1	CdvsCK
MAG-202	K00023	1	CdvsCK
MAG-202	K00239	1	CdvsCK
MAG-202	K00371	1	CdvsCK
MAG-202	K01647	1	CdvsCK
MAG-202	K01689	2	CdvsCK
MAG-202	K03406	1	CdvsCK
MAG-202	K07220	4	CdvsCK
MAG-203	1MU5M	1	CdvsCK
MAG-203	1MUKX	1	CdvsCK
MAG-203	1MUTQ	1	CdvsCK
MAG-203	1MVE2	2	CdvsCK
MAG-203	1MVIH	1	CdvsCK
MAG-203	1N3PN	1	CdvsCK
MAG-203	1N6EM	2	CdvsCK
MAG-203	1RB94	2	CdvsCK
MAG-203	2VHM6	1	CdvsCK
MAG-203	2VHSF	1	CdvsCK
MAG-203	2VM27	2	CdvsCK
MAG-203	2VM8J	1	CdvsCK
MAG-203	COG0129	1	CdvsCK
MAG-203	COG0148	2	CdvsCK
MAG-203	COG0372	1	CdvsCK
MAG-203	COG1053	1	CdvsCK
MAG-203	COG1392	3	CdvsCK
MAG-203	COG2010	2	CdvsCK
MAG-203	COG2326	2	CdvsCK
MAG-203	COG2885	2	CdvsCK
MAG-203	GO:0000015	2	CdvsCK
MAG-203	GO:0004108	1	CdvsCK
MAG-203	GO:0004129	3	CdvsCK
MAG-203	GO:0004160	1	CdvsCK
MAG-203	GO:0004634	2	CdvsCK
MAG-203	GO:0008976	2	CdvsCK
MAG-203	GO:0009055	7	CdvsCK
MAG-203	GO:0016625	1	CdvsCK
MAG-203	GO:0016627	1	CdvsCK
MAG-203	GO:0020037	8	CdvsCK
MAG-203	GO:0022900	2	CdvsCK
MAG-203	GO:0046912	1	CdvsCK
MAG-203	GO:0051301	1	CdvsCK
MAG-203	K00239	1	CdvsCK
MAG-203	K01647	1	CdvsCK
MAG-203	K01687	1	CdvsCK
MAG-203	K01689	2	CdvsCK
MAG-203	K03286	2	CdvsCK
MAG-203	K07220	3	CdvsCK
MAG-203	K15864	1	CdvsCK
MAG-204	1MUKX	1	CdvsCK
MAG-204	1MVE2	1	CdvsCK
MAG-204	COG0372	1	CdvsCK
MAG-204	COG2326	1	CdvsCK
MAG-204	GO:0004108	1	CdvsCK
MAG-204	GO:0005840	2	CdvsCK
MAG-204	GO:0009055	1	CdvsCK
MAG-204	GO:0015934	1	CdvsCK
MAG-204	GO:0016625	1	CdvsCK
MAG-204	GO:0046912	1	CdvsCK
MAG-204	K01647	1	CdvsCK
MAG-205	GO:0005840	1	CdvsCK
MAG-206	COG1028	1	CdvsCK
MAG-207	1MURH	1	CdvsCK
MAG-207	COG0499	1	CdvsCK
MAG-207	COG0542	1	CdvsCK
MAG-207	COG1028	1	CdvsCK
MAG-207	GO:0004013	1	CdvsCK
MAG-207	GO:0005840	3	CdvsCK
MAG-207	GO:0009408	1	CdvsCK
MAG-207	GO:0015934	1	CdvsCK
MAG-207	GO:0019538	1	CdvsCK
MAG-207	GO:0042026	1	CdvsCK
MAG-207	K01251	1	CdvsCK
MAG-208	GO:0005840	4	CdvsCK
MAG-208	GO:0015934	2	CdvsCK
MAG-208	GO:0015935	1	CdvsCK
MAG-209	1MU33	1	CdvsCK
MAG-209	1MUCV	1	CdvsCK
MAG-209	1MUEV	1	CdvsCK
MAG-209	1MURR	1	CdvsCK
MAG-209	1MVB9	1	CdvsCK
MAG-209	1MVW2	1	CdvsCK
MAG-209	1MWUN	2	CdvsCK
MAG-209	1R9YZ	1	CdvsCK
MAG-209	2VH8R	1	CdvsCK
MAG-209	2VI1P	1	CdvsCK
MAG-209	2VI3Q	1	CdvsCK
MAG-209	2VIW1	1	CdvsCK
MAG-209	2VQ4W	1	CdvsCK
MAG-209	COG0052	1	CdvsCK
MAG-209	COG0090	1	CdvsCK
MAG-209	COG0097	1	CdvsCK
MAG-209	COG0459	1	CdvsCK
MAG-209	COG0480	1	CdvsCK
MAG-209	COG0605	1	CdvsCK
MAG-209	COG1028	1	CdvsCK
MAG-209	COG1140	1	CdvsCK
MAG-209	COG1185	1	CdvsCK
MAG-209	COG1538	2	CdvsCK
MAG-209	COG4771	1	CdvsCK
MAG-209	GO:0003746	2	CdvsCK
MAG-209	GO:0003924	3	CdvsCK
MAG-209	GO:0004654	1	CdvsCK
MAG-209	GO:0004784	2	CdvsCK
MAG-209	GO:0005525	3	CdvsCK
MAG-209	GO:0005840	18	CdvsCK
MAG-209	GO:0006396	1	CdvsCK
MAG-209	GO:0006402	1	CdvsCK
MAG-209	GO:0006414	2	CdvsCK
MAG-209	GO:0006457	3	CdvsCK
MAG-209	GO:0006801	2	CdvsCK
MAG-209	GO:0008940	1	CdvsCK
MAG-209	GO:0009325	1	CdvsCK
MAG-209	GO:0015562	2	CdvsCK
MAG-209	GO:0015934	4	CdvsCK
MAG-209	GO:0015935	2	CdvsCK
MAG-209	GO:0016639	1	CdvsCK
MAG-209	GO:0018454	1	CdvsCK
MAG-209	GO:0019538	1	CdvsCK
MAG-209	GO:0019843	3	CdvsCK
MAG-209	GO:0042026	1	CdvsCK
MAG-209	GO:0042126	1	CdvsCK
MAG-209	GO:0051301	2	CdvsCK
MAG-209	K00023	1	CdvsCK
MAG-209	K00371	1	CdvsCK
MAG-209	K00658	1	CdvsCK
MAG-209	K00962	1	CdvsCK
MAG-209	K01999	4	CdvsCK
MAG-209	K02355	1	CdvsCK
MAG-209	K02886	1	CdvsCK
MAG-209	K02933	1	CdvsCK
MAG-209	K02967	1	CdvsCK
MAG-209	K04077	1	CdvsCK
MAG-209	K04564	1	CdvsCK
MAG-209	K15725	2	CdvsCK
MAG-210	1MUKX	1	CdvsCK
MAG-210	COG0372	1	CdvsCK
MAG-210	GO:0004108	1	CdvsCK
MAG-210	GO:0005840	3	CdvsCK
MAG-210	GO:0015934	1	CdvsCK
MAG-210	GO:0015935	1	CdvsCK
MAG-210	GO:0019843	1	CdvsCK
MAG-210	GO:0046912	1	CdvsCK
MAG-210	K01647	1	CdvsCK
MAG-211	GO:0015934	1	CdvsCK
MAG-212	GO:0005840	1	CdvsCK
MAG-213	GO:0005840	1	CdvsCK
MAG-213	GO:0015935	1	CdvsCK
MAG-213	GO:0019843	1	CdvsCK
MAG-214	GO:0015935	1	CdvsCK
MAG-215	GO:0015935	1	CdvsCK
MAG-218	COG0050	1	CdvsCK
MAG-218	GO:0003746	1	CdvsCK
MAG-218	GO:0003924	1	CdvsCK
MAG-218	GO:0005525	1	CdvsCK
MAG-218	GO:0006414	1	CdvsCK
MAG-218	K02358	1	CdvsCK
MAG-219	GO:0009055	1	CdvsCK
MAG-219	GO:0016625	1	CdvsCK
MAG-220	COG0050	1	CdvsCK
MAG-220	GO:0003746	1	CdvsCK
MAG-220	GO:0003924	1	CdvsCK
MAG-220	GO:0005525	1	CdvsCK
MAG-220	GO:0006414	1	CdvsCK
MAG-220	K02358	1	CdvsCK
MAG-221	GO:0015934	1	CdvsCK
MAG-222	1MU9K	1	CdvsCK
MAG-222	1MV0X	1	CdvsCK
MAG-222	1MW9S	1	CdvsCK
MAG-222	1N3PN	1	CdvsCK
MAG-222	2VHSF	1	CdvsCK
MAG-222	2VIQR	1	CdvsCK
MAG-222	COG1629	1	CdvsCK
MAG-222	COG2010	1	CdvsCK
MAG-222	COG4771	1	CdvsCK
MAG-222	COG4774	1	CdvsCK
MAG-222	COG5013	1	CdvsCK
MAG-222	GO:0008940	1	CdvsCK
MAG-222	GO:0009055	1	CdvsCK
MAG-222	GO:0009325	1	CdvsCK
MAG-222	GO:0015934	2	CdvsCK
MAG-222	GO:0020037	1	CdvsCK
MAG-222	GO:0042126	1	CdvsCK
MAG-222	GO:0043546	1	CdvsCK
MAG-222	K00370	1	CdvsCK
MAG-222	K01999	1	CdvsCK
MAG-222	K15864	1	CdvsCK
MAG-222	K16090	1	CdvsCK
MAG-224	GO:0006807	1	CdvsCK
MAG-227	1MU1C	1	CdvsCK
MAG-227	1MVW2	1	CdvsCK
MAG-227	COG0605	1	CdvsCK
MAG-227	COG1104	1	CdvsCK
MAG-227	COG2885	1	CdvsCK
MAG-227	GO:0004784	1	CdvsCK
MAG-227	GO:0006801	1	CdvsCK
MAG-227	GO:0030170	1	CdvsCK
MAG-227	GO:0031071	1	CdvsCK
MAG-227	GO:0044571	1	CdvsCK
MAG-227	K03286	1	CdvsCK
MAG-227	K04487	1	CdvsCK
MAG-227	K04564	1	CdvsCK
MAG-230	1MU33	1	CdvsCK
MAG-230	1MU9K	5	CdvsCK
MAG-230	1MUQ2	1	CdvsCK
MAG-230	1MV0X	1	CdvsCK
MAG-230	1MVB9	1	CdvsCK
MAG-230	1MVW2	1	CdvsCK
MAG-230	COG0052	1	CdvsCK
MAG-230	COG0174	2	CdvsCK
MAG-230	COG0499	1	CdvsCK
MAG-230	COG0605	1	CdvsCK
MAG-230	COG0811	1	CdvsCK
MAG-230	COG1185	1	CdvsCK
MAG-230	COG1538	1	CdvsCK
MAG-230	COG1629	8	CdvsCK
MAG-230	COG4771	9	CdvsCK
MAG-230	COG4774	1	CdvsCK
MAG-230	GO:0003746	1	CdvsCK
MAG-230	GO:0004013	1	CdvsCK
MAG-230	GO:0004356	2	CdvsCK
MAG-230	GO:0004654	1	CdvsCK
MAG-230	GO:0004784	1	CdvsCK
MAG-230	GO:0005840	8	CdvsCK
MAG-230	GO:0006396	1	CdvsCK
MAG-230	GO:0006402	1	CdvsCK
MAG-230	GO:0006414	1	CdvsCK
MAG-230	GO:0006457	2	CdvsCK
MAG-230	GO:0006801	1	CdvsCK
MAG-230	GO:0006807	2	CdvsCK
MAG-230	GO:0008483	2	CdvsCK
MAG-230	GO:0015562	1	CdvsCK
MAG-230	GO:0015934	1	CdvsCK
MAG-230	GO:0015935	1	CdvsCK
MAG-230	GO:0019843	1	CdvsCK
MAG-230	GO:0030170	2	CdvsCK
MAG-230	GO:0051301	2	CdvsCK
MAG-230	GO:0051539	1	CdvsCK
MAG-230	K00962	1	CdvsCK
MAG-230	K01251	1	CdvsCK
MAG-230	K01915	2	CdvsCK
MAG-230	K02967	1	CdvsCK
MAG-230	K03561	1	CdvsCK
MAG-230	K03704	2	CdvsCK
MAG-230	K04564	1	CdvsCK
MAG-230	K16090	1	CdvsCK
MAG-231	COG0090	1	CdvsCK
MAG-231	GO:0005840	1	CdvsCK
MAG-231	GO:0015934	1	CdvsCK
MAG-231	K02886	1	CdvsCK
MAG-234	COG0148	1	CdvsCK
MAG-234	GO:0000015	1	CdvsCK
MAG-234	GO:0004634	1	CdvsCK
MAG-234	K01689	1	CdvsCK
MAG-235	1MUEV	1	CdvsCK
MAG-235	2VH8R	1	CdvsCK
MAG-235	COG0148	1	CdvsCK
MAG-235	COG1028	1	CdvsCK
MAG-235	GO:0000015	1	CdvsCK
MAG-235	GO:0004634	1	CdvsCK
MAG-235	GO:0018454	1	CdvsCK
MAG-235	GO:0046912	1	CdvsCK
MAG-235	K00023	1	CdvsCK
MAG-235	K01689	1	CdvsCK
MAG-236	COG0148	1	CdvsCK
MAG-236	GO:0000015	1	CdvsCK
MAG-236	GO:0004634	1	CdvsCK
MAG-236	K01689	1	CdvsCK
MAG-237	1N3PN	1	CdvsCK
MAG-237	2VHSF	1	CdvsCK
MAG-237	COG2010	1	CdvsCK
MAG-237	GO:0009055	1	CdvsCK
MAG-237	GO:0020037	1	CdvsCK
MAG-237	K15864	1	CdvsCK
MAG-243	COG1629	1	CdvsCK
MAG-243	COG4771	1	CdvsCK
MAG-245	GO:0000162	1	CdvsCK
MAG-245	GO:0030170	1	CdvsCK
MAG-246	GO:0000162	1	CdvsCK
MAG-246	GO:0030170	1	CdvsCK
MAG-248	COG0459	1	CdvsCK
MAG-248	GO:0006457	1	CdvsCK
MAG-248	GO:0042026	1	CdvsCK
MAG-248	K04077	1	CdvsCK
MAG-285	GO:0005840	1	CdvsCK
MAG-285	GO:0020037	1	CdvsCK
MAG-285	K00370	1	CdvsCK
MAG-286	COG2010	1	CdvsCK
MAG-286	GO:0005840	1	CdvsCK
MAG-286	GO:0009055	1	CdvsCK
MAG-286	GO:0020037	1	CdvsCK
MAG-287	COG2010	1	CdvsCK
MAG-287	GO:0005840	1	CdvsCK
MAG-287	GO:0009055	1	CdvsCK
MAG-287	GO:0009228	1	CdvsCK
MAG-287	GO:0016625	1	CdvsCK
MAG-287	GO:0020037	2	CdvsCK
MAG-287	K00370	1	CdvsCK
MAG-288	GO:0016625	1	CdvsCK
MAG-289	GO:0009228	1	CdvsCK
MAG-289	GO:0016625	1	CdvsCK
MAG-289	K00370	1	CdvsCK
MAG-339	GO:0016639	1	CdvsCK
MAG-340	COG0050	1	CdvsCK
MAG-340	GO:0003746	1	CdvsCK
MAG-340	GO:0003924	1	CdvsCK
MAG-340	GO:0005509	1	CdvsCK
MAG-340	GO:0005525	1	CdvsCK
MAG-340	GO:0006414	1	CdvsCK
MAG-340	GO:0009055	1	CdvsCK
MAG-340	GO:0030170	1	CdvsCK
MAG-340	K02358	1	CdvsCK
MAG-342	COG0202	1	CdvsCK
MAG-342	K03040	1	CdvsCK
MAG-343	COG0202	1	CdvsCK
MAG-343	K03040	1	CdvsCK
MAG-344	COG0050	1	CdvsCK
MAG-344	COG0202	1	CdvsCK
MAG-344	GO:0003746	1	CdvsCK
MAG-344	GO:0003924	1	CdvsCK
MAG-344	GO:0005525	1	CdvsCK
MAG-344	GO:0006414	1	CdvsCK
MAG-344	K02358	1	CdvsCK
MAG-344	K03040	1	CdvsCK
MAG-349	COG0050	1	CdvsCK
MAG-349	COG0202	1	CdvsCK
MAG-349	COG0459	1	CdvsCK
MAG-349	GO:0003746	1	CdvsCK
MAG-349	GO:0003924	1	CdvsCK
MAG-349	GO:0005525	1	CdvsCK
MAG-349	GO:0006414	1	CdvsCK
MAG-349	GO:0006457	1	CdvsCK
MAG-349	GO:0042026	1	CdvsCK
MAG-349	K02358	1	CdvsCK
MAG-349	K03040	1	CdvsCK
MAG-349	K04077	1	CdvsCK
MAG-350	COG0050	1	CdvsCK
MAG-350	GO:0003746	1	CdvsCK
MAG-350	GO:0003924	1	CdvsCK
MAG-350	GO:0005525	1	CdvsCK
MAG-350	GO:0006414	1	CdvsCK
MAG-350	K02358	1	CdvsCK
MAG-351	COG0050	1	CdvsCK
MAG-351	GO:0003746	1	CdvsCK
MAG-351	GO:0003924	1	CdvsCK
MAG-351	GO:0005525	1	CdvsCK
MAG-351	GO:0005840	2	CdvsCK
MAG-351	GO:0006414	1	CdvsCK
MAG-351	K02358	1	CdvsCK
MAG-352	COG0050	1	CdvsCK
MAG-352	GO:0003746	1	CdvsCK
MAG-352	GO:0003924	1	CdvsCK
MAG-352	GO:0005525	1	CdvsCK
MAG-352	GO:0005840	2	CdvsCK
MAG-352	GO:0006414	1	CdvsCK
MAG-352	K02358	1	CdvsCK
MAG-373	COG0050	1	CdvsCK
MAG-373	GO:0003746	1	CdvsCK
MAG-373	GO:0003924	1	CdvsCK
MAG-373	GO:0005525	1	CdvsCK
MAG-373	GO:0006414	1	CdvsCK
MAG-373	GO:0016639	1	CdvsCK
MAG-373	K02358	1	CdvsCK
MAG-378	GO:0009055	1	CdvsCK
MAG-379	GO:0009055	1	CdvsCK
MAG-390	COG0050	1	CdvsCK
MAG-390	GO:0003746	1	CdvsCK
MAG-390	GO:0003924	1	CdvsCK
MAG-390	GO:0005525	1	CdvsCK
MAG-390	GO:0006414	1	CdvsCK
MAG-390	K02358	1	CdvsCK
MAG-390	K03704	1	CdvsCK
MAG-98	GO:0048038	1	CdvsCK
MAG-98	GO:0051539	1	CdvsCK
MAG-124	1MUEV	1	NivsCK
MAG-124	COG1028	1	NivsCK
MAG-124	GO:0018454	1	NivsCK
MAG-124	K00023	1	NivsCK
MAG-133	1MU1N	1	NivsCK
MAG-133	1MUEV	1	NivsCK
MAG-133	1MURX	1	NivsCK
MAG-133	COG0148	1	NivsCK
MAG-133	COG0191	1	NivsCK
MAG-133	COG1028	2	NivsCK
MAG-133	GO:0000015	1	NivsCK
MAG-133	GO:0004332	1	NivsCK
MAG-133	GO:0004634	1	NivsCK
MAG-133	GO:0005975	1	NivsCK
MAG-133	GO:0006096	2	NivsCK
MAG-133	GO:0018454	1	NivsCK
MAG-133	K00023	1	NivsCK
MAG-133	K01624	1	NivsCK
MAG-133	K01689	1	NivsCK
MAG-134	COG1879	5	NivsCK
MAG-134	K10439	2	NivsCK
MAG-138	1MV57	1	NivsCK
MAG-138	COG0039	1	NivsCK
MAG-138	GO:0005975	1	NivsCK
MAG-138	K00024	1	NivsCK
MAG-140	1MZ2X	1	NivsCK
MAG-149	GO:0006090	1	NivsCK
MAG-161	GO:0008137	1	NivsCK
MAG-164	GO:0006418	1	NivsCK
MAG-169	GO:0004812	1	NivsCK
MAG-169	GO:0006418	1	NivsCK
MAG-172	1MUKX	1	NivsCK
MAG-172	1MV57	1	NivsCK
MAG-172	2VIJF	1	NivsCK
MAG-172	COG0039	1	NivsCK
MAG-172	COG0372	1	NivsCK
MAG-172	GO:0000162	1	NivsCK
MAG-172	GO:0004108	1	NivsCK
MAG-172	GO:0005975	1	NivsCK
MAG-172	GO:0046912	1	NivsCK
MAG-172	K00024	1	NivsCK
MAG-172	K01647	1	NivsCK
MAG-175	GO:0004812	1	NivsCK
MAG-175	GO:0006418	1	NivsCK
MAG-175	GO:0034220	1	NivsCK
MAG-176	1N6EM	1	NivsCK
MAG-176	2VM27	1	NivsCK
MAG-176	GO:0004812	1	NivsCK
MAG-176	GO:0006418	1	NivsCK
MAG-176	K03286	1	NivsCK
MAG-177	1MUXX	1	NivsCK
MAG-177	COG1884	1	NivsCK
MAG-178	1MW9S	1	NivsCK
MAG-178	1N6EM	1	NivsCK
MAG-178	2VM27	1	NivsCK
MAG-178	COG1140	1	NivsCK
MAG-178	COG5013	1	NivsCK
MAG-178	GO:0004812	1	NivsCK
MAG-178	GO:0006418	1	NivsCK
MAG-178	GO:0008940	2	NivsCK
MAG-178	GO:0009325	2	NivsCK
MAG-178	GO:0042126	2	NivsCK
MAG-178	K00370	1	NivsCK
MAG-178	K00371	1	NivsCK
MAG-178	K03286	1	NivsCK
MAG-179	1MUXX	1	NivsCK
MAG-179	COG1884	1	NivsCK
MAG-179	GO:0000162	1	NivsCK
MAG-179	GO:0004812	2	NivsCK
MAG-179	GO:0006418	2	NivsCK
MAG-180	GO:0004812	1	NivsCK
MAG-180	GO:0006418	1	NivsCK
MAG-181	GO:0006164	2	NivsCK
MAG-182	GO:0000155	2	NivsCK
MAG-182	GO:0000162	3	NivsCK
MAG-182	GO:0004812	4	NivsCK
MAG-182	GO:0006164	1	NivsCK
MAG-182	GO:0006418	4	NivsCK
MAG-182	GO:0006537	1	NivsCK
MAG-182	GO:0016639	1	NivsCK
MAG-183	GO:0000155	1	NivsCK
MAG-183	GO:0000162	1	NivsCK
MAG-183	GO:0004812	3	NivsCK
MAG-183	GO:0006164	1	NivsCK
MAG-183	GO:0006418	3	NivsCK
MAG-183	GO:0009086	1	NivsCK
MAG-185	GO:0008137	1	NivsCK
MAG-185	GO:0042773	1	NivsCK
MAG-190	1MURX	1	NivsCK
MAG-190	1MUXX	1	NivsCK
MAG-190	COG0191	1	NivsCK
MAG-190	COG1884	1	NivsCK
MAG-190	GO:0004332	1	NivsCK
MAG-190	GO:0005975	1	NivsCK
MAG-190	GO:0006096	1	NivsCK
MAG-190	K01624	1	NivsCK
MAG-191	1MUXX	1	NivsCK
MAG-191	COG1884	1	NivsCK
MAG-191	GO:0000162	1	NivsCK
MAG-191	GO:0006090	1	NivsCK
MAG-191	GO:0009086	1	NivsCK
MAG-192	1MU7B	1	NivsCK
MAG-192	1MURX	1	NivsCK
MAG-192	1MUXX	1	NivsCK
MAG-192	COG0067	1	NivsCK
MAG-192	COG0069	1	NivsCK
MAG-192	COG0070	1	NivsCK
MAG-192	COG0191	1	NivsCK
MAG-192	COG1884	1	NivsCK
MAG-192	COG3808	1	NivsCK
MAG-192	GO:0004332	1	NivsCK
MAG-192	GO:0005975	1	NivsCK
MAG-192	GO:0006096	1	NivsCK
MAG-192	GO:0006537	1	NivsCK
MAG-192	GO:0009678	1	NivsCK
MAG-192	GO:0015930	1	NivsCK
MAG-192	GO:0016638	1	NivsCK
MAG-192	K00265	1	NivsCK
MAG-192	K01624	1	NivsCK
MAG-192	K15987	1	NivsCK
MAG-193	1MUXX	1	NivsCK
MAG-193	COG1884	1	NivsCK
MAG-194	GO:0016625	1	NivsCK
MAG-196	1MUEV	1	NivsCK
MAG-196	1MZ2X	1	NivsCK
MAG-196	2VH8R	1	NivsCK
MAG-196	COG1028	1	NivsCK
MAG-196	GO:0018454	1	NivsCK
MAG-196	K00023	1	NivsCK
MAG-197	1MU1N	1	NivsCK
MAG-197	1MUEV	1	NivsCK
MAG-197	1MZ2X	1	NivsCK
MAG-197	1RB94	1	NivsCK
MAG-197	2VH8R	1	NivsCK
MAG-197	COG0148	1	NivsCK
MAG-197	COG1028	1	NivsCK
MAG-197	GO:0000015	1	NivsCK
MAG-197	GO:0004634	1	NivsCK
MAG-197	GO:0006090	1	NivsCK
MAG-197	GO:0006096	1	NivsCK
MAG-197	GO:0006537	1	NivsCK
MAG-197	GO:0016639	1	NivsCK
MAG-197	GO:0018454	1	NivsCK
MAG-197	GO:0034220	1	NivsCK
MAG-197	K00023	1	NivsCK
MAG-197	K01689	1	NivsCK
MAG-198	1MU1N	1	NivsCK
MAG-198	1MZ2X	1	NivsCK
MAG-198	COG0148	1	NivsCK
MAG-198	GO:0000015	1	NivsCK
MAG-198	GO:0004634	1	NivsCK
MAG-198	GO:0006090	1	NivsCK
MAG-198	GO:0006096	1	NivsCK
MAG-198	K01689	1	NivsCK
MAG-199	1MU1N	1	NivsCK
MAG-199	1MZ2X	1	NivsCK
MAG-199	1N6EM	1	NivsCK
MAG-199	2VM27	1	NivsCK
MAG-199	COG0148	1	NivsCK
MAG-199	GO:0000015	1	NivsCK
MAG-199	GO:0004634	1	NivsCK
MAG-199	GO:0006096	2	NivsCK
MAG-199	K01689	1	NivsCK
MAG-199	K03286	1	NivsCK
MAG-200	1MU1N	1	NivsCK
MAG-200	1MUEV	1	NivsCK
MAG-200	1MURX	1	NivsCK
MAG-200	1MUXX	1	NivsCK
MAG-200	1N6EM	1	NivsCK
MAG-200	2VH8R	1	NivsCK
MAG-200	2VM27	1	NivsCK
MAG-200	COG0148	1	NivsCK
MAG-200	COG0191	1	NivsCK
MAG-200	COG1028	1	NivsCK
MAG-200	COG1884	1	NivsCK
MAG-200	GO:0000015	1	NivsCK
MAG-200	GO:0004332	1	NivsCK
MAG-200	GO:0004634	1	NivsCK
MAG-200	GO:0005975	1	NivsCK
MAG-200	GO:0006096	2	NivsCK
MAG-200	GO:0018454	1	NivsCK
MAG-200	K00023	1	NivsCK
MAG-200	K01624	1	NivsCK
MAG-200	K01689	1	NivsCK
MAG-200	K03286	1	NivsCK
MAG-201	1MU1N	2	NivsCK
MAG-201	1MUEV	1	NivsCK
MAG-201	1MUF5	3	NivsCK
MAG-201	1MUKX	1	NivsCK
MAG-201	1MURX	1	NivsCK
MAG-201	1MUXX	1	NivsCK
MAG-201	1MV57	1	NivsCK
MAG-201	1N6EM	1	NivsCK
MAG-201	1RB94	2	NivsCK
MAG-201	2VH8R	1	NivsCK
MAG-201	2VIJF	1	NivsCK
MAG-201	2VIP3	1	NivsCK
MAG-201	2VM27	1	NivsCK
MAG-201	COG0039	1	NivsCK
MAG-201	COG0067	1	NivsCK
MAG-201	COG0069	1	NivsCK
MAG-201	COG0070	1	NivsCK
MAG-201	COG0148	2	NivsCK
MAG-201	COG0191	1	NivsCK
MAG-201	COG0365	3	NivsCK
MAG-201	COG0372	1	NivsCK
MAG-201	COG1028	2	NivsCK
MAG-201	COG1392	3	NivsCK
MAG-201	COG1884	1	NivsCK
MAG-201	COG3808	1	NivsCK
MAG-201	GO:0000015	2	NivsCK
MAG-201	GO:0003987	1	NivsCK
MAG-201	GO:0004108	1	NivsCK
MAG-201	GO:0004332	1	NivsCK
MAG-201	GO:0004553	1	NivsCK
MAG-201	GO:0004634	2	NivsCK
MAG-201	GO:0005975	6	NivsCK
MAG-201	GO:0006090	1	NivsCK
MAG-201	GO:0006096	5	NivsCK
MAG-201	GO:0006537	1	NivsCK
MAG-201	GO:0009678	1	NivsCK
MAG-201	GO:0015930	1	NivsCK
MAG-201	GO:0016208	1	NivsCK
MAG-201	GO:0016625	1	NivsCK
MAG-201	GO:0016638	1	NivsCK
MAG-201	GO:0018454	1	NivsCK
MAG-201	GO:0019427	1	NivsCK
MAG-201	GO:0034220	1	NivsCK
MAG-201	GO:0046912	1	NivsCK
MAG-201	K00023	1	NivsCK
MAG-201	K00024	1	NivsCK
MAG-201	K01624	1	NivsCK
MAG-201	K01647	1	NivsCK
MAG-201	K01689	2	NivsCK
MAG-201	K01895	2	NivsCK
MAG-201	K03286	1	NivsCK
MAG-201	K07220	3	NivsCK
MAG-201	K15987	1	NivsCK
MAG-202	1MU1N	2	NivsCK
MAG-202	1MUEV	1	NivsCK
MAG-202	1MUF5	1	NivsCK
MAG-202	1MURX	1	NivsCK
MAG-202	1MUXX	2	NivsCK
MAG-202	1MV57	1	NivsCK
MAG-202	1MZ2X	1	NivsCK
MAG-202	1RB94	2	NivsCK
MAG-202	2VH8R	1	NivsCK
MAG-202	COG0039	1	NivsCK
MAG-202	COG0067	1	NivsCK
MAG-202	COG0069	1	NivsCK
MAG-202	COG0070	1	NivsCK
MAG-202	COG0148	2	NivsCK
MAG-202	COG0191	1	NivsCK
MAG-202	COG0365	1	NivsCK
MAG-202	COG1028	1	NivsCK
MAG-202	COG1140	1	NivsCK
MAG-202	COG1392	4	NivsCK
MAG-202	COG1884	2	NivsCK
MAG-202	GO:0000015	2	NivsCK
MAG-202	GO:0004332	1	NivsCK
MAG-202	GO:0004553	1	NivsCK
MAG-202	GO:0004634	2	NivsCK
MAG-202	GO:0005975	5	NivsCK
MAG-202	GO:0006096	3	NivsCK
MAG-202	GO:0006537	1	NivsCK
MAG-202	GO:0008940	1	NivsCK
MAG-202	GO:0009325	1	NivsCK
MAG-202	GO:0015930	1	NivsCK
MAG-202	GO:0016625	1	NivsCK
MAG-202	GO:0016638	1	NivsCK
MAG-202	GO:0018454	1	NivsCK
MAG-202	GO:0034220	1	NivsCK
MAG-202	GO:0042126	1	NivsCK
MAG-202	K00023	1	NivsCK
MAG-202	K00024	1	NivsCK
MAG-202	K00371	1	NivsCK
MAG-202	K01624	1	NivsCK
MAG-202	K01689	2	NivsCK
MAG-202	K07220	4	NivsCK
MAG-203	1MU1N	1	NivsCK
MAG-203	1MUEV	1	NivsCK
MAG-203	1MUF5	2	NivsCK
MAG-203	1MUKX	1	NivsCK
MAG-203	1MUXX	1	NivsCK
MAG-203	1N6EM	1	NivsCK
MAG-203	1RB94	2	NivsCK
MAG-203	2VH8R	1	NivsCK
MAG-203	2VIJF	1	NivsCK
MAG-203	2VIP3	1	NivsCK
MAG-203	2VM27	1	NivsCK
MAG-203	COG0148	1	NivsCK
MAG-203	COG0365	2	NivsCK
MAG-203	COG0372	1	NivsCK
MAG-203	COG1028	1	NivsCK
MAG-203	COG1392	3	NivsCK
MAG-203	COG1884	1	NivsCK
MAG-203	GO:0000015	1	NivsCK
MAG-203	GO:0003987	1	NivsCK
MAG-203	GO:0004108	1	NivsCK
MAG-203	GO:0004553	1	NivsCK
MAG-203	GO:0004634	1	NivsCK
MAG-203	GO:0005975	3	NivsCK
MAG-203	GO:0006090	1	NivsCK
MAG-203	GO:0006096	1	NivsCK
MAG-203	GO:0016208	1	NivsCK
MAG-203	GO:0018454	1	NivsCK
MAG-203	GO:0019427	1	NivsCK
MAG-203	GO:0034220	1	NivsCK
MAG-203	GO:0046912	1	NivsCK
MAG-203	K00023	1	NivsCK
MAG-203	K01647	1	NivsCK
MAG-203	K01689	1	NivsCK
MAG-203	K01895	1	NivsCK
MAG-203	K03286	1	NivsCK
MAG-203	K07220	3	NivsCK
MAG-204	1MUKX	1	NivsCK
MAG-204	2VIJF	1	NivsCK
MAG-204	COG0372	1	NivsCK
MAG-204	GO:0004108	1	NivsCK
MAG-204	GO:0016625	1	NivsCK
MAG-204	GO:0046912	1	NivsCK
MAG-204	K01647	1	NivsCK
MAG-206	COG1028	1	NivsCK
MAG-206	GO:0008137	1	NivsCK
MAG-207	COG1028	1	NivsCK
MAG-207	GO:0008137	1	NivsCK
MAG-208	COG3808	1	NivsCK
MAG-208	GO:0008137	1	NivsCK
MAG-208	GO:0009678	1	NivsCK
MAG-208	K15987	1	NivsCK
MAG-209	1MUEV	1	NivsCK
MAG-209	1MW9S	1	NivsCK
MAG-209	2VH8R	1	NivsCK
MAG-209	COG1028	2	NivsCK
MAG-209	COG1140	1	NivsCK
MAG-209	COG5013	1	NivsCK
MAG-209	GO:0004812	1	NivsCK
MAG-209	GO:0005886	1	NivsCK
MAG-209	GO:0006090	1	NivsCK
MAG-209	GO:0006418	1	NivsCK
MAG-209	GO:0008137	1	NivsCK
MAG-209	GO:0008940	2	NivsCK
MAG-209	GO:0009325	2	NivsCK
MAG-209	GO:0018454	1	NivsCK
MAG-209	GO:0042126	2	NivsCK
MAG-209	K00023	1	NivsCK
MAG-209	K00370	1	NivsCK
MAG-209	K00371	1	NivsCK
MAG-219	GO:0016625	1	NivsCK
MAG-222	1MW9S	1	NivsCK
MAG-222	COG5013	1	NivsCK
MAG-222	GO:0008940	1	NivsCK
MAG-222	GO:0009325	1	NivsCK
MAG-222	GO:0042126	1	NivsCK
MAG-222	K00370	1	NivsCK
MAG-225	1MV57	1	NivsCK
MAG-225	COG0039	1	NivsCK
MAG-225	GO:0005975	1	NivsCK
MAG-225	K00024	1	NivsCK
MAG-227	1MV57	1	NivsCK
MAG-227	COG0039	1	NivsCK
MAG-227	GO:0005975	1	NivsCK
MAG-227	GO:0034220	1	NivsCK
MAG-227	K00024	1	NivsCK
MAG-227	K03286	1	NivsCK
MAG-229	GO:0004812	1	NivsCK
MAG-229	GO:0006418	1	NivsCK
MAG-230	1MUF5	1	NivsCK
MAG-230	COG0365	1	NivsCK
MAG-230	GO:0000155	1	NivsCK
MAG-230	GO:0003987	1	NivsCK
MAG-230	GO:0016208	1	NivsCK
MAG-230	GO:0019427	1	NivsCK
MAG-230	K01895	1	NivsCK
MAG-234	1MU1N	1	NivsCK
MAG-234	COG0148	1	NivsCK
MAG-234	GO:0000015	1	NivsCK
MAG-234	GO:0004634	1	NivsCK
MAG-234	GO:0006096	1	NivsCK
MAG-234	K01689	1	NivsCK
MAG-235	1MU1N	1	NivsCK
MAG-235	1MUEV	1	NivsCK
MAG-235	2VH8R	1	NivsCK
MAG-235	COG0148	1	NivsCK
MAG-235	COG1028	1	NivsCK
MAG-235	GO:0000015	1	NivsCK
MAG-235	GO:0004634	1	NivsCK
MAG-235	GO:0006096	1	NivsCK
MAG-235	GO:0018454	1	NivsCK
MAG-235	K00023	1	NivsCK
MAG-235	K01689	1	NivsCK
MAG-236	1MU1N	1	NivsCK
MAG-236	COG0148	1	NivsCK
MAG-236	GO:0000015	1	NivsCK
MAG-236	GO:0004634	1	NivsCK
MAG-236	GO:0006096	1	NivsCK
MAG-236	K01689	1	NivsCK
MAG-245	GO:0000162	1	NivsCK
MAG-246	GO:0000162	1	NivsCK
MAG-287	GO:0016625	1	NivsCK
MAG-288	GO:0016625	1	NivsCK
MAG-289	COG1140	1	NivsCK
MAG-289	GO:0016625	1	NivsCK
MAG-289	K00370	1	NivsCK
MAG-289	K00371	1	NivsCK
MAG-118	GO:0016787	1	CrvsCK
MAG-119	K03594	1	CrvsCK
MAG-120	K03640	1	CrvsCK
MAG-121	K03594	1	CrvsCK
MAG-133	1R9ZQ	1	CrvsCK
MAG-133	GO:0000413	1	CrvsCK
MAG-133	GO:0016787	1	CrvsCK
MAG-133	K02035	2	CrvsCK
MAG-134	K03594	1	CrvsCK
MAG-134	K03640	1	CrvsCK
MAG-164	GO:0000166	1	CrvsCK
MAG-167	GO:0009228	1	CrvsCK
MAG-175	GO:0000166	1	CrvsCK
MAG-176	GO:0000166	1	CrvsCK
MAG-177	1MV0X	1	CrvsCK
MAG-177	GO:0015344	1	CrvsCK
MAG-178	2VM27	1	CrvsCK
MAG-178	GO:0000049	1	CrvsCK
MAG-178	GO:0000166	1	CrvsCK
MAG-179	1RD4A	1	CrvsCK
MAG-179	GO:0000049	1	CrvsCK
MAG-179	GO:0000166	1	CrvsCK
MAG-180	1RD4A	1	CrvsCK
MAG-181	GO:0000166	1	CrvsCK
MAG-182	GO:0000166	2	CrvsCK
MAG-182	GO:0002161	1	CrvsCK
MAG-182	GO:0016787	1	CrvsCK
MAG-182	K03640	1	CrvsCK
MAG-183	GO:0000049	1	CrvsCK
MAG-183	GO:0000166	2	CrvsCK
MAG-191	1MV0X	1	CrvsCK
MAG-191	GO:0015344	1	CrvsCK
MAG-192	GO:0016787	1	CrvsCK
MAG-193	1R9ZQ	1	CrvsCK
MAG-193	GO:0000413	1	CrvsCK
MAG-199	2VM27	1	CrvsCK
MAG-200	2VM27	1	CrvsCK
MAG-201	2VM27	1	CrvsCK
MAG-201	GO:0000166	2	CrvsCK
MAG-201	GO:0016787	1	CrvsCK
MAG-202	GO:0000166	1	CrvsCK
MAG-202	GO:0016787	1	CrvsCK
MAG-202	K03640	1	CrvsCK
MAG-203	1RD4A	1	CrvsCK
MAG-203	2VM27	2	CrvsCK
MAG-209	1MU08	1	CrvsCK
MAG-209	1MV8A	1	CrvsCK
MAG-209	GO:0000049	1	CrvsCK
MAG-209	GO:0000166	3	CrvsCK
MAG-209	GO:0002161	1	CrvsCK
MAG-209	GO:0019829	1	CrvsCK
MAG-209	K01534	1	CrvsCK
MAG-209	K02035	1	CrvsCK
MAG-209	K03594	2	CrvsCK
MAG-209	K17321	1	CrvsCK
MAG-210	GO:0000166	1	CrvsCK
MAG-210	GO:0002161	1	CrvsCK
MAG-212	GO:0016787	1	CrvsCK
MAG-222	2VM27	1	CrvsCK
MAG-222	GO:0000166	1	CrvsCK
MAG-222	GO:0002161	1	CrvsCK
MAG-230	1MV0X	1	CrvsCK
MAG-230	GO:0016787	1	CrvsCK
MAG-230	K03640	1	CrvsCK
MAG-285	GO:0016787	1	CrvsCK
MAG-287	GO:0009228	1	CrvsCK
MAG-287	GO:0016787	1	CrvsCK
MAG-289	GO:0009228	1	CrvsCK
MAG-340	K03640	1	CrvsCK
